# Supplementary material for: Longitudinal in vivo metabolic labeling reveals tissue-specific mitochondrial proteome turnover rates and proteins selectively altered by parkin deficiency
Source: Sci Rep. 2023 Jul 14;13:11414. doi: 10.1038/s41598-023-38484-0 (PMC10349111; doi:10.1038/s41598-023-38484-0)
Supplement: Supplementary file 6 — Supplementary Tables. [file 41598_2023_38484_MOESM6_ESM.xlsx]

## Sheet: Table S1
Supplementary Table S1. Abudance of liver mitochondrial proteins
Gene	Uniprot ID	PKO vs WT log2 Fold Change	PKO vs WT p.val	PKO vs WT p.adj	-log10(p.adj)	Significant	PKO vs WT Significant	Imputed	Number of NA	Passes Impute Cutoff	Protein Names
Acot13	Q9CQR4	1.19	0.00313	0.0237	1.62525	TRUE	TRUE	TRUE	7	Yes	Acyl-coenzyme A thioesterase 13;Acyl-coenzyme A thioesterase 13, N-terminally processed
Atp2a2	O55143	1.26	5.19e-05	0.0028	2.55284	TRUE	TRUE	TRUE	4	Yes	Sarcoplasmic/endoplasmic reticulum calcium ATPase 2
C3	P01027	1.26	0.00118	0.013	1.88606	TRUE	TRUE	TRUE	3	Yes	Complement C3;Complement C3 beta chain;C3-beta-c;Complement C3 alpha chain;C3a anaphylatoxin;Acylation stimulating protein;Complement C3b alpha chain;Complement C3c alpha chain fragment 1;Complement C3dg fragment;Complement C3g fragment;Complement C3d fragment;Complement C3f fragment;Complement C3c alpha chain fragment 2
Ca2	P00920	1.02	2.08e-05	0.00178	2.74958	TRUE	TRUE	TRUE	9	Yes	Carbonic anhydrase 2
Cad	B2RQC6	-2.56	5.95e-05	0.00283	2.54821	TRUE	TRUE	TRUE	33	No	CAD protein;Glutamine-dependent carbamoyl-phosphate synthase;Aspartate carbamoyltransferase;Dihydroorotase
Cct3	P80318	2.41	0.00364	0.0254	1.59517	TRUE	TRUE	TRUE	10	Yes	T-complex protein 1 subunit gamma
Cox6b1	P56391	-1.73	0.000459	0.00713	2.14691	TRUE	TRUE	TRUE	5	Yes	Cytochrome c oxidase subunit 6B1
Cyp3a11	Q64459	1.42	1.65e-06	0.000274	3.56225	TRUE	TRUE	TRUE	12	Yes	Cytochrome P450 3A11;Cytochrome P450 3A41
Cyp4v2	Q9DBW0	1	4.26e-05	0.00273	2.56384	TRUE	TRUE	TRUE	11	Yes	Cytochrome P450 4V2
Fdps	Q920E5	1.29	0.00222	0.0199	1.70115	TRUE	TRUE	TRUE	10	Yes	Farnesyl pyrophosphate synthase
Ftl1	P29391	2.24	0.000114	0.00385	2.41454	TRUE	TRUE	TRUE	16	No	Ferritin light chain 1;Ferritin light chain 2
Ganab	Q8BHN3	1.22	0.000143	0.00386	2.41341	TRUE	TRUE	TRUE	9	Yes	Neutral alpha-glucosidase AB
H6pd	Q8CFX1	1.29	0.00168	0.017	1.76955	TRUE	TRUE	TRUE	11	Yes	GDH/6PGL endoplasmic bifunctional protein;Glucose 1-dehydrogenase;6-phosphogluconolactonase
Hebp1	Q9R257	-2.6	2.22e-09	1.79e-06	5.74715	TRUE	TRUE	TRUE	25	No	Heme-binding protein 1
Hsp90b1	P08113	1.11	8.67e-05	0.00369	2.43297	TRUE	TRUE	FALSE	0	Yes	Endoplasmin
Hspa5	P20029	1.1	2.41e-05	0.00178	2.74958	TRUE	TRUE	FALSE	0	Yes	78 kDa glucose-regulated protein
Hyou1	Q9JKR6	1.38	0.000258	0.00553	2.25727	TRUE	TRUE	TRUE	1	Yes	Hypoxia up-regulated protein 1
Lamp2	P17047	1.02	0.00082	0.0104	1.98297	TRUE	TRUE	TRUE	3	Yes	Lysosome-associated membrane glycoprotein 2
Lgals9	O08573	-1.39	0.00856	0.0449	1.34775	TRUE	TRUE	TRUE	14	Yes	Galectin-9
Lman1	Q9D0F3	1.02	0.000107	0.00385	2.41454	TRUE	TRUE	TRUE	2	Yes	Protein ERGIC-53
Lrrc59	Q922Q8	1.52	5.94e-05	0.00283	2.54821	TRUE	TRUE	TRUE	4	Yes	Leucine-rich repeat-containing protein 59
Mlec	Q6ZQI3	1.16	0.00019	0.00452	2.34486	TRUE	TRUE	TRUE	12	Yes	Malectin
Ndufa2	Q9CQ75	1.31	0.00239	0.0205	1.68825	TRUE	TRUE	TRUE	16	No	NADH dehydrogenase [ubiquinone] 1 alpha subcomplex subunit 2
Ndufb3	Q9CQZ6	1.33	0.000117	0.00385	2.41454	TRUE	TRUE	TRUE	8	Yes	NADH dehydrogenase [ubiquinone] 1 beta subcomplex subunit 3
Ndufv2	Q9D6J6	1.24	0.00042	0.0068	2.16749	TRUE	TRUE	TRUE	2	Yes	NADH dehydrogenase [ubiquinone] flavoprotein 2, mitochondrial
Nnt	Q61941	-2.85	1.19e-08	4.81e-06	5.31785	TRUE	TRUE	TRUE	32	No	NAD(P) transhydrogenase, mitochondrial
Pdia4	P08003	1.04	7.93e-05	0.00357	2.44733	TRUE	TRUE	FALSE	0	Yes	Protein disulfide-isomerase A4
Pdia6	Q922R8	1.47	4.73e-05	0.00273	2.56384	TRUE	TRUE	TRUE	4	Yes	Protein disulfide-isomerase A6
Pgam1	Q9DBJ1	1.87	9.75e-05	0.00385	2.41454	TRUE	TRUE	TRUE	20	No	Phosphoglycerate mutase 1
Pon1	P52430	1.36	6.56e-06	0.000758	3.12033	TRUE	TRUE	TRUE	3	Yes	Serum paraoxonase/arylesterase 1
Ppib	P24369	1.5	0.000333	0.00586	2.2321	TRUE	TRUE	TRUE	4	Yes	Peptidyl-prolyl cis-trans isomerase B
Rab6a	P35279	1.2	0.00134	0.0138	1.86012	TRUE	TRUE	TRUE	9	Yes	Ras-related protein Rab-6A;Ras-related protein Rab-6B
Reep6	Q9JM62	1.11	0.00197	0.0188	1.72584	TRUE	TRUE	TRUE	8	Yes	Receptor expression-enhancing protein 6
Rmdn3	Q3UJU9	1.02	0.00079	0.0101	1.99568	TRUE	TRUE	TRUE	9	Yes	Regulator of microtubule dynamics protein 3
Rpl13	P47963	1.31	0.000272	0.00561	2.25104	TRUE	TRUE	TRUE	5	Yes	60S ribosomal protein L13
Rpl5	P47962	1.27	0.00419	0.028	1.55284	TRUE	TRUE	TRUE	5	Yes	60S ribosomal protein L5
Rplp0	P14869	1.13	0.00262	0.0212	1.67366	TRUE	TRUE	TRUE	3	Yes	60S acidic ribosomal protein P0
Rps9	Q6ZWN5	1.08	0.00708	0.0392	1.40671	TRUE	TRUE	TRUE	7	Yes	40S ribosomal protein S9
Snd1	Q78PY7	1.13	0.00224	0.0199	1.70115	TRUE	TRUE	TRUE	9	Yes	Staphylococcal nuclease domain-containing protein 1
Ssr1	Q9CY50	1.31	0.00028	0.00561	2.25104	TRUE	TRUE	TRUE	9	Yes	Translocon-associated protein subunit alpha
Ssr4	Q62186	1.36	0.000731	0.00971	2.01278	TRUE	TRUE	TRUE	6	Yes	Translocon-associated protein subunit delta
Tecr	Q9CY27	1.22	0.00345	0.0246	1.60906	TRUE	TRUE	TRUE	9	Yes	Very-long-chain enoyl-CoA reductase
A2m	Q61838	0.664	0.021	0.0871	1.05998	FALSE	FALSE	TRUE	9	NA	Alpha-2-macroglobulin;Alpha-2-macroglobulin 165 kDa subunit;Alpha-2-macroglobulin 35 kDa subunit
Aadac	Q99PG0	0.235	0.0972	0.248	0.605548	FALSE	FALSE	FALSE	0	NA	Arylacetamide deacetylase
Aadat	Q9WVM8	0.209	0.365	0.589	0.229885	FALSE	FALSE	TRUE	2	NA	Kynurenine/alpha-aminoadipate aminotransferase, mitochondrial
Aars	Q8BGQ7	-0.16	0.437	0.643	0.191789	FALSE	FALSE	TRUE	23	NA	Alanine--tRNA ligase, cytoplasmic
Aass	Q99K67	-0.0668	0.625	0.805	0.0942041	FALSE	FALSE	FALSE	0	NA	Alpha-aminoadipic semialdehyde synthase, mitochondrial;Lysine ketoglutarate reductase;Saccharopine dehydrogenase
Abat	P61922	-0.225	0.0599	0.179	0.747147	FALSE	FALSE	FALSE	0	NA	4-aminobutyrate aminotransferase, mitochondrial
Abcb6	Q9DC29	-0.0128	0.95	0.976	0.0105502	FALSE	FALSE	TRUE	27	NA	ATP-binding cassette sub-family B member 6, mitochondrial
Abcb7	Q61102	0.105	0.644	0.814	0.0893756	FALSE	FALSE	TRUE	18	NA	ATP-binding cassette sub-family B member 7, mitochondrial
Abcd2	Q61285	0.304	0.39	0.608	0.216096	FALSE	FALSE	TRUE	22	NA	ATP-binding cassette sub-family D member 2
Abcd3	P55096	0.105	0.371	0.591	0.228413	FALSE	FALSE	FALSE	0	NA	ATP-binding cassette sub-family D member 3
Abhd14b	Q8VCR7	-0.0246	0.932	0.976	0.0105502	FALSE	FALSE	TRUE	2	NA	Alpha/beta hydrolase domain-containing protein 14B
Acaa1a	Q921H8	-0.242	0.0655	0.189	0.723538	FALSE	FALSE	FALSE	0	NA	3-ketoacyl-CoA thiolase A, peroxisomal
Acaa1b	Q8VCH0	-0.235	0.173	0.359	0.444906	FALSE	FALSE	FALSE	0	NA	3-ketoacyl-CoA thiolase B, peroxisomal
Acaa2	Q8BWT1	-0.0514	0.631	0.806	0.093665	FALSE	FALSE	FALSE	0	NA	3-ketoacyl-CoA thiolase, mitochondrial
Acaca	Q5SWU9	0.0792	0.66	0.822	0.0851282	FALSE	FALSE	TRUE	28	NA	Acetyl-CoA carboxylase 1;Biotin carboxylase
Acad10	Q8K370	0.56	0.00176	0.0173	1.76195	FALSE	FALSE	TRUE	5	NA	Acyl-CoA dehydrogenase family member 10
Acad11	Q80XL6	0.0745	0.43	0.639	0.194499	FALSE	FALSE	FALSE	0	NA	Acyl-CoA dehydrogenase family member 11
Acad8	Q9D7B6	0.116	0.526	0.718	0.143876	FALSE	FALSE	TRUE	1	NA	Isobutyryl-CoA dehydrogenase, mitochondrial
Acad9	Q8JZN5	0.269	0.308	0.524	0.280669	FALSE	FALSE	TRUE	4	NA	Acyl-CoA dehydrogenase family member 9, mitochondrial
Acadl	P51174	0.188	0.0996	0.25	0.60206	FALSE	FALSE	FALSE	0	NA	Long-chain specific acyl-CoA dehydrogenase, mitochondrial
Acadm	P45952	0.737	0.00271	0.0217	1.66354	FALSE	FALSE	TRUE	1	NA	Medium-chain specific acyl-CoA dehydrogenase, mitochondrial
Acads	Q07417	0.149	0.275	0.483	0.316053	FALSE	FALSE	FALSE	0	NA	Short-chain specific acyl-CoA dehydrogenase, mitochondrial
Acadsb	Q9DBL1	0.0753	0.5	0.693	0.159267	FALSE	FALSE	FALSE	0	NA	Short/branched chain specific acyl-CoA dehydrogenase, mitochondrial
Acadvl	P50544	0.269	0.0585	0.176	0.754487	FALSE	FALSE	FALSE	0	NA	Very long-chain specific acyl-CoA dehydrogenase, mitochondrial
Acat1	Q8QZT1	0.0507	0.631	0.806	0.093665	FALSE	FALSE	FALSE	0	NA	Acetyl-CoA acetyltransferase, mitochondrial
Acat2	Q8CAY6	0.477	0.0214	0.0875	1.05799	FALSE	FALSE	TRUE	1	NA	Acetyl-CoA acetyltransferase, cytosolic
Acbd5	Q5XG73	0.785	0.099	0.25	0.60206	FALSE	FALSE	TRUE	5	NA	Acyl-CoA-binding domain-containing protein 5
Acly	Q91V92	-0.265	0.367	0.59	0.229148	FALSE	FALSE	FALSE	0	NA	ATP-citrate synthase
Acnat1	A2AKK5	0.485	0.00937	0.0471	1.32698	FALSE	FALSE	TRUE	1	NA	Acyl-coenzyme A amino acid N-acyltransferase 1
Aco1	P28271	0.102	0.549	0.737	0.132533	FALSE	FALSE	FALSE	0	NA	Cytoplasmic aconitate hydratase
Aco2	Q99KI0	0.0433	0.657	0.822	0.0851282	FALSE	FALSE	FALSE	0	NA	Aconitate hydratase, mitochondrial
Acot12	Q9DBK0	-0.269	0.00661	0.0379	1.42136	FALSE	FALSE	FALSE	0	NA	Acyl-coenzyme A thioesterase 12
Acot3	Q9QYR7	-0.495	0.209	0.409	0.388277	FALSE	FALSE	TRUE	21	NA	Acyl-coenzyme A thioesterase 3
Acot4	Q8BWN8	0.118	0.44	0.645	0.19044	FALSE	FALSE	FALSE	0	NA	Acyl-coenzyme A thioesterase 4
Acot8	P58137	-0.0566	0.762	0.891	0.0501223	FALSE	FALSE	TRUE	1	NA	Acyl-coenzyme A thioesterase 8
Acox1	Q9R0H0	0.0382	0.77	0.893	0.0491485	FALSE	FALSE	FALSE	0	NA	Peroxisomal acyl-coenzyme A oxidase 1
Acox2	Q9QXD1	0.182	0.0437	0.145	0.838632	FALSE	FALSE	FALSE	0	NA	Peroxisomal acyl-coenzyme A oxidase 2
Acox3	Q9EPL9	0.472	0.0152	0.0709	1.14935	FALSE	FALSE	FALSE	0	NA	Peroxisomal acyl-coenzyme A oxidase 3
Acsf2	Q8VCW8	-0.0625	0.522	0.716	0.145087	FALSE	FALSE	FALSE	0	NA	Acyl-CoA synthetase family member 2, mitochondrial
Acsl1	P41216	0.00626	0.957	0.978	0.00966114	FALSE	FALSE	FALSE	0	NA	Long-chain-fatty-acid--CoA ligase 1
Acsl5	Q8JZR0	0.199	0.121	0.283	0.548214	FALSE	FALSE	FALSE	0	NA	Long-chain-fatty-acid--CoA ligase 5
Acsm1	Q91VA0	0.0734	0.456	0.656	0.183096	FALSE	FALSE	FALSE	0	NA	Acyl-coenzyme A synthetase ACSM1, mitochondrial
Acsm3	Q3UNX5	-0.0345	0.822	0.914	0.0390538	FALSE	FALSE	TRUE	1	NA	Acyl-coenzyme A synthetase ACSM3, mitochondrial
Acsm5	Q8BGA8	0.337	0.0441	0.146	0.835647	FALSE	FALSE	FALSE	0	NA	Acyl-coenzyme A synthetase ACSM5, mitochondrial
Acss2	Q9QXG4	-0.0805	0.623	0.805	0.0942041	FALSE	FALSE	TRUE	12	NA	Acetyl-coenzyme A synthetase, cytoplasmic
Actb	P60710	0.565	0.00111	0.0126	1.89963	FALSE	FALSE	FALSE	0	NA	Actin, cytoplasmic 1;Actin, cytoplasmic 1, N-terminally processed
Actn4	P57780	0.374	0.115	0.276	0.559091	FALSE	FALSE	TRUE	11	NA	Alpha-actinin-4
Adck3	Q60936	0.0149	0.915	0.97	0.0132283	FALSE	FALSE	FALSE	0	NA	Atypical kinase ADCK3, mitochondrial
Adh1	P00329	-0.0488	0.731	0.868	0.0614803	FALSE	FALSE	FALSE	0	NA	Alcohol dehydrogenase 1
Adh5	P28474	-0.528	0.169	0.354	0.450997	FALSE	FALSE	TRUE	8	NA	Alcohol dehydrogenase class-3
Adhfe1	Q8R0N6	-0.0619	0.854	0.935	0.0291884	FALSE	FALSE	TRUE	17	NA	Hydroxyacid-oxoacid transhydrogenase, mitochondrial
Adk	P55264	0.158	0.412	0.628	0.20204	FALSE	FALSE	FALSE	0	NA	Adenosine kinase
Afg3l2	Q8JZQ2	-0.247	0.28	0.491	0.308919	FALSE	FALSE	TRUE	11	NA	AFG3-like protein 2
Agmat	A2AS89	0.0694	0.907	0.967	0.0145735	FALSE	FALSE	TRUE	6	NA	Agmatinase, mitochondrial
Agps	Q8C0I1	0.135	0.445	0.65	0.187087	FALSE	FALSE	TRUE	9	NA	Alkyldihydroxyacetonephosphate synthase, peroxisomal
Agxt	O35423	0.00721	0.952	0.977	0.0101054	FALSE	FALSE	FALSE	0	NA	Serine--pyruvate aminotransferase, mitochondrial
Agxt2	Q3UEG6	-0.0965	0.366	0.59	0.229148	FALSE	FALSE	FALSE	0	NA	Alanine--glyoxylate aminotransferase 2, mitochondrial
Ahcy	P50247	0.0654	0.717	0.862	0.0644927	FALSE	FALSE	FALSE	0	NA	Adenosylhomocysteinase
Aifm1	Q9Z0X1	0.233	0.0263	0.0999	1.00043	FALSE	FALSE	FALSE	0	NA	Apoptosis-inducing factor 1, mitochondrial
Ak2	Q9WTP6	0.274	0.0673	0.19	0.721246	FALSE	FALSE	FALSE	0	NA	Adenylate kinase 2, mitochondrial;Adenylate kinase 2, mitochondrial, N-terminally processed
Ak3	Q9WTP7	0.35	0.0396	0.138	0.860121	FALSE	FALSE	FALSE	0	NA	GTP:AMP phosphotransferase AK3, mitochondrial
Ak4	Q9WUR9	-0.195	0.495	0.689	0.161781	FALSE	FALSE	TRUE	14	NA	Adenylate kinase 4, mitochondrial
Akr1a1	Q9JII6	0.221	0.0756	0.206	0.686133	FALSE	FALSE	FALSE	0	NA	Alcohol dehydrogenase [NADP(+)]
Akr1c13	Q8VC28	0.112	0.676	0.831	0.080399	FALSE	FALSE	TRUE	20	NA	Aldo-keto reductase family 1 member C13
Akr1c6	P70694	-0.518	0.00328	0.0239	1.6216	FALSE	FALSE	FALSE	0	NA	Estradiol 17 beta-dehydrogenase 5
Akr7a2	Q8CG76	0.548	0.103	0.254	0.595166	FALSE	FALSE	TRUE	10	NA	Aflatoxin B1 aldehyde reductase member 2
Alb	P07724	0.336	0.00445	0.0288	1.54061	FALSE	FALSE	FALSE	0	NA	Serum albumin
Aldh1a1	P24549	0.0697	0.667	0.828	0.0819697	FALSE	FALSE	FALSE	0	NA	Retinal dehydrogenase 1
Aldh1a7	O35945	0.6	0.0151	0.0707	1.15058	FALSE	FALSE	TRUE	8	NA	Aldehyde dehydrogenase, cytosolic 1
Aldh1b1	Q9CZS1	0.608	0.0637	0.185	0.732828	FALSE	FALSE	TRUE	1	NA	Aldehyde dehydrogenase X, mitochondrial
Aldh1l1	Q8R0Y6	0.127	0.512	0.705	0.151811	FALSE	FALSE	FALSE	0	NA	Cytosolic 10-formyltetrahydrofolate dehydrogenase
Aldh2	P47738	0.431	0.0216	0.0878	1.05651	FALSE	FALSE	FALSE	0	NA	Aldehyde dehydrogenase, mitochondrial
Aldh3a2	P47740	0.0303	0.821	0.914	0.0390538	FALSE	FALSE	FALSE	0	NA	Fatty aldehyde dehydrogenase
Aldh4a1	Q8CHT0	-0.14	0.114	0.275	0.560667	FALSE	FALSE	FALSE	0	NA	Delta-1-pyrroline-5-carboxylate dehydrogenase, mitochondrial
Aldh5a1	Q8BWF0	0.0617	0.563	0.75	0.124939	FALSE	FALSE	FALSE	0	NA	Succinate-semialdehyde dehydrogenase, mitochondrial
Aldh6a1	Q9EQ20	-0.124	0.208	0.408	0.38934	FALSE	FALSE	FALSE	0	NA	Methylmalonate-semialdehyde dehydrogenase [acylating], mitochondrial
Aldh7a1	Q9DBF1	-0.0046	0.963	0.981	0.00833099	FALSE	FALSE	FALSE	0	NA	Alpha-aminoadipic semialdehyde dehydrogenase
Aldh8a1	Q8BH00	0.395	0.213	0.415	0.381952	FALSE	FALSE	TRUE	2	NA	Aldehyde dehydrogenase family 8 member A1
Aldh9a1	Q9JLJ2	-0.0534	0.648	0.817	0.0877779	FALSE	FALSE	FALSE	0	NA	4-trimethylaminobutyraldehyde dehydrogenase
Aldoa	P05064	0.205	0.338	0.558	0.253366	FALSE	FALSE	TRUE	17	NA	Fructose-bisphosphate aldolase A
Aldob	Q91Y97	0.21	0.173	0.359	0.444906	FALSE	FALSE	FALSE	0	NA	Fructose-bisphosphate aldolase B
Amacr	O09174	0.0737	0.454	0.654	0.184422	FALSE	FALSE	FALSE	0	NA	Alpha-methylacyl-CoA racemase
Amdhd1	Q9DBA8	0.00838	0.982	0.99	0.00436481	FALSE	FALSE	TRUE	19	NA	Probable imidazolonepropionase
Amt	Q8CFA2	-0.283	0.197	0.396	0.402305	FALSE	FALSE	TRUE	6	NA	Aminomethyltransferase, mitochondrial
Anp32a	O35381	0.858	0.0242	0.0951	1.02182	FALSE	FALSE	TRUE	10	NA	Acidic leucine-rich nuclear phosphoprotein 32 family member A
Anp32b	Q9EST5	0.796	0.0539	0.166	0.779892	FALSE	FALSE	TRUE	15	NA	Acidic leucine-rich nuclear phosphoprotein 32 family member B
Anpep	P97449	0.0639	0.796	0.906	0.0428718	FALSE	FALSE	TRUE	25	NA	Aminopeptidase N
Anxa5	P48036	0.147	0.675	0.831	0.080399	FALSE	FALSE	TRUE	12	NA	Annexin A5
Anxa6	P14824	-0.342	0.0639	0.185	0.732828	FALSE	FALSE	FALSE	0	NA	Annexin A6
Aox3	G3X982	0.511	0.125	0.289	0.539102	FALSE	FALSE	TRUE	9	NA	Aldehyde oxidase 3
Apmap	Q9D7N9	0.517	0.0803	0.216	0.665546	FALSE	FALSE	TRUE	25	NA	Adipocyte plasma membrane-associated protein
Apoa1	Q00623	0.624	0.00131	0.0137	1.86328	FALSE	FALSE	TRUE	2	NA	Apolipoprotein A-I;Proapolipoprotein A-I;Truncated apolipoprotein A-I
Apob	E9Q414	0.0259	0.952	0.977	0.0101054	FALSE	FALSE	TRUE	28	NA	Apolipoprotein B-100;Apolipoprotein B-48
Apoe	P08226	0.786	0.0678	0.191	0.718967	FALSE	FALSE	TRUE	17	NA	Apolipoprotein E
Apoo	Q9DCZ4	0.341	0.312	0.527	0.278189	FALSE	FALSE	TRUE	15	NA	Apolipoprotein O
Apool	Q78IK4	-0.0115	0.974	0.987	0.00568285	FALSE	FALSE	TRUE	9	NA	MICOS complex subunit Mic27
Aqp1	Q02013	0.415	0.186	0.378	0.422508	FALSE	FALSE	TRUE	28	NA	Aquaporin-1
Arf3	P61205	0.659	0.0189	0.083	1.08092	FALSE	FALSE	TRUE	4	NA	ADP-ribosylation factor 3;ADP-ribosylation factor 1;ADP-ribosylation factor 2
Arg1	Q61176	0.233	0.155	0.333	0.477556	FALSE	FALSE	FALSE	0	NA	Arginase-1
Arl8b	Q9CQW2	0.145	0.618	0.805	0.0942041	FALSE	FALSE	TRUE	30	NA	ADP-ribosylation factor-like protein 8B
Arpc4	P59999	0.0841	0.669	0.829	0.0814455	FALSE	FALSE	TRUE	32	NA	Actin-related protein 2/3 complex subunit 4
Asgr1	P34927	0.708	0.0734	0.204	0.69037	FALSE	FALSE	TRUE	15	NA	Asialoglycoprotein receptor 1
Asl	Q91YI0	0.0451	0.782	0.893	0.0491485	FALSE	FALSE	FALSE	0	NA	Argininosuccinate lyase
Aspdh	Q9DCQ2	0.598	0.00583	0.0344	1.46344	FALSE	FALSE	TRUE	1	NA	Putative L-aspartate dehydrogenase
Asph	Q8BSY0	0.432	0.0964	0.248	0.605548	FALSE	FALSE	TRUE	22	NA	Aspartyl/asparaginyl beta-hydroxylase
Ass1	P16460	0.266	0.0614	0.182	0.739929	FALSE	FALSE	FALSE	0	NA	Argininosuccinate synthase
Atad1	Q9D5T0	-0.199	0.303	0.518	0.28567	FALSE	FALSE	TRUE	1	NA	ATPase family AAA domain-containing protein 1
Atad3	Q925I1	0.694	0.031	0.115	0.939302	FALSE	FALSE	FALSE	0	NA	ATPase family AAA domain-containing protein 3
Atl3	Q91YH5	0.78	0.00882	0.0457	1.34008	FALSE	FALSE	TRUE	15	NA	Atlastin-3
Atp11c	Q9QZW0	0.0755	0.806	0.908	0.0419142	FALSE	FALSE	TRUE	5	NA	Phospholipid-transporting ATPase 11C
Atp1a1	Q8VDN2	0.295	0.0757	0.206	0.686133	FALSE	FALSE	FALSE	0	NA	Sodium/potassium-transporting ATPase subunit alpha-1
Atp1b1	P14094	-0.231	0.462	0.664	0.177832	FALSE	FALSE	TRUE	6	NA	Sodium/potassium-transporting ATPase subunit beta-1
Atp5a1	Q03265	0.0305	0.73	0.867	0.0619809	FALSE	FALSE	FALSE	0	NA	ATP synthase subunit alpha, mitochondrial
Atp5b	P56480	0.124	0.304	0.519	0.284833	FALSE	FALSE	FALSE	0	NA	ATP synthase subunit beta, mitochondrial
Atp5c1	Q91VR2	-0.337	0.00317	0.0238	1.62342	FALSE	FALSE	FALSE	0	NA	ATP synthase subunit gamma, mitochondrial
Atp5d	Q9D3D9	-1.11	0.18	0.372	0.429457	FALSE	FALSE	TRUE	23	NA	ATP synthase subunit delta, mitochondrial
Atp5f1	Q9CQQ7	-0.197	0.494	0.688	0.162412	FALSE	FALSE	TRUE	2	NA	ATP synthase F(0) complex subunit B1, mitochondrial
Atp5h	Q9DCX2	0.22	0.0247	0.0964	1.01592	FALSE	FALSE	FALSE	0	NA	ATP synthase subunit d, mitochondrial
Atp5i	Q06185	0.652	0.267	0.475	0.323306	FALSE	FALSE	TRUE	10	NA	ATP synthase subunit e, mitochondrial
Atp5j	P97450	0.788	0.109	0.267	0.573489	FALSE	FALSE	TRUE	11	NA	ATP synthase-coupling factor 6, mitochondrial
Atp5j2	P56135	-0.862	0.15	0.328	0.484126	FALSE	FALSE	TRUE	16	NA	ATP synthase subunit f, mitochondrial
Atp5l	Q9CPQ8	0.345	0.0034	0.0246	1.60906	FALSE	FALSE	FALSE	0	NA	ATP synthase subunit g, mitochondrial
Atp5o	Q9DB20	-0.0936	0.425	0.634	0.197911	FALSE	FALSE	FALSE	0	NA	ATP synthase subunit O, mitochondrial
Auh	Q9JLZ3	0.516	0.0452	0.148	0.829738	FALSE	FALSE	TRUE	12	NA	Methylglutaconyl-CoA hydratase, mitochondrial
Baat	Q91X34	-0.107	0.422	0.634	0.197911	FALSE	FALSE	FALSE	0	NA	Bile acid-CoA:amino acid N-acyltransferase
Bcap31	Q61335	0.451	0.268	0.475	0.323306	FALSE	FALSE	TRUE	21	NA	B-cell receptor-associated protein 31
Bckdha	P50136	0.0113	0.926	0.97	0.0132283	FALSE	FALSE	FALSE	0	NA	2-oxoisovalerate dehydrogenase subunit alpha, mitochondrial
Bckdhb	Q6P3A8	-0.681	0.00553	0.0339	1.4698	FALSE	FALSE	TRUE	2	NA	2-oxoisovalerate dehydrogenase subunit beta, mitochondrial
Bdh1	Q80XN0	0.0787	0.447	0.65	0.187087	FALSE	FALSE	FALSE	0	NA	D-beta-hydroxybutyrate dehydrogenase, mitochondrial
Bhmt	O35490	-0.0415	0.741	0.875	0.0579919	FALSE	FALSE	FALSE	0	NA	Betaine--homocysteine S-methyltransferase 1
Blvrb	Q923D2	-0.513	0.193	0.389	0.41005	FALSE	FALSE	TRUE	15	NA	Flavin reductase (NADPH)
Bphl	Q8R164	-0.378	0.000633	0.00914	2.03905	FALSE	FALSE	FALSE	0	NA	Valacyclovir hydrolase
Bsg	P18572	0.67	0.0636	0.185	0.732828	FALSE	FALSE	TRUE	25	NA	Basigin
C1qbp	O35658	0.883	0.00457	0.0294	1.53165	FALSE	FALSE	TRUE	8	NA	Complement component 1 Q subcomponent-binding protein, mitochondrial
C4b	P01029	0.239	0.368	0.59	0.229148	FALSE	FALSE	TRUE	12	NA	Complement C4-B;Complement C4 beta chain;Complement C4 alpha chain;C4a anaphylatoxin;Complement C4 gamma chain
Ca3	P16015	-0.198	0.15	0.328	0.484126	FALSE	FALSE	FALSE	0	NA	Carbonic anhydrase 3
Ca5a	P23589	0.398	0.0873	0.228	0.642065	FALSE	FALSE	TRUE	8	NA	Carbonic anhydrase 5A, mitochondrial
Calm1	P62204	0.82	0.0347	0.127	0.896196	FALSE	FALSE	TRUE	12	NA	Calmodulin;Calmodulin-like protein 3
Calr	P14211	0.704	0.000452	0.00713	2.14691	FALSE	FALSE	FALSE	0	NA	Calreticulin
Canx	P35564	0.42	0.018	0.0804	1.09474	FALSE	FALSE	FALSE	0	NA	Calnexin
Carkd	Q9CZ42	0.37	0.125	0.289	0.539102	FALSE	FALSE	TRUE	10	NA	ATP-dependent (S)-NAD(P)H-hydrate dehydratase
Cat	P24270	-0.0181	0.872	0.95	0.0222764	FALSE	FALSE	FALSE	0	NA	Catalase
Cbr4	Q91VT4	-0.252	0.389	0.608	0.216096	FALSE	FALSE	TRUE	4	NA	Carbonyl reductase family member 4
Cbs	Q91WT9	-0.522	0.0241	0.0951	1.02182	FALSE	FALSE	TRUE	14	NA	Cystathionine beta-synthase
Ccbl2	Q71RI9	-0.00249	0.993	0.996	0.00174066	FALSE	FALSE	TRUE	25	NA	Kynurenine--oxoglutarate transaminase 3
Ccdc47	Q9D024	0.504	0.0505	0.161	0.793174	FALSE	FALSE	TRUE	22	NA	Coiled-coil domain-containing protein 47
Cct5	P80316	0.0823	0.707	0.856	0.0675262	FALSE	FALSE	TRUE	13	NA	T-complex protein 1 subunit epsilon
Cct6a	P80317	0.473	0.0811	0.218	0.661544	FALSE	FALSE	TRUE	13	NA	T-complex protein 1 subunit zeta
Cct7	P80313	0.48	0.0336	0.123	0.910095	FALSE	FALSE	TRUE	12	NA	T-complex protein 1 subunit eta
Cct8	P42932	0.179	0.297	0.51	0.29243	FALSE	FALSE	TRUE	15	NA	T-complex protein 1 subunit theta
Cd81	P35762	0.36	0.236	0.438	0.358526	FALSE	FALSE	TRUE	27	NA	CD81 antigen
Ces1	Q8VCC2	0.935	0.00313	0.0237	1.62525	FALSE	FALSE	TRUE	2	NA	Liver carboxylesterase 1
Ces1d	Q8VCT4	0.561	0.0179	0.0804	1.09474	FALSE	FALSE	FALSE	0	NA	Carboxylesterase 1D
Ces1e	Q64176	0.177	0.379	0.595	0.225483	FALSE	FALSE	TRUE	29	NA	Carboxylesterase 1E
Ces1f	Q91WU0	0.736	0.00211	0.0195	1.70997	FALSE	FALSE	FALSE	0	NA	Carboxylic ester hydrolase
Ces2a	Q8QZR3	0.835	0.00239	0.0205	1.68825	FALSE	FALSE	TRUE	7	NA	Pyrethroid hydrolase Ces2a
Ces2c	Q91WG0	0.487	0.181	0.372	0.429457	FALSE	FALSE	TRUE	30	NA	Acylcarnitine hydrolase
Ces2e	Q8BK48	0.686	0.062	0.182	0.739929	FALSE	FALSE	TRUE	13	NA	Pyrethroid hydrolase Ces2e
Ces3a	Q63880	0.878	0.000314	0.00586	2.2321	FALSE	FALSE	FALSE	0	NA	Carboxylesterase 3A
Ces3b	Q8VCU1	0.724	0.025	0.0972	1.01233	FALSE	FALSE	TRUE	5	NA	Carboxylesterase 3B
Cfl1	P18760	0.571	0.0572	0.173	0.761954	FALSE	FALSE	TRUE	6	NA	Cofilin-1
Chchd3	Q9CRB9	-0.207	0.476	0.675	0.170696	FALSE	FALSE	TRUE	4	NA	MICOS complex subunit Mic19
Chdh	Q8BJ64	0.0516	0.629	0.806	0.093665	FALSE	FALSE	FALSE	0	NA	Choline dehydrogenase, mitochondrial
Cisd1	Q91WS0	0.315	0.00667	0.038	1.42022	FALSE	FALSE	FALSE	0	NA	CDGSH iron-sulfur domain-containing protein 1
Cisd2	Q9CQB5	0.787	0.00247	0.0208	1.68194	FALSE	FALSE	TRUE	18	NA	CDGSH iron-sulfur domain-containing protein 2
Clpb	Q60649	-0.143	0.478	0.675	0.170696	FALSE	FALSE	TRUE	29	NA	Caseinolytic peptidase B protein homolog
Clpx	Q9JHS4	-0.19	0.324	0.542	0.266001	FALSE	FALSE	TRUE	6	NA	ATP-dependent Clp protease ATP-binding subunit clpX-like, mitochondrial
Clybl	Q8R4N0	-0.0197	0.924	0.97	0.0132283	FALSE	FALSE	TRUE	3	NA	Citrate lyase subunit beta-like protein, mitochondrial
Cmbl	Q8R1G2	-0.283	0.0837	0.223	0.651695	FALSE	FALSE	FALSE	0	NA	Carboxymethylenebutenolidase homolog
Cml2	Q8CHQ9	0.934	0.00172	0.0172	1.76447	FALSE	FALSE	TRUE	3	NA	Probable N-acetyltransferase CML2
Cnpy2	Q9QXT0	0.837	0.00791	0.0427	1.36957	FALSE	FALSE	TRUE	29	NA	Protein canopy homolog 2
Coasy	Q9DBL7	-0.0925	0.772	0.893	0.0491485	FALSE	FALSE	TRUE	5	NA	Bifunctional coenzyme A synthase;Phosphopantetheine adenylyltransferase;Dephospho-CoA kinase
Comt	O88587	0.000121	1	1	0	FALSE	FALSE	FALSE	0	NA	Catechol O-methyltransferase
Cox4i1	P19783	-0.0168	0.918	0.97	0.0132283	FALSE	FALSE	FALSE	0	NA	Cytochrome c oxidase subunit 4 isoform 1, mitochondrial
Cox5a	P12787	0.344	0.115	0.276	0.559091	FALSE	FALSE	FALSE	0	NA	Cytochrome c oxidase subunit 5A, mitochondrial
Cox5b	P19536	0.342	0.00819	0.0439	1.35754	FALSE	FALSE	FALSE	0	NA	Cytochrome c oxidase subunit 5B, mitochondrial
Cox6a1	P43024	-1.3	0.0267	0.0999	1.00043	FALSE	FALSE	TRUE	14	NA	Cytochrome c oxidase subunit 6A1, mitochondrial
Cox7a2	P48771	0.419	0.0663	0.189	0.723538	FALSE	FALSE	FALSE	0	NA	Cytochrome c oxidase subunit 7A2, mitochondrial
Cpox	P36552	0.188	0.118	0.281	0.551294	FALSE	FALSE	FALSE	0	NA	Oxygen-dependent coproporphyrinogen-III oxidase, mitochondrial
Cpq	Q9WVJ3	0.103	0.664	0.825	0.0835461	FALSE	FALSE	TRUE	26	NA	Carboxypeptidase Q
Cps1	Q8C196	-0.019	0.886	0.955	0.0199966	FALSE	FALSE	FALSE	0	NA	Carbamoyl-phosphate synthase [ammonia], mitochondrial
Cpt1a	P97742	0.061	0.756	0.888	0.051587	FALSE	FALSE	FALSE	0	NA	Carnitine O-palmitoyltransferase 1, liver isoform
Cpt2	P52825	-0.0936	0.399	0.615	0.211125	FALSE	FALSE	FALSE	0	NA	Carnitine O-palmitoyltransferase 2, mitochondrial
Crat	P47934	0.0114	0.949	0.976	0.0105502	FALSE	FALSE	TRUE	1	NA	Carnitine O-acetyltransferase
Crot	Q9DC50	0.0585	0.551	0.738	0.131944	FALSE	FALSE	FALSE	0	NA	Peroxisomal carnitine O-octanoyltransferase
Cryz	P47199	0.484	0.0411	0.139	0.856985	FALSE	FALSE	TRUE	2	NA	Quinone oxidoreductase
Cs	Q9CZU6	0.117	0.267	0.475	0.323306	FALSE	FALSE	FALSE	0	NA	Citrate synthase, mitochondrial
Csad	Q9DBE0	0.793	0.00389	0.0267	1.57349	FALSE	FALSE	TRUE	30	NA	Cysteine sulfinic acid decarboxylase
Cstb	Q62426	0.231	0.376	0.592	0.227678	FALSE	FALSE	TRUE	18	NA	Cystatin-B
Cth	Q8VCN5	0.14	0.679	0.833	0.079355	FALSE	FALSE	TRUE	8	NA	Cystathionine gamma-lyase
Ctnna1	P26231	0.381	0.0555	0.169	0.772113	FALSE	FALSE	TRUE	19	NA	Catenin alpha-1
Ctsa	P16675	0.26	0.245	0.447	0.349692	FALSE	FALSE	TRUE	6	NA	Lysosomal protective protein;Lysosomal protective protein 32 kDa chain;Lysosomal protective protein 20 kDa chain
Ctsd	P18242	0.906	0.00132	0.0137	1.86328	FALSE	FALSE	TRUE	1	NA	Cathepsin D
Cyb5a	P56395	0.764	1.69e-06	0.000274	3.56225	FALSE	FALSE	FALSE	0	NA	Cytochrome b5
Cyb5b	Q9CQX2	0.0458	0.899	0.965	0.0154727	FALSE	FALSE	TRUE	2	NA	Cytochrome b5 type B
Cyb5r3	Q9DCN2	0.211	0.0569	0.173	0.761954	FALSE	FALSE	FALSE	0	NA	NADH-cytochrome b5 reductase 3;NADH-cytochrome b5 reductase 3 membrane-bound form;NADH-cytochrome b5 reductase 3 soluble form
Cyc1	Q9D0M3	0.0711	0.452	0.654	0.184422	FALSE	FALSE	FALSE	0	NA	Cytochrome c1, heme protein, mitochondrial
Cycs	P62897	0.0642	0.633	0.806	0.093665	FALSE	FALSE	FALSE	0	NA	Cytochrome c, somatic
Cyp1a2	P00186	0.532	0.00645	0.0373	1.42829	FALSE	FALSE	FALSE	0	NA	Cytochrome P450 1A2
Cyp27a1	Q9DBG1	-0.166	0.156	0.334	0.476254	FALSE	FALSE	FALSE	0	NA	Sterol 26-hydroxylase, mitochondrial
Cyp2a12	P56593	0.627	2.27e-05	0.00178	2.74958	FALSE	FALSE	FALSE	0	NA	Cytochrome P450 2A12
Cyp2a5	P20852	0.42	0.159	0.336	0.473661	FALSE	FALSE	TRUE	13	NA	Cytochrome P450 2A5
Cyp2c29	Q64458	0.965	0.00308	0.0237	1.62525	FALSE	FALSE	TRUE	1	NA	Cytochrome P450 2C29
Cyp2c37	P56654	0.949	0.00258	0.0212	1.67366	FALSE	FALSE	FALSE	0	NA	Cytochrome P450 2C37
Cyp2c40	P56657	0.473	0.0256	0.099	1.00436	FALSE	FALSE	TRUE	2	NA	Cytochrome P450 2C40
Cyp2c50	Q91X77	0.606	0.0659	0.189	0.723538	FALSE	FALSE	TRUE	11	NA	Cytochrome P450 2C50
Cyp2c54	Q6XVG2	0.674	0.0211	0.0871	1.05998	FALSE	FALSE	TRUE	4	NA	Cytochrome P450 2C54
Cyp2c70	Q91W64	0.971	0.000235	0.00528	2.27737	FALSE	FALSE	TRUE	9	NA	Cytochrome P450 2C70
Cyp2d10	P24456	0.901	2.26e-05	0.00178	2.74958	FALSE	FALSE	FALSE	0	NA	Cytochrome P450 2D10
Cyp2d26	Q8CIM7	0.65	0.000177	0.00434	2.36251	FALSE	FALSE	FALSE	0	NA	Cytochrome P450 2D26
Cyp2d9	P11714	0.912	0.000618	0.00908	2.04191	FALSE	FALSE	TRUE	1	NA	Cytochrome P450 2D9
Cyp2e1	Q05421	0.314	0.0468	0.152	0.818156	FALSE	FALSE	FALSE	0	NA	Cytochrome P450 2E1
Cyp2f2	P33267	0.533	0.00102	0.0119	1.92445	FALSE	FALSE	FALSE	0	NA	Cytochrome P450 2F2
Cyp2j5	O54749	0.37	0.19	0.386	0.413413	FALSE	FALSE	TRUE	5	NA	Cytochrome P450 2J5
Cyp3a13	Q64464	0.747	4.61e-05	0.00273	2.56384	FALSE	FALSE	TRUE	1	NA	Cytochrome P450 3A13
Cyp4a12a	Q91WL5	0.835	0.0262	0.0998	1.00087	FALSE	FALSE	TRUE	10	NA	Cytochrome P450 4A12A
Cyp4f14	Q9EP75	0.942	0.0205	0.0869	1.06098	FALSE	FALSE	TRUE	21	NA	Leukotriene-B4 omega-hydroxylase 3
Cyp51a1	Q8K0C4	0.711	0.0185	0.0822	1.08513	FALSE	FALSE	TRUE	17	NA	Lanosterol 14-alpha demethylase
Cyp7b1	Q60991	0.408	0.216	0.416	0.380907	FALSE	FALSE	TRUE	16	NA	25-hydroxycholesterol 7-alpha-hydroxylase
Cyp8b1	O88962	0.673	0.00911	0.0464	1.33348	FALSE	FALSE	TRUE	6	NA	7-alpha-hydroxycholest-4-en-3-one 12-alpha-hydroxylase
D10Jhu81e	Q9D172	-0.668	0.00897	0.0462	1.33536	FALSE	FALSE	TRUE	2	NA	ES1 protein homolog, mitochondrial
Dak	Q8VC30	0.258	0.152	0.33	0.481486	FALSE	FALSE	FALSE	0	NA	Bifunctional ATP-dependent dihydroxyacetone kinase/FAD-AMP lyase (cyclizing);ATP-dependent dihydroxyacetone kinase;FAD-AMP lyase (cyclizing)
Dbi	P31786	0.0542	0.721	0.864	0.0634863	FALSE	FALSE	FALSE	0	NA	Acyl-CoA-binding protein
Dbt	P53395	0.0107	0.943	0.976	0.0105502	FALSE	FALSE	FALSE	0	NA	Lipoamide acyltransferase component of branched-chain alpha-keto acid dehydrogenase complex, mitochondrial
Dcakd	Q8BHC4	0.0971	0.642	0.813	0.0899095	FALSE	FALSE	TRUE	24	NA	Dephospho-CoA kinase domain-containing protein
Ddo	Q922Z0	-0.0608	0.767	0.893	0.0491485	FALSE	FALSE	TRUE	17	NA	D-aspartate oxidase
Ddost	O54734	0.622	0.00284	0.0225	1.64782	FALSE	FALSE	FALSE	0	NA	Dolichyl-diphosphooligosaccharide--protein glycosyltransferase 48 kDa subunit
Ddt	O35215	0.0344	0.909	0.967	0.0145735	FALSE	FALSE	TRUE	2	NA	D-dopachrome decarboxylase
Ddx5	Q61656	0.422	0.0514	0.162	0.790485	FALSE	FALSE	TRUE	15	NA	Probable ATP-dependent RNA helicase DDX5
Decr1	Q9CQ62	0.0253	0.771	0.893	0.0491485	FALSE	FALSE	FALSE	0	NA	2,4-dienoyl-CoA reductase, mitochondrial
Decr2	Q9WV68	-0.738	1.03e-06	0.000274	3.56225	FALSE	FALSE	FALSE	0	NA	Peroxisomal 2,4-dienoyl-CoA reductase
Dhcr7	O88455	0.654	0.00445	0.0288	1.54061	FALSE	FALSE	TRUE	8	NA	7-dehydrocholesterol reductase
Dhdh	Q9DBB8	0.0169	0.924	0.97	0.0132283	FALSE	FALSE	TRUE	3	NA	Trans-1,2-dihydrobenzene-1,2-diol dehydrogenase
Dhrs1	Q99L04	0.268	0.417	0.632	0.199283	FALSE	FALSE	TRUE	5	NA	Dehydrogenase/reductase SDR family member 1
Dhrs4	Q99LB2	-0.185	0.0866	0.228	0.642065	FALSE	FALSE	FALSE	0	NA	Dehydrogenase/reductase SDR family member 4
Dhrs7b	Q99J47	-0.375	0.0264	0.0999	1.00043	FALSE	FALSE	TRUE	2	NA	Dehydrogenase/reductase SDR family member 7B
Dhtkd1	A2ATU0	-0.897	0.000133	0.00385	2.41454	FALSE	FALSE	TRUE	19	NA	Probable 2-oxoglutarate dehydrogenase E1 component DHKTD1, mitochondrial
Dlat	Q8BMF4	-0.289	0.00559	0.0339	1.4698	FALSE	FALSE	FALSE	0	NA	Dihydrolipoyllysine-residue acetyltransferase component of pyruvate dehydrogenase complex, mitochondrial
Dld	O08749	-0.207	0.0463	0.151	0.821023	FALSE	FALSE	FALSE	0	NA	Dihydrolipoyl dehydrogenase, mitochondrial
Dlst	Q9D2G2	0.197	0.0745	0.205	0.688246	FALSE	FALSE	FALSE	0	NA	Dihydrolipoyllysine-residue succinyltransferase component of 2-oxoglutarate dehydrogenase complex, mitochondrial
Dmgdh	Q9DBT9	0.108	0.324	0.542	0.266001	FALSE	FALSE	FALSE	0	NA	Dimethylglycine dehydrogenase, mitochondrial
Dnaja3	Q99M87	0.399	0.026	0.0996	1.00174	FALSE	FALSE	TRUE	10	NA	DnaJ homolog subfamily A member 3, mitochondrial
Dnajb11	Q99KV1	0.804	0.00185	0.0178	1.74958	FALSE	FALSE	TRUE	18	NA	DnaJ homolog subfamily B member 11
Dpp4	P28843	0.481	0.133	0.299	0.524329	FALSE	FALSE	TRUE	7	NA	Dipeptidyl peptidase 4;Dipeptidyl peptidase 4 membrane form;Dipeptidyl peptidase 4 soluble form
Dpyd	Q8CHR6	0.00241	0.99	0.995	0.00217692	FALSE	FALSE	TRUE	16	NA	Dihydropyrimidine dehydrogenase [NADP(+)]
Dpys	Q9EQF5	0.108	0.67	0.829	0.0814455	FALSE	FALSE	TRUE	4	NA	Dihydropyrimidinase
Ebp	P70245	-0.261	0.547	0.737	0.132533	FALSE	FALSE	TRUE	24	NA	3-beta-hydroxysteroid-Delta(8),Delta(7)-isomerase
Ech1	O35459	0.0249	0.8	0.908	0.0419142	FALSE	FALSE	FALSE	0	NA	Delta(3,5)-Delta(2,4)-dienoyl-CoA isomerase, mitochondrial
Echdc2	Q3TLP5	0.0117	0.925	0.97	0.0132283	FALSE	FALSE	FALSE	0	NA	Enoyl-CoA hydratase domain-containing protein 2, mitochondrial
Echdc3	Q9D7J9	0.503	0.0112	0.0538	1.26922	FALSE	FALSE	TRUE	1	NA	Enoyl-CoA hydratase domain-containing protein 3, mitochondrial
Echs1	Q8BH95	-0.0523	0.624	0.805	0.0942041	FALSE	FALSE	FALSE	0	NA	Enoyl-CoA hydratase, mitochondrial
Eci1	P42125	0.221	0.587	0.774	0.111259	FALSE	FALSE	TRUE	3	NA	Enoyl-CoA delta isomerase 1, mitochondrial
Eci2	Q9WUR2	0.126	0.228	0.427	0.369572	FALSE	FALSE	FALSE	0	NA	Enoyl-CoA delta isomerase 2, mitochondrial
Eef1a1	P10126	0.0455	0.709	0.856	0.0675262	FALSE	FALSE	FALSE	0	NA	Elongation factor 1-alpha 1
Eef1b	O70251	-0.0159	0.961	0.981	0.00833099	FALSE	FALSE	TRUE	20	NA	Elongation factor 1-beta
Eef1d	P57776	-0.131	0.702	0.853	0.069051	FALSE	FALSE	TRUE	22	NA	Elongation factor 1-delta
Eef1g	Q9D8N0	0.531	0.0768	0.208	0.681937	FALSE	FALSE	TRUE	18	NA	Elongation factor 1-gamma
Eef2	P58252	0.568	0.0359	0.128	0.89279	FALSE	FALSE	FALSE	0	NA	Elongation factor 2
Egfr	Q01279	0.482	0.0427	0.143	0.844664	FALSE	FALSE	TRUE	5	NA	Epidermal growth factor receptor
Ehhadh	Q9DBM2	-0.0102	0.944	0.976	0.0105502	FALSE	FALSE	FALSE	0	NA	Peroxisomal bifunctional enzyme;Enoyl-CoA hydratase/3,2-trans-enoyl-CoA isomerase;3-hydroxyacyl-CoA dehydrogenase
Eif4a1	P60843	0.0181	0.942	0.976	0.0105502	FALSE	FALSE	TRUE	6	NA	Eukaryotic initiation factor 4A-I
Eif5a	P63242	0.445	0.0763	0.207	0.68403	FALSE	FALSE	TRUE	10	NA	Eukaryotic translation initiation factor 5A-1;Eukaryotic translation initiation factor 5A-2
Emc1	Q8C7X2	0.0022	0.993	0.996	0.00174066	FALSE	FALSE	TRUE	31	NA	ER membrane protein complex subunit 1
Emc2	Q9CRD2	0.45	0.11	0.269	0.570248	FALSE	FALSE	TRUE	31	NA	ER membrane protein complex subunit 2
Eno1	P17182	0.126	0.447	0.65	0.187087	FALSE	FALSE	FALSE	0	NA	Alpha-enolase
Enpep	P16406	0.319	0.0842	0.223	0.651695	FALSE	FALSE	TRUE	8	NA	Glutamyl aminopeptidase
Entpd5	Q9WUZ9	0.684	0.0736	0.204	0.69037	FALSE	FALSE	TRUE	21	NA	Ectonucleoside triphosphate diphosphohydrolase 5
Ephx1	Q9D379	0.951	0.000746	0.00973	2.01189	FALSE	FALSE	TRUE	1	NA	Epoxide hydrolase 1
Ephx2	P34914	-0.227	0.053	0.165	0.782516	FALSE	FALSE	FALSE	0	NA	Bifunctional epoxide hydrolase 2;Cytosolic epoxide hydrolase 2;Lipid-phosphate phosphatase
Erap1	Q9EQH2	0.453	0.0662	0.189	0.723538	FALSE	FALSE	TRUE	15	NA	Endoplasmic reticulum aminopeptidase 1
Erp44	Q9D1Q6	0.936	0.00828	0.0441	1.35556	FALSE	FALSE	TRUE	20	NA	Endoplasmic reticulum resident protein 44
Esd	Q9R0P3	-0.0461	0.764	0.891	0.0501223	FALSE	FALSE	FALSE	0	NA	S-formylglutathione hydrolase
Etfa	Q99LC5	0.107	0.282	0.492	0.308035	FALSE	FALSE	FALSE	0	NA	Electron transfer flavoprotein subunit alpha, mitochondrial
Etfb	Q9DCW4	0.107	0.33	0.549	0.260428	FALSE	FALSE	FALSE	0	NA	Electron transfer flavoprotein subunit beta
Etfdh	Q921G7	0.0886	0.289	0.501	0.300162	FALSE	FALSE	FALSE	0	NA	Electron transfer flavoprotein-ubiquinone oxidoreductase, mitochondrial
Ethe1	Q9DCM0	-0.131	0.549	0.737	0.132533	FALSE	FALSE	TRUE	1	NA	Persulfide dioxygenase ETHE1, mitochondrial
Faah	O08914	0.509	0.0746	0.205	0.688246	FALSE	FALSE	TRUE	10	NA	Fatty-acid amide hydrolase 1
Fabp1	P12710	0.213	0.248	0.45	0.346787	FALSE	FALSE	FALSE	0	NA	Fatty acid-binding protein, liver
Fabp5	Q05816	0.764	0.0157	0.0728	1.13787	FALSE	FALSE	TRUE	11	NA	Fatty acid-binding protein, epidermal
Fads2	Q9Z0R9	-0.0428	0.851	0.932	0.0305841	FALSE	FALSE	TRUE	20	NA	Fatty acid desaturase 2
Fah	P35505	-0.608	0.0195	0.0846	1.07263	FALSE	FALSE	FALSE	0	NA	Fumarylacetoacetase
Fahd1	Q8R0F8	-0.468	0.201	0.402	0.395774	FALSE	FALSE	TRUE	24	NA	Acylpyruvase FAHD1, mitochondrial
Fahd2	Q3TC72	-0.285	0.214	0.415	0.381952	FALSE	FALSE	TRUE	12	NA	Fumarylacetoacetate hydrolase domain-containing protein 2A
Fam162a	Q9D6U8	0.376	0.126	0.29	0.537602	FALSE	FALSE	TRUE	14	NA	Protein FAM162A
Fam213a	Q9CYH2	0.362	0.193	0.389	0.41005	FALSE	FALSE	TRUE	17	NA	Redox-regulatory protein FAM213A
Farsb	Q9WUA2	0.0876	0.586	0.774	0.111259	FALSE	FALSE	TRUE	14	NA	Phenylalanine--tRNA ligase beta subunit
Fasn	P19096	-0.424	0.247	0.448	0.348722	FALSE	FALSE	FALSE	0	NA	Fatty acid synthase;[Acyl-carrier-protein] S-acetyltransferase;[Acyl-carrier-protein] S-malonyltransferase;3-oxoacyl-[acyl-carrier-protein] synthase;3-oxoacyl-[acyl-carrier-protein] reductase;3-hydroxyacyl-[acyl-carrier-protein] dehydratase;Enoyl-[acyl-carrier-protein] reductase;Oleoyl-[acyl-carrier-protein] hydrolase
Fbp1	Q9QXD6	0.151	0.292	0.504	0.297569	FALSE	FALSE	FALSE	0	NA	Fructose-1,6-bisphosphatase 1
Fech	P22315	0.58	0.00442	0.0288	1.54061	FALSE	FALSE	TRUE	5	NA	Ferrochelatase, mitochondrial
Fga	E9PV24	0.933	0.00096	0.0117	1.93181	FALSE	FALSE	TRUE	6	NA	Fibrinogen alpha chain;Fibrinopeptide A;Fibrinogen alpha chain
Fgb	Q8K0E8	0.521	0.0358	0.128	0.89279	FALSE	FALSE	TRUE	14	NA	Fibrinogen beta chain;Fibrinopeptide B;Fibrinogen beta chain
Fgg	Q8VCM7	0.709	0.0236	0.0934	1.02965	FALSE	FALSE	TRUE	9	NA	Fibrinogen gamma chain
Fh	P97807	0.147	0.225	0.424	0.372634	FALSE	FALSE	FALSE	0	NA	Fumarate hydratase, mitochondrial
Fkbp3	Q62446	0.111	0.625	0.805	0.0942041	FALSE	FALSE	TRUE	27	NA	Peptidyl-prolyl cis-trans isomerase FKBP3
Fkbp8	O35465	0.0818	0.814	0.911	0.0404816	FALSE	FALSE	TRUE	14	NA	Peptidyl-prolyl cis-trans isomerase FKBP8
Fmo1	P50285	0.887	0.000213	0.00493	2.30715	FALSE	FALSE	TRUE	3	NA	Dimethylaniline monooxygenase [N-oxide-forming] 1
Fmo5	P97872	0.288	0.0512	0.162	0.790485	FALSE	FALSE	FALSE	0	NA	Dimethylaniline monooxygenase [N-oxide-forming] 5
Ftcd	Q91XD4	-0.116	0.571	0.758	0.120331	FALSE	FALSE	FALSE	0	NA	Formimidoyltransferase-cyclodeaminase;Glutamate formimidoyltransferase;Formimidoyltetrahydrofolate cyclodeaminase
G6pc	P35576	0.428	0.184	0.377	0.423659	FALSE	FALSE	TRUE	5	NA	Glucose-6-phosphatase
Gaa	P70699	0.429	0.224	0.424	0.372634	FALSE	FALSE	TRUE	24	NA	Lysosomal alpha-glucosidase
Galm	Q8K157	0.39	0.231	0.429	0.367543	FALSE	FALSE	TRUE	16	NA	Aldose 1-epimerase
Gapdh	P16858	-0.212	0.0695	0.195	0.709965	FALSE	FALSE	FALSE	0	NA	Glyceraldehyde-3-phosphate dehydrogenase
Gatm	Q9D964	-0.00683	0.971	0.986	0.00612309	FALSE	FALSE	TRUE	22	NA	Glycine amidinotransferase, mitochondrial
Gc	P21614	0.446	0.206	0.408	0.38934	FALSE	FALSE	TRUE	29	NA	Vitamin D-binding protein
Gcat	O88986	-0.019	0.925	0.97	0.0132283	FALSE	FALSE	TRUE	2	NA	2-amino-3-ketobutyrate coenzyme A ligase, mitochondrial
Gcdh	Q60759	-0.0434	0.675	0.831	0.080399	FALSE	FALSE	FALSE	0	NA	Glutaryl-CoA dehydrogenase, mitochondrial
Gclc	P97494	0.254	0.273	0.483	0.316053	FALSE	FALSE	TRUE	20	NA	Glutamate--cysteine ligase catalytic subunit
Gdi2	Q61598	-0.162	0.274	0.483	0.316053	FALSE	FALSE	FALSE	0	NA	Rab GDP dissociation inhibitor beta
Gfm1	Q8K0D5	0.153	0.369	0.59	0.229148	FALSE	FALSE	TRUE	14	NA	Elongation factor G, mitochondrial
Gk	Q64516	-0.0883	0.727	0.866	0.0624821	FALSE	FALSE	TRUE	27	NA	Glycerol kinase
Gldc	Q91W43	-0.069	0.779	0.893	0.0491485	FALSE	FALSE	TRUE	1	NA	Glycine dehydrogenase (decarboxylating), mitochondrial
Glo1	Q9CPU0	0.0547	0.781	0.893	0.0491485	FALSE	FALSE	TRUE	1	NA	Lactoylglutathione lyase
Glod4	Q9CPV4	0.0984	0.724	0.864	0.0634863	FALSE	FALSE	TRUE	11	NA	Glyoxalase domain-containing protein 4
Glrx5	Q80Y14	0.129	0.397	0.615	0.211125	FALSE	FALSE	TRUE	3	NA	Glutaredoxin-related protein 5, mitochondrial
Gls2	Q571F8	-0.198	0.549	0.737	0.132533	FALSE	FALSE	TRUE	12	NA	Glutaminase liver isoform, mitochondrial
Glud1	P26443	0.292	0.00519	0.0321	1.49349	FALSE	FALSE	FALSE	0	NA	Glutamate dehydrogenase 1, mitochondrial
Glul	P15105	-0.257	0.371	0.591	0.228413	FALSE	FALSE	TRUE	1	NA	Glutamine synthetase
Glyat	Q91XE0	-0.131	0.245	0.447	0.349692	FALSE	FALSE	FALSE	0	NA	Glycine N-acyltransferase
Glyctk	Q8QZY2	0.0454	0.855	0.935	0.0291884	FALSE	FALSE	TRUE	6	NA	Glycerate kinase
Gm4952	Q5FW57	-0.454	0.0108	0.0527	1.27819	FALSE	FALSE	FALSE	0	NA	Glycine N-acyltransferase-like protein
Gnai2	P08752	0.0178	0.95	0.976	0.0105502	FALSE	FALSE	TRUE	21	NA	Guanine nucleotide-binding protein G(i) subunit alpha-2
Gnb2	P62880	0.938	0.00255	0.0212	1.67366	FALSE	FALSE	TRUE	19	NA	Guanine nucleotide-binding protein G(I)/G(S)/G(T) subunit beta-2
Gnb2l1	P68040	0.512	0.00705	0.0392	1.40671	FALSE	FALSE	TRUE	1	NA	Guanine nucleotide-binding protein subunit beta-2-like 1;Guanine nucleotide-binding protein subunit beta-2-like 1, N-terminally processed
Gnmt	Q9QXF8	0.147	0.374	0.592	0.227678	FALSE	FALSE	FALSE	0	NA	Glycine N-methyltransferase
Gnpat	P98192	0.296	0.158	0.336	0.473661	FALSE	FALSE	TRUE	17	NA	Dihydroxyacetone phosphate acyltransferase
Got1	P05201	0.0752	0.562	0.75	0.124939	FALSE	FALSE	FALSE	0	NA	Aspartate aminotransferase, cytoplasmic
Got2	P05202	0.00225	0.979	0.99	0.00436481	FALSE	FALSE	FALSE	0	NA	Aspartate aminotransferase, mitochondrial
Gpam	Q61586	-0.0075	0.966	0.982	0.00788851	FALSE	FALSE	TRUE	1	NA	Glycerol-3-phosphate acyltransferase 1, mitochondrial
Gpd1	P13707	-0.104	0.453	0.654	0.184422	FALSE	FALSE	FALSE	0	NA	Glycerol-3-phosphate dehydrogenase [NAD(+)], cytoplasmic
Gpd1l	Q3ULJ0	0.0489	0.842	0.93	0.0315171	FALSE	FALSE	TRUE	23	NA	Glycerol-3-phosphate dehydrogenase 1-like protein
Gpd2	Q64521	0.16	0.238	0.439	0.357535	FALSE	FALSE	FALSE	0	NA	Glycerol-3-phosphate dehydrogenase, mitochondrial
Gpi	P06745	0.462	0.0929	0.239	0.621602	FALSE	FALSE	TRUE	9	NA	Glucose-6-phosphate isomerase
Gpt	Q8QZR5	0.234	0.471	0.671	0.173277	FALSE	FALSE	TRUE	5	NA	Alanine aminotransferase 1
Gpt2	Q8BGT5	-0.284	0.408	0.627	0.202732	FALSE	FALSE	TRUE	4	NA	Alanine aminotransferase 2
Gpx1	P11352	0.236	0.151	0.328	0.484126	FALSE	FALSE	FALSE	0	NA	Glutathione peroxidase 1
Grhpr	Q91Z53	0.489	0.0267	0.0999	1.00043	FALSE	FALSE	TRUE	1	NA	Glyoxylate reductase/hydroxypyruvate reductase
Grpel1	Q99LP6	0.537	0.29	0.502	0.299296	FALSE	FALSE	TRUE	10	NA	GrpE protein homolog 1, mitochondrial
Gsr	P47791	0.578	0.0396	0.138	0.860121	FALSE	FALSE	TRUE	30	NA	Glutathione reductase, mitochondrial
Gsta3	P30115	-0.0774	0.592	0.78	0.107905	FALSE	FALSE	FALSE	0	NA	Glutathione S-transferase A3
Gstk1	Q9DCM2	-0.184	0.161	0.339	0.4698	FALSE	FALSE	FALSE	0	NA	Glutathione S-transferase kappa 1
Gstm1	P10649	0.505	0.0519	0.163	0.787812	FALSE	FALSE	FALSE	0	NA	Glutathione S-transferase Mu 1
Gstm2	P15626	-0.164	0.421	0.634	0.197911	FALSE	FALSE	TRUE	23	NA	Glutathione S-transferase Mu 2
Gsto1	O09131	0.283	0.12	0.283	0.548214	FALSE	FALSE	TRUE	28	NA	Glutathione S-transferase omega-1
Gstp1	P19157	0.209	0.356	0.58	0.236572	FALSE	FALSE	FALSE	0	NA	Glutathione S-transferase P 1;Glutathione S-transferase P 2
Gstt1	Q64471	-0.216	0.524	0.717	0.144481	FALSE	FALSE	TRUE	11	NA	Glutathione S-transferase theta-1
Gstz1	Q9WVL0	-0.0485	0.717	0.862	0.0644927	FALSE	FALSE	FALSE	0	NA	Maleylacetoacetate isomerase
Gulo	P58710	0.445	0.00923	0.0467	1.33068	FALSE	FALSE	FALSE	0	NA	L-gulonolactone oxidase
Gusb	P12265	0.778	0.0058	0.0344	1.46344	FALSE	FALSE	TRUE	20	NA	Beta-glucuronidase
Gys2	Q8VCB3	0.485	0.116	0.277	0.55752	FALSE	FALSE	TRUE	4	NA	Glycogen [starch] synthase, liver
H2-D1	P01899	0.328	0.368	0.59	0.229148	FALSE	FALSE	TRUE	22	NA	H-2 class I histocompatibility antigen, D-B alpha chain
Haao	Q78JT3	-0.077	0.7	0.853	0.069051	FALSE	FALSE	FALSE	0	NA	3-hydroxyanthranilate 3,4-dioxygenase
Hacl1	Q9QXE0	-0.348	0.00425	0.0282	1.54975	FALSE	FALSE	FALSE	0	NA	2-hydroxyacyl-CoA lyase 1
Hadh	Q61425	-0.253	0.488	0.681	0.166853	FALSE	FALSE	TRUE	2	NA	Hydroxyacyl-coenzyme A dehydrogenase, mitochondrial
Hadha	Q8BMS1	-0.0707	0.468	0.668	0.175224	FALSE	FALSE	FALSE	0	NA	Trifunctional enzyme subunit alpha, mitochondrial;Long-chain enoyl-CoA hydratase;Long chain 3-hydroxyacyl-CoA dehydrogenase
Hadhb	Q99JY0	0.134	0.342	0.561	0.251037	FALSE	FALSE	FALSE	0	NA	Trifunctional enzyme subunit beta, mitochondrial;3-ketoacyl-CoA thiolase
Hagh	Q99KB8	-0.429	0.000699	0.00961	2.01728	FALSE	FALSE	FALSE	0	NA	Hydroxyacylglutathione hydrolase, mitochondrial
Hal	P35492	0.61	0.0485	0.156	0.806875	FALSE	FALSE	TRUE	11	NA	Histidine ammonia-lyase
Hao1	Q9WU19	0.106	0.435	0.642	0.192465	FALSE	FALSE	FALSE	0	NA	Hydroxyacid oxidase 1
Hba	P01942	0.358	0.0356	0.128	0.89279	FALSE	FALSE	FALSE	0	NA	Hemoglobin subunit alpha
Hbb-b1	P02088	0.059	0.635	0.808	0.0925886	FALSE	FALSE	FALSE	0	NA	Hemoglobin subunit beta-1;Hemoglobin subunit beta-2
Hdhd3	Q9CYW4	0.0841	0.778	0.893	0.0491485	FALSE	FALSE	TRUE	8	NA	Haloacid dehalogenase-like hydrolase domain-containing protein 3
Hdlbp	Q8VDJ3	0.712	0.00761	0.0413	1.38405	FALSE	FALSE	TRUE	8	NA	Vigilin
Hgd	O09173	-0.282	0.0703	0.197	0.705534	FALSE	FALSE	FALSE	0	NA	Homogentisate 1,2-dioxygenase
Hibadh	Q99L13	-0.335	0.0111	0.0538	1.26922	FALSE	FALSE	FALSE	0	NA	3-hydroxyisobutyrate dehydrogenase, mitochondrial
Hibch	Q8QZS1	0.207	0.0645	0.186	0.730487	FALSE	FALSE	FALSE	0	NA	3-hydroxyisobutyryl-CoA hydrolase, mitochondrial
Hint2	Q9D0S9	0.0478	0.598	0.785	0.10513	FALSE	FALSE	FALSE	0	NA	Histidine triad nucleotide-binding protein 2, mitochondrial
Hist1h2ah	Q8CGP6	0.112	0.775	0.893	0.0491485	FALSE	FALSE	TRUE	24	NA	Histone H2A type 1-H;Histone H2A.J;Histone H2A type 2-C;Histone H2A type 1-K;Histone H2A type 1-F;Histone H2A type 3;Histone H2A type 2-A;Histone H2A type 1
Hist1h4a	P62806	0.112	0.751	0.885	0.0530567	FALSE	FALSE	TRUE	6	NA	Histone H4
Hmgb1	P63158	-0.0301	0.942	0.976	0.0105502	FALSE	FALSE	TRUE	29	NA	High mobility group protein B1
Hmgcl	P38060	0.00353	0.964	0.981	0.00833099	FALSE	FALSE	FALSE	0	NA	Hydroxymethylglutaryl-CoA lyase, mitochondrial
Hmgcs2	P54869	-0.196	0.0534	0.165	0.782516	FALSE	FALSE	FALSE	0	NA	Hydroxymethylglutaryl-CoA synthase, mitochondrial
Hnrnpk	P61979	-0.0554	0.808	0.908	0.0419142	FALSE	FALSE	TRUE	29	NA	Heterogeneous nuclear ribonucleoprotein K
Hoga1	Q9DCU9	0.0268	0.807	0.908	0.0419142	FALSE	FALSE	FALSE	0	NA	4-hydroxy-2-oxoglutarate aldolase, mitochondrial
Hpd	P49429	0.178	0.225	0.424	0.372634	FALSE	FALSE	FALSE	0	NA	4-hydroxyphenylpyruvate dioxygenase
Hpx	Q91X72	0.27	0.227	0.427	0.369572	FALSE	FALSE	TRUE	22	NA	Hemopexin
Hrsp12	P52760	-0.0727	0.581	0.77	0.113509	FALSE	FALSE	FALSE	0	NA	Ribonuclease UK114
Hsd11b1	P50172	0.395	0.0133	0.063	1.20066	FALSE	FALSE	FALSE	0	NA	Corticosteroid 11-beta-dehydrogenase isozyme 1
Hsd17b10	O08756	0.204	0.075	0.206	0.686133	FALSE	FALSE	FALSE	0	NA	3-hydroxyacyl-CoA dehydrogenase type-2
Hsd17b11	Q9EQ06	0.509	0.0506	0.161	0.793174	FALSE	FALSE	TRUE	26	NA	Estradiol 17-beta-dehydrogenase 11
Hsd17b12	O70503	0.158	0.154	0.332	0.478862	FALSE	FALSE	FALSE	0	NA	Very-long-chain 3-oxoacyl-CoA reductase
Hsd17b13	Q8VCR2	0.824	0.00997	0.0495	1.30539	FALSE	FALSE	TRUE	2	NA	17-beta-hydroxysteroid dehydrogenase 13
Hsd17b2	P51658	0.745	0.0228	0.0918	1.03716	FALSE	FALSE	TRUE	11	NA	Estradiol 17-beta-dehydrogenase 2
Hsd17b4	P51660	-0.0385	0.702	0.853	0.069051	FALSE	FALSE	FALSE	0	NA	Peroxisomal multifunctional enzyme type 2;(3R)-hydroxyacyl-CoA dehydrogenase;Enoyl-CoA hydratase 2
Hsd17b8	P50171	0.0426	0.821	0.914	0.0390538	FALSE	FALSE	TRUE	1	NA	Estradiol 17-beta-dehydrogenase 8
Hsd3b3	P26150	0.743	0.0577	0.174	0.759451	FALSE	FALSE	TRUE	6	NA	3 beta-hydroxysteroid dehydrogenase/Delta 5-->4-isomerase type 3;3-beta-hydroxy-Delta(5)-steroid dehydrogenase;Steroid Delta-isomerase
Hsd3b5	Q61694	0.034	0.925	0.97	0.0132283	FALSE	FALSE	TRUE	2	NA	3 beta-hydroxysteroid dehydrogenase type 5
Hsdl2	Q2TPA8	-0.0681	0.547	0.737	0.132533	FALSE	FALSE	FALSE	0	NA	Hydroxysteroid dehydrogenase-like protein 2
Hsp90aa1	P07901	0.513	0.0106	0.0524	1.28067	FALSE	FALSE	TRUE	9	NA	Heat shock protein HSP 90-alpha
Hsp90ab1	P11499	0.474	0.0449	0.148	0.829738	FALSE	FALSE	TRUE	1	NA	Heat shock protein HSP 90-beta
Hspa8	P63017	0.255	0.00968	0.0484	1.31515	FALSE	FALSE	FALSE	0	NA	Heat shock cognate 71 kDa protein
Hspa9	P38647	0.0902	0.464	0.666	0.176526	FALSE	FALSE	FALSE	0	NA	Stress-70 protein, mitochondrial
Hspd1	P63038	0.00178	0.986	0.992	0.00348833	FALSE	FALSE	FALSE	0	NA	60 kDa heat shock protein, mitochondrial
Hspe1	Q64433	0.02	0.862	0.941	0.0264104	FALSE	FALSE	FALSE	0	NA	10 kDa heat shock protein, mitochondrial
Htatip2	Q9Z2G9	0.542	0.17	0.356	0.44855	FALSE	FALSE	TRUE	20	NA	Oxidoreductase HTATIP2
Iah1	Q9DB29	0.725	0.0143	0.0672	1.17263	FALSE	FALSE	TRUE	13	NA	Isoamyl acetate-hydrolyzing esterase 1 homolog
Iars2	Q8BIJ6	0.179	0.363	0.588	0.230623	FALSE	FALSE	TRUE	1	NA	Isoleucine--tRNA ligase, mitochondrial
Ide	Q9JHR7	0.689	0.000701	0.00961	2.01728	FALSE	FALSE	TRUE	1	NA	Insulin-degrading enzyme
Idh1	O88844	-0.201	0.113	0.274	0.562249	FALSE	FALSE	FALSE	0	NA	Isocitrate dehydrogenase [NADP] cytoplasmic
Idh2	P54071	0.158	0.286	0.498	0.302771	FALSE	FALSE	FALSE	0	NA	Isocitrate dehydrogenase [NADP], mitochondrial
Idh3g	P70404	0.218	0.34	0.559	0.252588	FALSE	FALSE	TRUE	4	NA	Isocitrate dehydrogenase [NAD] subunit gamma 1, mitochondrial
Iigp1	Q9QZ85	0.196	0.375	0.592	0.227678	FALSE	FALSE	TRUE	12	NA	Interferon-inducible GTPase 1
Immt	Q8CAQ8	0.179	0.205	0.407	0.390406	FALSE	FALSE	FALSE	0	NA	MICOS complex subunit Mic60
Inmt	P40936	0.0994	0.728	0.866	0.0624821	FALSE	FALSE	FALSE	0	NA	Indolethylamine N-methyltransferase
Iqgap2	Q3UQ44	0.251	0.231	0.429	0.367543	FALSE	FALSE	TRUE	7	NA	Ras GTPase-activating-like protein IQGAP2
Irgm1	Q60766	0.326	0.0971	0.248	0.605548	FALSE	FALSE	TRUE	7	NA	Immunity-related GTPase family M protein 1
Isoc1	Q91V64	0.367	0.222	0.424	0.372634	FALSE	FALSE	TRUE	8	NA	Isochorismatase domain-containing protein 1
Isoc2a	P85094	0.117	0.843	0.93	0.0315171	FALSE	FALSE	TRUE	16	NA	Isochorismatase domain-containing protein 2A, mitochondrial
Ivd	Q9JHI5	-0.0295	0.811	0.91	0.0409586	FALSE	FALSE	FALSE	0	NA	Isovaleryl-CoA dehydrogenase, mitochondrial
Keg1	Q9DCY0	-0.131	0.309	0.524	0.280669	FALSE	FALSE	FALSE	0	NA	Glycine N-acyltransferase-like protein Keg1
Khk	P97328	-0.364	0.447	0.65	0.187087	FALSE	FALSE	TRUE	18	NA	Ketohexokinase
Kmo	Q91WN4	-0.198	0.0192	0.0839	1.07624	FALSE	FALSE	FALSE	0	NA	Kynurenine 3-monooxygenase
L2hgdh	Q91YP0	0.245	0.0443	0.146	0.835647	FALSE	FALSE	TRUE	4	NA	L-2-hydroxyglutarate dehydrogenase, mitochondrial
Lactb	Q9EP89	0.255	0.345	0.565	0.247952	FALSE	FALSE	TRUE	3	NA	Serine beta-lactamase-like protein LACTB, mitochondrial
Lactb2	Q99KR3	0.0632	0.775	0.893	0.0491485	FALSE	FALSE	TRUE	1	NA	Beta-lactamase-like protein 2
Lap3	Q9CPY7	0.0822	0.452	0.654	0.184422	FALSE	FALSE	FALSE	0	NA	Cytosol aminopeptidase
Ldha	P06151	-0.0692	0.537	0.731	0.136083	FALSE	FALSE	FALSE	0	NA	L-lactate dehydrogenase A chain
Ldhd	Q7TNG8	-0.145	0.656	0.822	0.0851282	FALSE	FALSE	TRUE	8	NA	Probable D-lactate dehydrogenase, mitochondrial
Letm1	Q9Z2I0	0.342	0.083	0.222	0.653647	FALSE	FALSE	TRUE	3	NA	LETM1 and EF-hand domain-containing protein 1, mitochondrial
Lipa	Q9Z0M5	0.482	0.107	0.262	0.581699	FALSE	FALSE	TRUE	24	NA	Lysosomal acid lipase/cholesteryl ester hydrolase
Lman2	Q9DBH5	0.968	0.00212	0.0195	1.70997	FALSE	FALSE	TRUE	21	NA	Vesicular integral-membrane protein VIP36
Lonp1	Q8CGK3	-0.0268	0.906	0.967	0.0145735	FALSE	FALSE	FALSE	0	NA	Lon protease homolog, mitochondrial
Lonp2	Q9DBN5	-0.0251	0.843	0.93	0.0315171	FALSE	FALSE	FALSE	0	NA	Lon protease homolog 2, peroxisomal
Lrp1	Q91ZX7	-0.0301	0.901	0.965	0.0154727	FALSE	FALSE	TRUE	23	NA	Prolow-density lipoprotein receptor-related protein 1;Low-density lipoprotein receptor-related protein 1 85 kDa subunit;Low-density lipoprotein receptor-related protein 1 515 kDa subunit;Low-density lipoprotein receptor-related protein 1 intracellular domain
Lrpprc	Q6PB66	-0.0523	0.758	0.888	0.051587	FALSE	FALSE	FALSE	0	NA	Leucine-rich PPR motif-containing protein, mitochondrial
Lss	Q8BLN5	0.16	0.468	0.668	0.175224	FALSE	FALSE	TRUE	32	NA	Lanosterol synthase
Lyrm4	Q8K215	0.293	0.209	0.409	0.388277	FALSE	FALSE	TRUE	19	NA	LYR motif-containing protein 4
Macrod1	Q922B1	0.382	0.186	0.378	0.422508	FALSE	FALSE	TRUE	26	NA	O-acetyl-ADP-ribose deacetylase MACROD1
Manf	Q9CXI5	0.817	0.0405	0.139	0.856985	FALSE	FALSE	TRUE	13	NA	Mesencephalic astrocyte-derived neurotrophic factor
Maoa	Q64133	0.42	0.25	0.45	0.346787	FALSE	FALSE	TRUE	15	NA	Amine oxidase [flavin-containing] A
Maob	Q8BW75	0.0487	0.627	0.806	0.093665	FALSE	FALSE	FALSE	0	NA	Amine oxidase [flavin-containing] B
Marc1	Q9CW42	-0.292	0.0209	0.0871	1.05998	FALSE	FALSE	FALSE	0	NA	Mitochondrial amidoxime-reducing component 1
Marc2	Q922Q1	-0.215	0.048	0.155	0.809668	FALSE	FALSE	FALSE	0	NA	Mitochondrial amidoxime reducing component 2
Mat1a	Q91X83	0.297	0.0673	0.19	0.721246	FALSE	FALSE	FALSE	0	NA	S-adenosylmethionine synthase isoform type-1
Mccc1	Q99MR8	0.0187	0.88	0.955	0.0199966	FALSE	FALSE	FALSE	0	NA	Methylcrotonoyl-CoA carboxylase subunit alpha, mitochondrial
Mccc2	Q3ULD5	0.116	0.322	0.542	0.266001	FALSE	FALSE	FALSE	0	NA	Methylcrotonoyl-CoA carboxylase beta chain, mitochondrial
Mdh1	P14152	0.0376	0.808	0.908	0.0419142	FALSE	FALSE	FALSE	0	NA	Malate dehydrogenase, cytoplasmic
Mdh2	P08249	-0.0146	0.899	0.965	0.0154727	FALSE	FALSE	FALSE	0	NA	Malate dehydrogenase, mitochondrial
Me1	P06801	0.0882	0.796	0.906	0.0428718	FALSE	FALSE	TRUE	2	NA	NADP-dependent malic enzyme
Mecr	Q9DCS3	-0.15	0.337	0.557	0.254145	FALSE	FALSE	TRUE	3	NA	Trans-2-enoyl-CoA reductase, mitochondrial
Mettl7b	Q9DD20	0.653	0.0174	0.0787	1.10403	FALSE	FALSE	TRUE	1	NA	Methyltransferase-like protein 7B
Mif	P34884	0.279	0.521	0.716	0.145087	FALSE	FALSE	TRUE	21	NA	Macrophage migration inhibitory factor
Mlycd	Q99J39	0.256	0.237	0.438	0.358526	FALSE	FALSE	FALSE	0	NA	Malonyl-CoA decarboxylase, mitochondrial
Mmaa	Q8C7H1	-0.0795	0.658	0.822	0.0851282	FALSE	FALSE	TRUE	26	NA	Methylmalonic aciduria type A homolog, mitochondrial
Mogs	Q80UM7	0.948	0.00228	0.0201	1.6968	FALSE	FALSE	TRUE	14	NA	Mannosyl-oligosaccharide glucosidase
Mpc2	Q9D023	0.0075	0.976	0.988	0.00524305	FALSE	FALSE	TRUE	2	NA	Mitochondrial pyruvate carrier 2
Mpst	Q99J99	0.143	0.411	0.628	0.20204	FALSE	FALSE	TRUE	2	NA	3-mercaptopyruvate sulfurtransferase
Mrpl12	Q9DB15	0.359	0.15	0.328	0.484126	FALSE	FALSE	TRUE	2	NA	39S ribosomal protein L12, mitochondrial
Mrpl37	Q921S7	0.281	0.167	0.352	0.453457	FALSE	FALSE	TRUE	29	NA	39S ribosomal protein L37, mitochondrial
Mrpl49	Q9CQ40	-0.262	0.23	0.429	0.367543	FALSE	FALSE	TRUE	34	NA	39S ribosomal protein L49, mitochondrial
Mrps23	Q8VE22	-0.0915	0.658	0.822	0.0851282	FALSE	FALSE	TRUE	21	NA	28S ribosomal protein S23, mitochondrial
Mrrf	Q9D6S7	-0.00996	0.98	0.99	0.00436481	FALSE	FALSE	TRUE	19	NA	Ribosome-recycling factor, mitochondrial
Msra	Q9D6Y7	0.14	0.158	0.336	0.473661	FALSE	FALSE	FALSE	0	NA	Mitochondrial peptide methionine sulfoxide reductase
Mtatp8	P03930	-0.488	0.479	0.675	0.170696	FALSE	FALSE	TRUE	10	NA	ATP synthase protein 8
Mtch2	Q791V5	-0.339	0.072	0.201	0.696804	FALSE	FALSE	FALSE	0	NA	Mitochondrial carrier homolog 2
Mtco2	P00405	0.652	0.0545	0.167	0.777284	FALSE	FALSE	TRUE	2	NA	Cytochrome c oxidase subunit 2
Mthfd1	Q922D8	0.335	0.00122	0.0131	1.88273	FALSE	FALSE	FALSE	0	NA	C-1-tetrahydrofolate synthase, cytoplasmic;Methylenetetrahydrofolate dehydrogenase;Methenyltetrahydrofolate cyclohydrolase;Formyltetrahydrofolate synthetase;C-1-tetrahydrofolate synthase, cytoplasmic, N-terminally processed
Mttp	O08601	0.958	0.000471	0.0072	2.14267	FALSE	FALSE	FALSE	0	NA	Microsomal triglyceride transfer protein large subunit
Mtx1	P47802	0.148	0.504	0.697	0.156767	FALSE	FALSE	TRUE	17	NA	Metaxin-1
Mug1	P28665	0.982	0.00026	0.00553	2.25727	FALSE	FALSE	TRUE	9	NA	Murinoglobulin-1
Mug2	P28666	0.616	0.104	0.257	0.590067	FALSE	FALSE	TRUE	13	NA	Murinoglobulin-2
Mup2	P11589	0.421	0.274	0.483	0.316053	FALSE	FALSE	TRUE	2	NA	Major urinary protein 2
Mup20	Q5FW60	0.637	0.0298	0.111	0.954677	FALSE	FALSE	TRUE	2	NA	Major urinary protein 20
Mut	P16332	0.229	0.02	0.0863	1.06399	FALSE	FALSE	FALSE	0	NA	Methylmalonyl-CoA mutase, mitochondrial
Nadk2	Q8C5H8	-0.225	0.142	0.314	0.50307	FALSE	FALSE	FALSE	0	NA	NAD kinase 2, mitochondrial
Napa	Q9DB05	-0.0372	0.816	0.912	0.0400052	FALSE	FALSE	TRUE	17	NA	Alpha-soluble NSF attachment protein
Ncl	P09405	0.279	0.225	0.424	0.372634	FALSE	FALSE	TRUE	2	NA	Nucleolin
Ncln	Q8VCM8	0.197	0.397	0.615	0.211125	FALSE	FALSE	TRUE	21	NA	Nicalin
Ndrg2	Q9QYG0	-0.212	0.155	0.333	0.477556	FALSE	FALSE	FALSE	0	NA	Protein NDRG2
Ndufa10	Q99LC3	0.0755	0.539	0.731	0.136083	FALSE	FALSE	FALSE	0	NA	NADH dehydrogenase [ubiquinone] 1 alpha subcomplex subunit 10, mitochondrial
Ndufa12	Q7TMF3	0.29	0.267	0.475	0.323306	FALSE	FALSE	TRUE	2	NA	NADH dehydrogenase [ubiquinone] 1 alpha subcomplex subunit 12
Ndufa13	Q9ERS2	0.699	0.00371	0.0257	1.59007	FALSE	FALSE	TRUE	4	NA	NADH dehydrogenase [ubiquinone] 1 alpha subcomplex subunit 13
Ndufa5	Q9CPP6	-0.281	0.139	0.308	0.511449	FALSE	FALSE	TRUE	1	NA	NADH dehydrogenase [ubiquinone] 1 alpha subcomplex subunit 5
Ndufa6	Q9CQZ5	0.388	0.0894	0.233	0.632644	FALSE	FALSE	TRUE	4	NA	NADH dehydrogenase [ubiquinone] 1 alpha subcomplex subunit 6
Ndufa8	Q9DCJ5	0.464	0.179	0.371	0.430626	FALSE	FALSE	TRUE	3	NA	NADH dehydrogenase [ubiquinone] 1 alpha subcomplex subunit 8
Ndufa9	Q9DC69	-0.164	0.187	0.381	0.419075	FALSE	FALSE	FALSE	0	NA	NADH dehydrogenase [ubiquinone] 1 alpha subcomplex subunit 9, mitochondrial
Ndufab1	Q9CR21	0.288	0.443	0.65	0.187087	FALSE	FALSE	TRUE	17	NA	Acyl carrier protein, mitochondrial
Ndufaf1	Q9CWX2	-0.0169	0.935	0.976	0.0105502	FALSE	FALSE	TRUE	30	NA	Complex I intermediate-associated protein 30, mitochondrial
Ndufb10	Q9DCS9	-0.0694	0.804	0.908	0.0419142	FALSE	FALSE	TRUE	2	NA	NADH dehydrogenase [ubiquinone] 1 beta subcomplex subunit 10
Ndufb4	Q9CQC7	0.0817	0.543	0.734	0.134304	FALSE	FALSE	FALSE	0	NA	NADH dehydrogenase [ubiquinone] 1 beta subcomplex subunit 4
Ndufb6	Q3UIU2	0.488	0.125	0.289	0.539102	FALSE	FALSE	TRUE	7	NA	NADH dehydrogenase [ubiquinone] 1 beta subcomplex subunit 6
Ndufb7	Q9CR61	-0.54	0.00013	0.00385	2.41454	FALSE	FALSE	FALSE	0	NA	NADH dehydrogenase [ubiquinone] 1 beta subcomplex subunit 7
Ndufb8	Q9D6J5	0.000875	0.996	0.998	0.000869459	FALSE	FALSE	TRUE	2	NA	NADH dehydrogenase [ubiquinone] 1 beta subcomplex subunit 8, mitochondrial
Ndufb9	Q9CQJ8	-0.499	0.137	0.307	0.512862	FALSE	FALSE	TRUE	10	NA	NADH dehydrogenase [ubiquinone] 1 beta subcomplex subunit 9
Ndufc2	Q9CQ54	-0.101	0.774	0.893	0.0491485	FALSE	FALSE	TRUE	10	NA	NADH dehydrogenase [ubiquinone] 1 subunit C2
Ndufs1	Q91VD9	0.139	0.207	0.408	0.38934	FALSE	FALSE	FALSE	0	NA	NADH-ubiquinone oxidoreductase 75 kDa subunit, mitochondrial
Ndufs2	Q91WD5	-0.0129	0.901	0.965	0.0154727	FALSE	FALSE	FALSE	0	NA	NADH dehydrogenase [ubiquinone] iron-sulfur protein 2, mitochondrial
Ndufs3	Q9DCT2	0.235	0.0508	0.161	0.793174	FALSE	FALSE	FALSE	0	NA	NADH dehydrogenase [ubiquinone] iron-sulfur protein 3, mitochondrial
Ndufs5	Q99LY9	-0.156	0.628	0.806	0.093665	FALSE	FALSE	TRUE	3	NA	NADH dehydrogenase [ubiquinone] iron-sulfur protein 5;NADH dehydrogenase [ubiquinone] iron-sulfur protein 5, N-terminally processed
Ndufs6	P52503	-0.892	0.0159	0.0728	1.13787	FALSE	FALSE	TRUE	12	NA	NADH dehydrogenase [ubiquinone] iron-sulfur protein 6, mitochondrial
Ndufs7	Q9DC70	-0.0418	0.88	0.955	0.0199966	FALSE	FALSE	TRUE	2	NA	NADH dehydrogenase [ubiquinone] iron-sulfur protein 7, mitochondrial
Ndufv1	Q91YT0	0.0602	0.486	0.68	0.167491	FALSE	FALSE	FALSE	0	NA	NADH dehydrogenase [ubiquinone] flavoprotein 1, mitochondrial
Nipsnap1	O55125	-0.315	0.00115	0.013	1.88606	FALSE	FALSE	FALSE	0	NA	Protein NipSnap homolog 1
Nipsnap3b	Q9CQE1	0.331	0.304	0.519	0.284833	FALSE	FALSE	TRUE	10	NA	Protein NipSnap homolog 3B
Nit1	Q8VDK1	0.0151	0.955	0.978	0.00966114	FALSE	FALSE	TRUE	12	NA	Nitrilase homolog 1
Nit2	Q9JHW2	-0.0643	0.446	0.65	0.187087	FALSE	FALSE	FALSE	0	NA	Omega-amidase NIT2
Nme2	Q01768	0.703	0.023	0.0919	1.03668	FALSE	FALSE	TRUE	3	NA	Nucleoside diphosphate kinase B
Npc2	Q9Z0J0	0.351	0.423	0.634	0.197911	FALSE	FALSE	TRUE	23	NA	Epididymal secretory protein E1
Nqo2	Q9JI75	-0.0223	0.94	0.976	0.0105502	FALSE	FALSE	TRUE	12	NA	Ribosyldihydronicotinamide dehydrogenase [quinone]
Nsdhl	Q9R1J0	0.207	0.332	0.551	0.258848	FALSE	FALSE	TRUE	31	NA	Sterol-4-alpha-carboxylate 3-dehydrogenase, decarboxylating
Nucb1	Q02819	0.198	0.585	0.774	0.111259	FALSE	FALSE	TRUE	25	NA	Nucleobindin-1
Nudt12	Q9DCN1	0.1	0.383	0.599	0.222573	FALSE	FALSE	FALSE	0	NA	Peroxisomal NADH pyrophosphatase NUDT12
Nudt19	P11930	0.0249	0.923	0.97	0.0132283	FALSE	FALSE	TRUE	2	NA	Nucleoside diphosphate-linked moiety X motif 19, mitochondrial
Nudt7	Q99P30	0.0688	0.778	0.893	0.0491485	FALSE	FALSE	FALSE	0	NA	Peroxisomal coenzyme A diphosphatase NUDT7
Oat	P29758	-0.115	0.473	0.673	0.171985	FALSE	FALSE	FALSE	0	NA	Ornithine aminotransferase, mitochondrial
Ociad1	Q9CRD0	-0.159	0.538	0.731	0.136083	FALSE	FALSE	TRUE	18	NA	OCIA domain-containing protein 1
Ogdh	Q60597	-0.126	0.217	0.416	0.380907	FALSE	FALSE	FALSE	0	NA	2-oxoglutarate dehydrogenase, mitochondrial
Opa1	P58281	0.652	0.00326	0.0239	1.6216	FALSE	FALSE	TRUE	4	NA	Dynamin-like 120 kDa protein, mitochondrial;Dynamin-like 120 kDa protein, form S1
Otc	P11725	-0.081	0.43	0.639	0.194499	FALSE	FALSE	FALSE	0	NA	Ornithine carbamoyltransferase, mitochondrial
P4hb	P09103	0.806	0.00181	0.0177	1.75203	FALSE	FALSE	FALSE	0	NA	Protein disulfide-isomerase
Pa2g4	P50580	0.309	0.152	0.329	0.482804	FALSE	FALSE	TRUE	10	NA	Proliferation-associated protein 2G4
Pafah2	Q8VDG7	-0.168	0.0992	0.25	0.60206	FALSE	FALSE	FALSE	0	NA	Platelet-activating factor acetylhydrolase 2, cytoplasmic
Pah	P16331	0.451	0.101	0.253	0.596879	FALSE	FALSE	TRUE	3	NA	Phenylalanine-4-hydroxylase
Paics	Q9DCL9	0.11	0.623	0.805	0.0942041	FALSE	FALSE	TRUE	14	NA	Multifunctional protein ADE2;Phosphoribosylaminoimidazole-succinocarboxamide synthase;Phosphoribosylaminoimidazole carboxylase
Park7	Q99LX0	0.367	0.24	0.441	0.355561	FALSE	FALSE	TRUE	12	NA	Protein deglycase DJ-1
Pbld1	Q9DCG6	-0.457	0.205	0.407	0.390406	FALSE	FALSE	TRUE	6	NA	Phenazine biosynthesis-like domain-containing protein 1
Pbld2	Q9CXN7	0.0874	0.622	0.805	0.0942041	FALSE	FALSE	FALSE	0	NA	Phenazine biosynthesis-like domain-containing protein 2
Pc	Q05920	-0.065	0.614	0.804	0.094744	FALSE	FALSE	FALSE	0	NA	Pyruvate carboxylase, mitochondrial
Pcbd1	P61458	0.209	0.414	0.629	0.201349	FALSE	FALSE	TRUE	6	NA	Pterin-4-alpha-carbinolamine dehydratase
Pcbd2	Q9CZL5	-0.107	0.658	0.822	0.0851282	FALSE	FALSE	TRUE	23	NA	Pterin-4-alpha-carbinolamine dehydratase 2
Pcca	Q91ZA3	-0.0077	0.948	0.976	0.0105502	FALSE	FALSE	FALSE	0	NA	Propionyl-CoA carboxylase alpha chain, mitochondrial
Pccb	Q99MN9	-0.301	0.0159	0.0728	1.13787	FALSE	FALSE	FALSE	0	NA	Propionyl-CoA carboxylase beta chain, mitochondrial
Pcyox1	Q9CQF9	0.355	0.119	0.281	0.551294	FALSE	FALSE	TRUE	7	NA	Prenylcysteine oxidase
Pdha1	P35486	0.0133	0.904	0.967	0.0145735	FALSE	FALSE	FALSE	0	NA	Pyruvate dehydrogenase E1 component subunit alpha, somatic form, mitochondrial
Pdhb	Q9D051	-0.00223	0.983	0.99	0.00436481	FALSE	FALSE	FALSE	0	NA	Pyruvate dehydrogenase E1 component subunit beta, mitochondrial
Pdia3	P27773	0.832	0.000131	0.00385	2.41454	FALSE	FALSE	FALSE	0	NA	Protein disulfide-isomerase A3
Pdia5	Q921X9	0.788	0.00119	0.013	1.88606	FALSE	FALSE	TRUE	6	NA	Protein disulfide-isomerase A5
Pebp1	P70296	0.297	0.29	0.502	0.299296	FALSE	FALSE	TRUE	5	NA	Phosphatidylethanolamine-binding protein 1;Hippocampal cholinergic neurostimulating peptide
Pecr	Q99MZ7	0.0685	0.616	0.804	0.094744	FALSE	FALSE	FALSE	0	NA	Peroxisomal trans-2-enoyl-CoA reductase
Pex1	Q5BL07	-0.00899	0.944	0.976	0.0105502	FALSE	FALSE	FALSE	0	NA	Peroxisome biogenesis factor 1
Pex10	B1AUE5	-0.209	0.433	0.641	0.193142	FALSE	FALSE	TRUE	27	NA	Peroxisome biogenesis factor 10
Pex11a	Q9Z211	-0.647	0.241	0.442	0.354578	FALSE	FALSE	TRUE	13	NA	Peroxisomal membrane protein 11A
Pex11b	Q9Z210	-0.301	0.373	0.592	0.227678	FALSE	FALSE	TRUE	26	NA	Peroxisomal membrane protein 11B
Pex12	Q8VC48	0.727	0.00346	0.0246	1.60906	FALSE	FALSE	TRUE	9	NA	Peroxisome assembly protein 12
Pex13	Q9D0K1	-0.772	0.00308	0.0237	1.62525	FALSE	FALSE	TRUE	22	NA	Peroxisomal membrane protein PEX13
Pex14	Q9R0A0	0.0829	0.709	0.856	0.0675262	FALSE	FALSE	FALSE	0	NA	Peroxisomal membrane protein PEX14
Pex16	Q91XC9	0.0142	0.957	0.978	0.00966114	FALSE	FALSE	TRUE	1	NA	Peroxisomal membrane protein PEX16
Pex26	Q8BGI5	0.194	0.437	0.643	0.191789	FALSE	FALSE	TRUE	6	NA	Peroxisome assembly protein 26
Pex3	Q9QXY9	0.231	0.311	0.527	0.278189	FALSE	FALSE	TRUE	2	NA	Peroxisomal biogenesis factor 3
Pex5	O09012	0.309	0.0815	0.218	0.661544	FALSE	FALSE	FALSE	0	NA	Peroxisomal targeting signal 1 receptor
Pex6	Q99LC9	0.0305	0.882	0.955	0.0199966	FALSE	FALSE	FALSE	0	NA	Peroxisome assembly factor 2
Pex7	P97865	-0.323	0.156	0.333	0.477556	FALSE	FALSE	TRUE	25	NA	Peroxisomal targeting signal 2 receptor
Pgd	Q9DCD0	0.221	0.32	0.54	0.267606	FALSE	FALSE	TRUE	26	NA	6-phosphogluconate dehydrogenase, decarboxylating
Pgk1	P09411	0.127	0.326	0.543	0.2652	FALSE	FALSE	FALSE	0	NA	Phosphoglycerate kinase 1
Pgm1	Q9D0F9	-0.129	0.491	0.685	0.164309	FALSE	FALSE	FALSE	0	NA	Phosphoglucomutase-1
Pgrmc1	O55022	0.902	0.00223	0.0199	1.70115	FALSE	FALSE	TRUE	1	NA	Membrane-associated progesterone receptor component 1
Phb	P67778	0.183	0.125	0.289	0.539102	FALSE	FALSE	FALSE	0	NA	Prohibitin
Phb2	O35129	-0.0246	0.885	0.955	0.0199966	FALSE	FALSE	FALSE	0	NA	Prohibitin-2
Phyh	O35386	0.248	0.062	0.182	0.739929	FALSE	FALSE	FALSE	0	NA	Phytanoyl-CoA dioxygenase, peroxisomal
Pipox	Q9D826	-0.23	0.121	0.283	0.548214	FALSE	FALSE	FALSE	0	NA	Peroxisomal sarcosine oxidase
Pitrm1	Q8K411	-0.564	0.0549	0.168	0.774691	FALSE	FALSE	TRUE	17	NA	Presequence protease, mitochondrial
Pklr	P53657	0.025	0.939	0.976	0.0105502	FALSE	FALSE	TRUE	2	NA	Pyruvate kinase PKLR
Plg	P20918	0.466	0.127	0.29	0.537602	FALSE	FALSE	TRUE	26	NA	Plasminogen;Plasmin heavy chain A;Activation peptide;Angiostatin;Plasmin heavy chain A, short form;Plasmin light chain B
Pls3	Q99K51	-0.0595	0.758	0.888	0.051587	FALSE	FALSE	TRUE	23	NA	Plastin-3
Pm20d1	Q8C165	0.545	0.0523	0.163	0.787812	FALSE	FALSE	TRUE	12	NA	Probable carboxypeptidase PM20D1
Pmpca	Q9DC61	-0.0494	0.845	0.93	0.0315171	FALSE	FALSE	TRUE	15	NA	Mitochondrial-processing peptidase subunit alpha
Pmpcb	Q9CXT8	0.118	0.594	0.781	0.107349	FALSE	FALSE	TRUE	7	NA	Mitochondrial-processing peptidase subunit beta
Pnpla8	Q8K1N1	0.0731	0.507	0.7	0.154902	FALSE	FALSE	FALSE	0	NA	Calcium-independent phospholipase A2-gamma
Poldip2	Q91VA6	0.0255	0.922	0.97	0.0132283	FALSE	FALSE	TRUE	26	NA	Polymerase delta-interacting protein 2
Por	P37040	0.928	0.000284	0.00561	2.25104	FALSE	FALSE	TRUE	1	NA	NADPH--cytochrome P450 reductase
Ppa2	Q91VM9	0.437	0.0979	0.249	0.603801	FALSE	FALSE	TRUE	6	NA	Inorganic pyrophosphatase 2, mitochondrial
Ppia	P17742	0.217	0.0334	0.123	0.910095	FALSE	FALSE	FALSE	0	NA	Peptidyl-prolyl cis-trans isomerase A;Peptidyl-prolyl cis-trans isomerase A, N-terminally processed
Ppt1	O88531	0.737	0.0607	0.181	0.742321	FALSE	FALSE	TRUE	27	NA	Palmitoyl-protein thioesterase 1
Prdx1	P35700	0.315	0.0126	0.0602	1.2204	FALSE	FALSE	FALSE	0	NA	Peroxiredoxin-1
Prdx2	Q61171	0.119	0.691	0.844	0.0736576	FALSE	FALSE	TRUE	4	NA	Peroxiredoxin-2
Prdx3	P20108	-0.0628	0.632	0.806	0.093665	FALSE	FALSE	FALSE	0	NA	Thioredoxin-dependent peroxide reductase, mitochondrial
Prdx4	O08807	0.521	0.141	0.311	0.50724	FALSE	FALSE	TRUE	1	NA	Peroxiredoxin-4
Prdx5	P99029	-0.157	0.36	0.584	0.233587	FALSE	FALSE	FALSE	0	NA	Peroxiredoxin-5, mitochondrial
Prdx6	O08709	0.212	0.224	0.424	0.372634	FALSE	FALSE	FALSE	0	NA	Peroxiredoxin-6
Prkcsh	O08795	0.951	0.00507	0.0318	1.49757	FALSE	FALSE	TRUE	15	NA	Glucosidase 2 subunit beta
Prodh	Q9WU79	0.038	0.831	0.921	0.0357404	FALSE	FALSE	TRUE	1	NA	Proline dehydrogenase 1, mitochondrial
Prodh2	Q8VCZ9	-0.231	0.484	0.68	0.167491	FALSE	FALSE	TRUE	27	NA	Probable proline dehydrogenase 2
Psap	Q61207	0.392	0.213	0.415	0.381952	FALSE	FALSE	TRUE	1	NA	Prosaposin
Psma5	Q9Z2U1	0.775	0.00849	0.0449	1.34775	FALSE	FALSE	TRUE	14	NA	Proteasome subunit alpha type-5
Psma6	Q9QUM9	0.0607	0.792	0.904	0.0438316	FALSE	FALSE	TRUE	25	NA	Proteasome subunit alpha type-6
Psma7	Q9Z2U0	0.0973	0.738	0.874	0.0584886	FALSE	FALSE	TRUE	20	NA	Proteasome subunit alpha type-7;Proteasome subunit alpha type-7-like
Psmb6	Q60692	0.237	0.262	0.47	0.327902	FALSE	FALSE	TRUE	29	NA	Proteasome subunit beta type-6
Psme1	P97371	0.327	0.0617	0.182	0.739929	FALSE	FALSE	TRUE	21	NA	Proteasome activator complex subunit 1
Pxmp2	P42925	0.939	0.00678	0.0381	1.41908	FALSE	FALSE	TRUE	2	NA	Peroxisomal membrane protein 2
Pxmp4	Q9JJW0	-0.12	0.7	0.853	0.069051	FALSE	FALSE	TRUE	2	NA	Peroxisomal membrane protein 4
Pygl	Q9ET01	-0.675	0.084	0.223	0.651695	FALSE	FALSE	TRUE	2	NA	Glycogen phosphorylase, liver form
Q3UNZ8	Q3UNZ8	0.044	0.888	0.956	0.0195421	FALSE	FALSE	TRUE	17	NA	Quinone oxidoreductase-like protein 2
Q8BH86	Q8BH86	0.107	0.522	0.716	0.145087	FALSE	FALSE	TRUE	16	NA	UPF0317 protein C14orf159 homolog, mitochondrial
Q91V76	Q91V76	-0.0817	0.72	0.864	0.0634863	FALSE	FALSE	TRUE	2	NA	Ester hydrolase C11orf54 homolog
Q9DCS2	Q9DCS2	0.343	0.426	0.634	0.197911	FALSE	FALSE	TRUE	10	NA	UPF0585 protein C16orf13 homolog
Qdpr	Q8BVI4	-0.324	0.0897	0.233	0.632644	FALSE	FALSE	FALSE	0	NA	Dihydropteridine reductase
Qil1	Q8R404	-0.403	0.138	0.307	0.512862	FALSE	FALSE	TRUE	12	NA	Protein QIL1
Qprt	Q91X91	-0.225	0.485	0.68	0.167491	FALSE	FALSE	TRUE	9	NA	Nicotinate-nucleotide pyrophosphorylase [carboxylating]
Rab11b	P46638	-0.173	0.432	0.64	0.19382	FALSE	FALSE	TRUE	26	NA	Ras-related protein Rab-11B;Ras-related protein Rab-11A
Rab14	Q91V41	0.666	0.00608	0.0354	1.451	FALSE	FALSE	TRUE	4	NA	Ras-related protein Rab-14
Rab18	P35293	0.268	0.184	0.378	0.422508	FALSE	FALSE	TRUE	9	NA	Ras-related protein Rab-18
Rab1A	P62821	0.596	0.112	0.272	0.565431	FALSE	FALSE	TRUE	22	NA	Ras-related protein Rab-1A
Rab1b	Q9D1G1	0.207	0.329	0.547	0.262013	FALSE	FALSE	TRUE	28	NA	Ras-related protein Rab-1B
Rab7a	P51150	0.48	0.00674	0.0381	1.41908	FALSE	FALSE	TRUE	1	NA	Ras-related protein Rab-7a
Rac1	P63001	0.0262	0.906	0.967	0.0145735	FALSE	FALSE	TRUE	18	NA	Ras-related C3 botulinum toxin substrate 1;Ras-related C3 botulinum toxin substrate 2;Ras-related C3 botulinum toxin substrate 3
Ran	P62827	0.689	0.00302	0.0237	1.62525	FALSE	FALSE	TRUE	20	NA	GTP-binding nuclear protein Ran;GTP-binding nuclear protein Ran, testis-specific isoform
Rdh11	Q9QYF1	0.477	0.217	0.416	0.380907	FALSE	FALSE	TRUE	23	NA	Retinol dehydrogenase 11
Rdh7	O88451	0.945	4.67e-06	0.00063	3.20066	FALSE	FALSE	FALSE	0	NA	Retinol dehydrogenase 7
Rdx	P26043	0.11	0.756	0.888	0.051587	FALSE	FALSE	TRUE	24	NA	Radixin
Rgn	Q64374	0.0181	0.925	0.97	0.0132283	FALSE	FALSE	FALSE	0	NA	Regucalcin
Rhot1	Q8BG51	0.26	0.113	0.274	0.562249	FALSE	FALSE	TRUE	3	NA	Mitochondrial Rho GTPase 1
Rmdn2	Q8BSE0	0.48	0.0186	0.0822	1.08513	FALSE	FALSE	TRUE	5	NA	Regulator of microtubule dynamics protein 2
Rpl10a	P53026	0.64	0.000142	0.00386	2.41341	FALSE	FALSE	FALSE	0	NA	60S ribosomal protein L10a
Rpl11	Q9CXW4	0.3	0.679	0.833	0.079355	FALSE	FALSE	TRUE	26	NA	60S ribosomal protein L11
Rpl12	P35979	0.819	0.000644	0.00914	2.03905	FALSE	FALSE	TRUE	1	NA	60S ribosomal protein L12
Rpl13a	P19253	0.505	0.000732	0.00971	2.01278	FALSE	FALSE	FALSE	0	NA	60S ribosomal protein L13a
Rpl14	Q9CR57	0.579	0.104	0.257	0.590067	FALSE	FALSE	TRUE	4	NA	60S ribosomal protein L14
Rpl15	Q9CZM2	0.844	0.0365	0.13	0.886057	FALSE	FALSE	TRUE	14	NA	60S ribosomal protein L15
Rpl17	Q9CPR4	0.759	0.000879	0.0109	1.96257	FALSE	FALSE	FALSE	0	NA	60S ribosomal protein L17
Rpl18	P35980	0.144	0.685	0.838	0.076756	FALSE	FALSE	TRUE	3	NA	60S ribosomal protein L18
Rpl23	P62830	0.322	0.0258	0.0995	1.00218	FALSE	FALSE	FALSE	0	NA	60S ribosomal protein L23
Rpl23a	P62751	0.564	0.000967	0.0117	1.93181	FALSE	FALSE	FALSE	0	NA	60S ribosomal protein L23a
Rpl24	Q8BP67	0.48	0.0886	0.231	0.636388	FALSE	FALSE	TRUE	2	NA	60S ribosomal protein L24
Rpl27	P61358	0.714	0.000291	0.00561	2.25104	FALSE	FALSE	FALSE	0	NA	60S ribosomal protein L27
Rpl3	P27659	0.529	0.000982	0.0117	1.93181	FALSE	FALSE	FALSE	0	NA	60S ribosomal protein L3
Rpl30	P62889	0.572	0.04	0.139	0.856985	FALSE	FALSE	TRUE	1	NA	60S ribosomal protein L30
Rpl32	P62911	-0.241	0.466	0.667	0.175874	FALSE	FALSE	TRUE	18	NA	60S ribosomal protein L32
Rpl34	Q9D1R9	-0.108	0.849	0.932	0.0305841	FALSE	FALSE	TRUE	19	NA	60S ribosomal protein L34
Rpl35	Q6ZWV7	-0.144	0.805	0.908	0.0419142	FALSE	FALSE	TRUE	24	NA	60S ribosomal protein L35
Rpl35a	O55142	1.03	0.0208	0.0871	1.05998	FALSE	FALSE	TRUE	29	NA	60S ribosomal protein L35a
Rpl38	Q9JJI8	0.707	0.00364	0.0254	1.59517	FALSE	FALSE	TRUE	2	NA	60S ribosomal protein L38
Rpl4	Q9D8E6	0.557	0.00516	0.0321	1.49349	FALSE	FALSE	FALSE	0	NA	60S ribosomal protein L4
Rpl6	P47911	0.758	0.000126	0.00385	2.41454	FALSE	FALSE	FALSE	0	NA	60S ribosomal protein L6
Rpl7	P14148	0.72	0.000404	0.00667	2.17587	FALSE	FALSE	FALSE	0	NA	60S ribosomal protein L7
Rpl7a	P12970	0.747	0.000333	0.00586	2.2321	FALSE	FALSE	TRUE	1	NA	60S ribosomal protein L7a
Rpl9	P51410	0.752	0.000555	0.00832	2.07988	FALSE	FALSE	TRUE	1	NA	60S ribosomal protein L9
Rplp1	P47955	0.313	0.554	0.741	0.130182	FALSE	FALSE	TRUE	11	NA	60S acidic ribosomal protein P1
Rplp2	P99027	0.962	0.022	0.0891	1.05012	FALSE	FALSE	TRUE	4	NA	60S acidic ribosomal protein P2
Rpn1	Q91YQ5	0.55	0.00201	0.0189	1.72354	FALSE	FALSE	FALSE	0	NA	Dolichyl-diphosphooligosaccharide--protein glycosyltransferase subunit 1
Rpn2	Q9DBG6	0.866	0.000356	0.00612	2.21325	FALSE	FALSE	FALSE	0	NA	Dolichyl-diphosphooligosaccharide--protein glycosyltransferase subunit 2
Rps10	P63325	0.625	0.0357	0.128	0.89279	FALSE	FALSE	TRUE	28	NA	40S ribosomal protein S10
Rps11	P62281	0.576	0.117	0.279	0.554396	FALSE	FALSE	TRUE	16	NA	40S ribosomal protein S11
Rps12	P63323	0.713	0.00462	0.0295	1.53018	FALSE	FALSE	TRUE	6	NA	40S ribosomal protein S12
Rps13	P62301	0.487	0.181	0.372	0.429457	FALSE	FALSE	TRUE	4	NA	40S ribosomal protein S13
Rps14	P62264	0.902	0.0128	0.0607	1.21681	FALSE	FALSE	TRUE	16	NA	40S ribosomal protein S14
Rps15a	P62245	0.604	0.0434	0.145	0.838632	FALSE	FALSE	TRUE	5	NA	40S ribosomal protein S15a
Rps16	P14131	0.531	0.0409	0.139	0.856985	FALSE	FALSE	TRUE	2	NA	40S ribosomal protein S16
Rps17	P63276	0.291	0.422	0.634	0.197911	FALSE	FALSE	TRUE	21	NA	40S ribosomal protein S17
Rps18	P62270	0.706	0.00561	0.0339	1.4698	FALSE	FALSE	TRUE	2	NA	40S ribosomal protein S18
Rps19	Q9CZX8	0.981	0.00329	0.0239	1.6216	FALSE	FALSE	TRUE	10	NA	40S ribosomal protein S19
Rps2	P25444	0.282	0.0337	0.123	0.910095	FALSE	FALSE	FALSE	0	NA	40S ribosomal protein S2
Rps21	Q9CQR2	0.957	0.00873	0.0456	1.34104	FALSE	FALSE	TRUE	20	NA	40S ribosomal protein S21
Rps24	P62849	0.166	0.636	0.808	0.0925886	FALSE	FALSE	TRUE	16	NA	40S ribosomal protein S24
Rps25	P62852	0.867	0.00468	0.0296	1.52871	FALSE	FALSE	TRUE	2	NA	40S ribosomal protein S25
Rps27a	P62983	0.209	0.651	0.821	0.0856568	FALSE	FALSE	TRUE	7	NA	Ubiquitin-40S ribosomal protein S27a;Ubiquitin;40S ribosomal protein S27a;Ubiquitin-60S ribosomal protein L40;Ubiquitin;60S ribosomal protein L40;Polyubiquitin-B;Ubiquitin;Polyubiquitin-C;Ubiquitin;Ubiquitin-related 1;Ubiquitin-related 2
Rps3	P62908	0.649	0.00395	0.0268	1.57187	FALSE	FALSE	TRUE	1	NA	40S ribosomal protein S3
Rps3a	P97351	0.121	0.412	0.628	0.20204	FALSE	FALSE	FALSE	0	NA	40S ribosomal protein S3a
Rps4x	P62702	0.276	0.216	0.416	0.380907	FALSE	FALSE	TRUE	1	NA	40S ribosomal protein S4, X isoform
Rps5	P97461	0.275	0.475	0.674	0.17134	FALSE	FALSE	TRUE	20	NA	40S ribosomal protein S5;40S ribosomal protein S5, N-terminally processed
Rps6	P62754	0.615	0.129	0.294	0.531653	FALSE	FALSE	TRUE	9	NA	40S ribosomal protein S6
Rps7	P62082	0.435	0.222	0.424	0.372634	FALSE	FALSE	TRUE	22	NA	40S ribosomal protein S7
Rps8	P62242	0.221	0.129	0.294	0.531653	FALSE	FALSE	FALSE	0	NA	40S ribosomal protein S8
Rpsa	P14206	0.324	0.395	0.615	0.211125	FALSE	FALSE	TRUE	6	NA	40S ribosomal protein SA
Rrbp1	Q99PL5	0.863	0.00719	0.0396	1.4023	FALSE	FALSE	TRUE	7	NA	Ribosome-binding protein 1
Sacm1l	Q9EP69	0.262	0.374	0.592	0.227678	FALSE	FALSE	TRUE	24	NA	Phosphatidylinositide phosphatase SAC1
Samm50	Q8BGH2	-0.0257	0.924	0.97	0.0132283	FALSE	FALSE	TRUE	7	NA	Sorting and assembly machinery component 50 homolog
Sardh	Q99LB7	0.236	0.0231	0.092	1.03621	FALSE	FALSE	FALSE	0	NA	Sarcosine dehydrogenase, mitochondrial
Scarb2	O35114	-0.647	0.0908	0.235	0.628932	FALSE	FALSE	TRUE	22	NA	Lysosome membrane protein 2
Scd1	P13516	0.428	0.309	0.524	0.280669	FALSE	FALSE	TRUE	21	NA	Acyl-CoA desaturase 1
Scp2	P32020	-0.0544	0.722	0.864	0.0634863	FALSE	FALSE	FALSE	0	NA	Non-specific lipid-transfer protein
Scpep1	Q920A5	-0.153	0.62	0.805	0.0942041	FALSE	FALSE	TRUE	18	NA	Retinoid-inducible serine carboxypeptidase
Sdha	Q8K2B3	0.0837	0.357	0.58	0.236572	FALSE	FALSE	FALSE	0	NA	Succinate dehydrogenase [ubiquinone] flavoprotein subunit, mitochondrial
Sdhb	Q9CQA3	0.0908	0.249	0.45	0.346787	FALSE	FALSE	FALSE	0	NA	Succinate dehydrogenase [ubiquinone] iron-sulfur subunit, mitochondrial
Sec11a	Q9R0P6	0.447	0.0402	0.139	0.856985	FALSE	FALSE	TRUE	26	NA	Signal peptidase complex catalytic subunit SEC11A
Sec14l2	Q99J08	-0.0719	0.724	0.864	0.0634863	FALSE	FALSE	TRUE	1	NA	SEC14-like protein 2
Sec22b	O08547	0.312	0.294	0.506	0.295849	FALSE	FALSE	TRUE	24	NA	Vesicle-trafficking protein SEC22b
Sec63	Q8VHE0	0.599	0.0203	0.0866	1.06248	FALSE	FALSE	TRUE	10	NA	Translocation protein SEC63 homolog
Selenbp2	Q63836	0.289	0.238	0.439	0.357535	FALSE	FALSE	FALSE	0	NA	Selenium-binding protein 2
Sephs2	P97364	0.0663	0.782	0.893	0.0491485	FALSE	FALSE	TRUE	19	NA	Selenide, water dikinase 2
Serhl	Q9EPB5	-0.103	0.567	0.754	0.122629	FALSE	FALSE	TRUE	8	NA	Serine hydrolase-like protein
Serpina1d	Q00897	0.953	0.00032	0.00586	2.2321	FALSE	FALSE	TRUE	10	NA	Alpha-1-antitrypsin 1-4
Serpina3k	P07759	0.894	0.000148	0.00386	2.41341	FALSE	FALSE	TRUE	2	NA	Serine protease inhibitor A3K
Sfxn1	Q99JR1	0.702	0.114	0.275	0.560667	FALSE	FALSE	TRUE	13	NA	Sideroflexin-1
Sfxn2	Q925N2	0.701	0.00126	0.0134	1.8729	FALSE	FALSE	TRUE	6	NA	Sideroflexin-2
Shmt1	P50431	0.1	0.814	0.911	0.0404816	FALSE	FALSE	TRUE	7	NA	Serine hydroxymethyltransferase, cytosolic
Slc25a1	Q8JZU2	0.163	0.616	0.804	0.094744	FALSE	FALSE	TRUE	2	NA	Tricarboxylate transport protein, mitochondrial
Slc25a10	Q9QZD8	-0.188	0.0873	0.228	0.642065	FALSE	FALSE	FALSE	0	NA	Mitochondrial dicarboxylate carrier
Slc25a11	Q9CR62	0.0592	0.611	0.801	0.0963675	FALSE	FALSE	FALSE	0	NA	Mitochondrial 2-oxoglutarate/malate carrier protein
Slc25a12	Q8BH59	0.909	0.00103	0.0119	1.92445	FALSE	FALSE	TRUE	11	NA	Calcium-binding mitochondrial carrier protein Aralar1
Slc25a13	Q9QXX4	-0.00607	0.948	0.976	0.0105502	FALSE	FALSE	FALSE	0	NA	Calcium-binding mitochondrial carrier protein Aralar2
Slc25a15	Q9WVD5	-0.149	0.275	0.483	0.316053	FALSE	FALSE	FALSE	0	NA	Mitochondrial ornithine transporter 1
Slc25a20	Q9Z2Z6	0.0298	0.826	0.918	0.0371573	FALSE	FALSE	FALSE	0	NA	Mitochondrial carnitine/acylcarnitine carrier protein
Slc25a22	Q9D6M3	0.0362	0.846	0.93	0.0315171	FALSE	FALSE	FALSE	0	NA	Mitochondrial glutamate carrier 1
Slc25a3	Q8VEM8	0.185	0.1	0.251	0.600326	FALSE	FALSE	FALSE	0	NA	Phosphate carrier protein, mitochondrial
Slc25a4	P48962	0.0491	0.883	0.955	0.0199966	FALSE	FALSE	TRUE	1	NA	ADP/ATP translocase 1
Slc25a5	P51881	-0.0937	0.398	0.615	0.211125	FALSE	FALSE	FALSE	0	NA	ADP/ATP translocase 2;ADP/ATP translocase 2, N-terminally processed
Slc27a2	O35488	0.462	0.00419	0.028	1.55284	FALSE	FALSE	FALSE	0	NA	Very long-chain acyl-CoA synthetase
Slc27a5	Q4LDG0	0.631	0.000124	0.00385	2.41454	FALSE	FALSE	FALSE	0	NA	Bile acyl-CoA synthetase
Slc9a3r1	P70441	0.658	0.0173	0.0787	1.10403	FALSE	FALSE	TRUE	4	NA	Na(+)/H(+) exchange regulatory cofactor NHE-RF1
Slco1a1	Q9QXZ6	0.34	0.244	0.446	0.350665	FALSE	FALSE	TRUE	11	NA	Solute carrier organic anion transporter family member 1A1
Slco1b2	Q9JJL3	0.689	0.139	0.308	0.511449	FALSE	FALSE	TRUE	15	NA	Solute carrier organic anion transporter family member 1B2
Sod1	P08228	-0.152	0.415	0.629	0.201349	FALSE	FALSE	FALSE	0	NA	Superoxide dismutase [Cu-Zn]
Sod2	P09671	0.332	0.419	0.634	0.197911	FALSE	FALSE	TRUE	3	NA	Superoxide dismutase [Mn], mitochondrial
Sord	Q64442	-0.0389	0.881	0.955	0.0199966	FALSE	FALSE	TRUE	1	NA	Sorbitol dehydrogenase
Spcs3	Q6ZWQ7	0.185	0.335	0.555	0.255707	FALSE	FALSE	TRUE	23	NA
Spr	Q64105	0.109	0.764	0.891	0.0501223	FALSE	FALSE	TRUE	6	NA	Sepiapterin reductase
Sptan1	P16546	1.55	0.287	0.499	0.301899	FALSE	FALSE	TRUE	26	NA	Spectrin alpha chain, non-erythrocytic 1
Sqrdl	Q9R112	0.143	0.347	0.568	0.245652	FALSE	FALSE	FALSE	0	NA	Sulfide:quinone oxidoreductase, mitochondrial
Srprb	P47758	0.402	0.205	0.407	0.390406	FALSE	FALSE	TRUE	18	NA	Signal recognition particle receptor subunit beta
Srsf2	Q62093	0.0448	0.838	0.928	0.032452	FALSE	FALSE	TRUE	24	NA	Serine/arginine-rich splicing factor 2
Stard10	Q9JMD3	0.36	0.0984	0.25	0.60206	FALSE	FALSE	TRUE	6	NA	PCTP-like protein
Stom	P54116	-0.0285	0.869	0.948	0.0231917	FALSE	FALSE	TRUE	26	NA	Erythrocyte band 7 integral membrane protein
Stoml2	Q99JB2	0.549	0.0411	0.139	0.856985	FALSE	FALSE	TRUE	23	NA	Stomatin-like protein 2, mitochondrial
Sucla2	Q9Z2I9	0.168	0.375	0.592	0.227678	FALSE	FALSE	FALSE	0	NA	Succinyl-CoA ligase [ADP-forming] subunit beta, mitochondrial
Suclg1	Q9WUM5	-0.101	0.323	0.542	0.266001	FALSE	FALSE	FALSE	0	NA	Succinyl-CoA ligase [ADP/GDP-forming] subunit alpha, mitochondrial
Suclg2	Q9Z2I8	0.162	0.2	0.4	0.39794	FALSE	FALSE	FALSE	0	NA	Succinyl-CoA ligase [GDP-forming] subunit beta, mitochondrial
Sult1a1	P52840	-0.293	0.424	0.634	0.197911	FALSE	FALSE	TRUE	21	NA	Sulfotransferase 1A1
Suox	Q8R086	-0.0519	0.803	0.908	0.0419142	FALSE	FALSE	FALSE	0	NA	Sulfite oxidase, mitochondrial
Synj2bp	Q9D6K5	0.177	0.265	0.475	0.323306	FALSE	FALSE	TRUE	1	NA	Synaptojanin-2-binding protein
Taldo1	Q93092	0.498	0.0207	0.087	1.06048	FALSE	FALSE	TRUE	10	NA	Transaldolase
Tcp1	P11983	0.184	0.41	0.628	0.20204	FALSE	FALSE	TRUE	18	NA	T-complex protein 1 subunit alpha
Tf	Q921I1	0.593	0.00736	0.0402	1.39577	FALSE	FALSE	FALSE	0	NA	Serotransferrin
Tgm2	P21981	0.47	0.06	0.179	0.747147	FALSE	FALSE	TRUE	13	NA	Protein-glutamine gamma-glutamyltransferase 2
Timm13	P62075	0.719	0.13	0.294	0.531653	FALSE	FALSE	TRUE	17	NA	Mitochondrial import inner membrane translocase subunit Tim13
Timm44	O35857	0.888	0.00241	0.0205	1.68825	FALSE	FALSE	TRUE	10	NA	Mitochondrial import inner membrane translocase subunit TIM44
Timm50	Q9D880	-0.491	0.132	0.298	0.525784	FALSE	FALSE	TRUE	24	NA	Mitochondrial import inner membrane translocase subunit TIM50
Timm8a1	Q9WVA2	1	0.0111	0.0538	1.26922	FALSE	FALSE	TRUE	9	NA	Mitochondrial import inner membrane translocase subunit Tim8 A
Timm9	Q9WV98	0.131	0.712	0.859	0.0660068	FALSE	FALSE	TRUE	6	NA	Mitochondrial import inner membrane translocase subunit Tim9
Tkt	P40142	0.221	0.207	0.408	0.38934	FALSE	FALSE	FALSE	0	NA	Transketolase
Tm7sf2	Q71KT5	0.395	0.194	0.39	0.408935	FALSE	FALSE	TRUE	26	NA	Delta(14)-sterol reductase
Tmed10	Q9D1D4	0.909	0.0201	0.0863	1.06399	FALSE	FALSE	TRUE	7	NA	Transmembrane emp24 domain-containing protein 10
Tmed4	Q8R1V4	0.912	0.000403	0.00667	2.17587	FALSE	FALSE	TRUE	33	NA	Transmembrane emp24 domain-containing protein 4
Tmed9	Q99KF1	0.751	0.0409	0.139	0.856985	FALSE	FALSE	TRUE	15	NA	Transmembrane emp24 domain-containing protein 9
Tmem135	Q9CYV5	-0.0988	0.378	0.593	0.226945	FALSE	FALSE	FALSE	0	NA	Transmembrane protein 135
Tomm40	Q9QYA2	0.207	0.41	0.628	0.20204	FALSE	FALSE	TRUE	16	NA	Mitochondrial import receptor subunit TOM40 homolog
Tomm70a	Q9CZW5	0.607	0.0377	0.134	0.872895	FALSE	FALSE	TRUE	3	NA	Mitochondrial import receptor subunit TOM70
Tpi1	P17751	0.0992	0.484	0.68	0.167491	FALSE	FALSE	FALSE	0	NA	Triosephosphate isomerase
Trap1	Q9CQN1	-0.0271	0.831	0.921	0.0357404	FALSE	FALSE	FALSE	0	NA	Heat shock protein 75 kDa, mitochondrial
Tst	P52196	-0.126	0.216	0.416	0.380907	FALSE	FALSE	FALSE	0	NA	Thiosulfate sulfurtransferase
Tuba1c	P68373	-0.107	0.498	0.692	0.159894	FALSE	FALSE	FALSE	0	NA	Tubulin alpha-1C chain;Tubulin alpha-8 chain
Tubb4b	P68372	-0.266	0.126	0.29	0.537602	FALSE	FALSE	FALSE	0	NA	Tubulin beta-4B chain
Tubb5	P99024	0.154	0.653	0.822	0.0851282	FALSE	FALSE	TRUE	20	NA	Tubulin beta-5 chain
Tufm	Q8BFR5	-0.106	0.477	0.675	0.170696	FALSE	FALSE	FALSE	0	NA	Elongation factor Tu, mitochondrial
Txn	P10639	0.622	0.13	0.294	0.531653	FALSE	FALSE	TRUE	6	NA	Thioredoxin
Txnl1	Q8CDN6	0.126	0.539	0.731	0.136083	FALSE	FALSE	TRUE	20	NA	Thioredoxin-like protein 1
Txnrd1	Q9JMH6	0.323	0.138	0.308	0.511449	FALSE	FALSE	TRUE	27	NA	Thioredoxin reductase 1, cytoplasmic
Txnrd2	Q9JLT4	0.507	0.119	0.281	0.551294	FALSE	FALSE	TRUE	15	NA	Thioredoxin reductase 2, mitochondrial
Tysnd1	Q9DBA6	0.05	0.801	0.908	0.0419142	FALSE	FALSE	TRUE	8	NA	Peroxisomal leader peptide-processing protease;Peroxisomal leader peptide-processing protease, 10 kDa form;Peroxisomal leader peptide-processing protease, 49 kDa form
Uba1	Q02053	0.576	0.145	0.319	0.496209	FALSE	FALSE	TRUE	14	NA	Ubiquitin-like modifier-activating enzyme 1
Ugdh	O70475	0.0932	0.759	0.888	0.051587	FALSE	FALSE	TRUE	25	NA	UDP-glucose 6-dehydrogenase
Uggt1	Q6P5E4	0.622	0.0389	0.137	0.863279	FALSE	FALSE	TRUE	13	NA	UDP-glucose:glycoprotein glucosyltransferase 1
Ugp2	Q91ZJ5	0.242	0.262	0.47	0.327902	FALSE	FALSE	FALSE	0	NA	UTP--glucose-1-phosphate uridylyltransferase
Ugt1a1	Q63886	0.578	0.00259	0.0212	1.67366	FALSE	FALSE	FALSE	0	NA	UDP-glucuronosyltransferase 1-1
Ugt1a6	Q64435	0.707	0.00565	0.0339	1.4698	FALSE	FALSE	TRUE	1	NA	UDP-glucuronosyltransferase 1-6
Ugt1a9	Q62452	0.146	0.66	0.822	0.0851282	FALSE	FALSE	TRUE	27	NA	UDP-glucuronosyltransferase 1-9
Ugt2a3	Q8BWQ1	0.31	0.0478	0.155	0.809668	FALSE	FALSE	FALSE	0	NA	UDP-glucuronosyltransferase 2A3
Ugt2b17	P17717	0.562	0.00596	0.0349	1.45717	FALSE	FALSE	FALSE	0	NA	UDP-glucuronosyltransferase 2B17
Ugt3a2	Q8JZZ0	0.852	0.000172	0.00434	2.36251	FALSE	FALSE	TRUE	1	NA	UDP-glucuronosyltransferase 3A2
Uox	P25688	0.0681	0.531	0.724	0.140261	FALSE	FALSE	FALSE	0	NA	Uricase
Uqcrb	Q9D855	-0.149	0.674	0.831	0.080399	FALSE	FALSE	TRUE	3	NA	Cytochrome b-c1 complex subunit 7
Uqcrc1	Q9CZ13	0.0934	0.356	0.58	0.236572	FALSE	FALSE	FALSE	0	NA	Cytochrome b-c1 complex subunit 1, mitochondrial
Uqcrc2	Q9DB77	0.0406	0.704	0.854	0.0685421	FALSE	FALSE	FALSE	0	NA	Cytochrome b-c1 complex subunit 2, mitochondrial
Uqcrfs1	Q9CR68	0.306	0.042	0.141	0.850781	FALSE	FALSE	FALSE	0	NA	Cytochrome b-c1 complex subunit Rieske, mitochondrial;Cytochrome b-c1 complex subunit 11
Uqcrq	Q9CQ69	-0.0906	0.421	0.634	0.197911	FALSE	FALSE	FALSE	0	NA	Cytochrome b-c1 complex subunit 8
Urah	Q9CRB3	0.106	0.641	0.813	0.0899095	FALSE	FALSE	FALSE	0	NA	5-hydroxyisourate hydrolase
Uroc1	Q8VC12	0.0752	0.782	0.893	0.0491485	FALSE	FALSE	TRUE	2	NA	Urocanate hydratase
Vapa	Q9WV55	1.03	0.0202	0.0863	1.06399	FALSE	FALSE	TRUE	13	NA	Vesicle-associated membrane protein-associated protein A
Vapb	Q9QY76	0.724	0.13	0.294	0.531653	FALSE	FALSE	TRUE	18	NA	Vesicle-associated membrane protein-associated protein B
Vcp	Q01853	0.45	0.0213	0.0875	1.05799	FALSE	FALSE	TRUE	1	NA	Transitional endoplasmic reticulum ATPase
Vdac1	Q60932	0.188	0.1	0.251	0.600326	FALSE	FALSE	FALSE	0	NA	Voltage-dependent anion-selective channel protein 1
Vdac2	Q60930	-0.0409	0.741	0.875	0.0579919	FALSE	FALSE	FALSE	0	NA	Voltage-dependent anion-selective channel protein 2
Vdac3	Q60931	-0.115	0.405	0.624	0.204815	FALSE	FALSE	FALSE	0	NA	Voltage-dependent anion-selective channel protein 3
Vtn	P29788	0.428	0.0384	0.136	0.866461	FALSE	FALSE	TRUE	10	NA	Vitronectin
Vwa8	Q8CC88	0.00798	0.936	0.976	0.0105502	FALSE	FALSE	FALSE	0	NA	von Willebrand factor A domain-containing protein 8
Ywhae	P62259	0.552	0.166	0.351	0.454693	FALSE	FALSE	TRUE	14	NA	14-3-3 protein epsilon
Ywhaz	P63101	0.769	0.00902	0.0462	1.33536	FALSE	FALSE	TRUE	5	NA	14-3-3 protein zeta/delta
Zadh2	Q8BGC4	-0.105	0.247	0.449	0.347754	FALSE	FALSE	FALSE	0	NA	Zinc-binding alcohol dehydrogenase domain-containing protein 2
Zmpste24	Q80W54	0.242	0.228	0.428	0.368556	FALSE	FALSE	TRUE	16	NA	CAAX prenyl protease 1 homolog

## Sheet: Table S2
Supplementary Table S2. Abundance of striatal synaptic mitochondrial proteins
Gene	Uniprot ID	PKO vs WT log2 Fold Change	PKO vs WT p.val	PKO vs WT p.adj	-log10(p.adj)	Significant	PKO vs WT Significant	Imputed	Number of NA	Passes Impute Cutoff	Protein Names
Arpc1a	Q9R0Q6	1.54	0.00103	0.0402	1.39577	TRUE	TRUE	TRUE	4	Yes	Actin-related protein 2/3 complex subunit 1A
Baiap2	Q8BKX1	5.44	4.45e-08	3.77e-05	4.42366	TRUE	TRUE	TRUE	8	No	Brain-specific angiogenesis inhibitor 1-associated protein 2
Cntn1	P12960	1.45	0.000865	0.0366	1.43652	TRUE	TRUE	TRUE	12	No	Contactin-1
Crym	O54983	1.31	0.00131	0.0442	1.35458	TRUE	TRUE	TRUE	3	Yes	Ketimine reductase mu-crystallin
Hpca	P84075	1.85	0.00172	0.0474	1.32422	TRUE	TRUE	TRUE	13	No	Neuron-specific calcium-binding protein hippocalcin
Hras	Q61411	2.18	0.00105	0.0402	1.39577	TRUE	TRUE	TRUE	10	No	GTPase HRas;GTPase HRas, N-terminally processed
Hspa4l	P48722	1.43	0.00163	0.0474	1.32422	TRUE	TRUE	TRUE	2	Yes	Heat shock 70 kDa protein 4L
Hsph1	Q61699	4.34	5.29e-06	0.00149	2.82681	TRUE	TRUE	TRUE	6	Yes	Heat shock protein 105 kDa
Kiaa1468	Q148V7	1.47	0.000126	0.0213	1.67162	TRUE	TRUE	TRUE	9	No	LisH domain and HEAT repeat-containing protein KIAA1468
Nckap1	P28660	1.45	0.00031	0.0239	1.6216	TRUE	TRUE	TRUE	7	Yes	Nck-associated protein 1
Nnt	Q61941	-2.69	1.04e-06	0.000438	3.35853	TRUE	TRUE	TRUE	13	No	NAD(P) transhydrogenase, mitochondrial
Nrxn3	Q6P9K9	1.32	0.00169	0.0474	1.32422	TRUE	TRUE	TRUE	18	No	Neurexin-3
Pacs1	Q8K212	1.21	0.00179	0.0474	1.32422	TRUE	TRUE	TRUE	16	No	Phosphofurin acidic cluster sorting protein 1
Pcmt1	P23506	1	0.00116	0.0428	1.36856	TRUE	TRUE	TRUE	2	Yes	Protein-L-isoaspartate(D-aspartate) O-methyltransferase
Pgm2l1	Q8CAA7	1.51	0.000163	0.023	1.63827	TRUE	TRUE	TRUE	12	No	Glucose 1,6-bisphosphate synthase
Prkar2b	P31324	1.08	0.00076	0.0358	1.44612	TRUE	TRUE	TRUE	4	Yes	cAMP-dependent protein kinase type II-beta regulatory subunit
Prrt2	E9PUL5	1.33	0.000123	0.0213	1.67162	TRUE	TRUE	TRUE	14	No	Proline-rich transmembrane protein 2
Psma7	Q9Z2U0	1.18	0.00165	0.0474	1.32422	TRUE	TRUE	TRUE	15	No	Proteasome subunit alpha type-7;Proteasome subunit alpha type-7-like
Rab14	Q91V41	1.05	0.000713	0.0355	1.44977	TRUE	TRUE	TRUE	2	Yes	Ras-related protein Rab-14
Rab1b	Q9D1G1	1.77	0.000239	0.0239	1.6216	TRUE	TRUE	TRUE	14	No	Ras-related protein Rab-1B
Sgip1	Q8VD37	1.06	0.000616	0.0336	1.47366	TRUE	TRUE	TRUE	9	No	SH3-containing GRB2-like protein 3-interacting protein 1
Sptan1	P16546	1.83	0.000295	0.0239	1.6216	TRUE	TRUE	TRUE	1	Yes	Spectrin alpha chain, non-erythrocytic 1
Stxbp5	Q8K400	1.29	0.000445	0.029	1.5376	TRUE	TRUE	TRUE	13	No	Syntaxin-binding protein 5
Syngap1	F6SEU4	1.19	0.0013	0.0442	1.35458	TRUE	TRUE	TRUE	7	No	Ras/Rap GTPase-activating protein SynGAP
Tppp	Q7TQD2	1.84	0.000357	0.0252	1.5986	TRUE	TRUE	TRUE	4	Yes	Tubulin polymerization-promoting protein
Tubb4a	Q9D6F9	1.58	0.000239	0.0239	1.6216	TRUE	TRUE	TRUE	1	Yes	Tubulin beta-4A chain
Ywhah	P68510	1.57	0.00156	0.0474	1.32422	TRUE	TRUE	TRUE	5	Yes	14-3-3 protein eta
Aak1	Q3UHJ0	0.793	0.00227	0.0542	1.266	FALSE	FALSE	TRUE	1	NA	AP2-associated protein kinase 1
Abat	P61922	-0.113	0.525	0.762	0.118045	FALSE	FALSE	FALSE	0	NA	4-aminobutyrate aminotransferase, mitochondrial
Abcb7	Q61102	-0.0362	0.923	0.962	0.0168249	FALSE	FALSE	TRUE	2	NA	ATP-binding cassette sub-family B member 7, mitochondrial
Abcb8	Q9CXJ4	0.036	0.957	0.974	0.011441	FALSE	FALSE	TRUE	1	NA	ATP-binding cassette sub-family B member 8, mitochondrial
Abhd10	Q6PE15	0.0131	0.938	0.967	0.0145735	FALSE	FALSE	FALSE	0	NA	Mycophenolic acid acyl-glucuronide esterase, mitochondrial
Acaa2	Q8BWT1	-0.182	0.31	0.58	0.236572	FALSE	FALSE	FALSE	0	NA	3-ketoacyl-CoA thiolase, mitochondrial
Acad8	Q9D7B6	0.598	0.115	0.332	0.478862	FALSE	FALSE	TRUE	1	NA	Isobutyryl-CoA dehydrogenase, mitochondrial
Acad9	Q8JZN5	0.168	0.348	0.618	0.209012	FALSE	FALSE	FALSE	0	NA	Acyl-CoA dehydrogenase family member 9, mitochondrial
Acadl	P51174	0.347	0.329	0.602	0.220404	FALSE	FALSE	FALSE	0	NA	Long-chain specific acyl-CoA dehydrogenase, mitochondrial
Acadm	P45952	0.125	0.837	0.933	0.0301184	FALSE	FALSE	TRUE	5	NA	Medium-chain specific acyl-CoA dehydrogenase, mitochondrial
Acads	Q07417	0.0947	0.847	0.937	0.0282604	FALSE	FALSE	TRUE	11	NA	Short-chain specific acyl-CoA dehydrogenase, mitochondrial
Acadsb	Q9DBL1	0.175	0.596	0.805	0.0942041	FALSE	FALSE	TRUE	1	NA	Short/branched chain specific acyl-CoA dehydrogenase, mitochondrial
Acadvl	P50544	0.425	0.374	0.645	0.19044	FALSE	FALSE	TRUE	1	NA	Very long-chain specific acyl-CoA dehydrogenase, mitochondrial
Acat1	Q8QZT1	-0.0536	0.804	0.916	0.0381045	FALSE	FALSE	FALSE	0	NA	Acetyl-CoA acetyltransferase, mitochondrial
Acly	Q91V92	0.214	0.186	0.433	0.363512	FALSE	FALSE	FALSE	0	NA	ATP-citrate synthase
Aco2	Q99KI0	-0.0761	0.607	0.818	0.0872467	FALSE	FALSE	FALSE	0	NA	Aconitate hydratase, mitochondrial
Acot13	Q9CQR4	1.01	0.119	0.338	0.471083	FALSE	FALSE	TRUE	2	NA	Acyl-coenzyme A thioesterase 13;Acyl-coenzyme A thioesterase 13, N-terminally processed
Acot2	Q9QYR9	0.233	0.558	0.783	0.106238	FALSE	FALSE	TRUE	3	NA	Acyl-coenzyme A thioesterase 2, mitochondrial;Acyl-coenzyme A thioesterase 1
Acot7	Q91V12	0.7	0.142	0.374	0.427128	FALSE	FALSE	TRUE	2	NA	Cytosolic acyl coenzyme A thioester hydrolase
Acot9	Q9R0X4	0.615	0.0102	0.108	0.966576	FALSE	FALSE	FALSE	0	NA	Acyl-coenzyme A thioesterase 9, mitochondrial;Acyl-coenzyme A thioesterase 10, mitochondrial
Acp6	Q8BP40	0.0849	0.851	0.939	0.0273344	FALSE	FALSE	TRUE	12	NA	Lysophosphatidic acid phosphatase type 6
Acsf2	Q8VCW8	0.0461	0.761	0.896	0.047692	FALSE	FALSE	FALSE	0	NA	Acyl-CoA synthetase family member 2, mitochondrial
Acsf3	Q3URE1	-0.21	0.502	0.742	0.129596	FALSE	FALSE	TRUE	8	NA	Acyl-CoA synthetase family member 3, mitochondrial
Acsl1	P41216	-0.033	0.939	0.967	0.0145735	FALSE	FALSE	TRUE	7	NA	Long-chain-fatty-acid--CoA ligase 1
Acsl6	Q91WC3	0.177	0.421	0.692	0.159894	FALSE	FALSE	FALSE	0	NA	Long-chain-fatty-acid--CoA ligase 6
Acss1	Q99NB1	-0.499	0.377	0.648	0.188425	FALSE	FALSE	TRUE	14	NA	Acetyl-coenzyme A synthetase 2-like, mitochondrial
Actb	P60710	0.385	0.037	0.182	0.739929	FALSE	FALSE	FALSE	0	NA	Actin, cytoplasmic 1;Actin, cytoplasmic 1, N-terminally processed
Actn1	Q7TPR4	-0.387	0.462	0.724	0.140261	FALSE	FALSE	TRUE	2	NA	Alpha-actinin-1
Actr1a	P61164	0.218	0.581	0.8	0.09691	FALSE	FALSE	TRUE	16	NA	Alpha-centractin
Actr1b	Q8R5C5	0.307	0.354	0.625	0.20412	FALSE	FALSE	TRUE	13	NA	Beta-centractin
Actr2	P61161	1.1	0.0207	0.144	0.841638	FALSE	FALSE	TRUE	6	NA	Actin-related protein 2
Actr3	Q99JY9	0.149	0.572	0.794	0.100179	FALSE	FALSE	FALSE	0	NA	Actin-related protein 3
Acyp1	P56376	0.82	0.00798	0.101	0.995679	FALSE	FALSE	TRUE	4	NA	Acylphosphatase-1
Adam22	Q9R1V6	0.201	0.472	0.728	0.137869	FALSE	FALSE	TRUE	17	NA	Disintegrin and metalloproteinase domain-containing protein 22
Adck1	Q9D0L4	0.35	0.303	0.577	0.238824	FALSE	FALSE	TRUE	13	NA	Uncharacterized aarF domain-containing protein kinase 1
Adck3	Q60936	-0.08	0.859	0.941	0.0264104	FALSE	FALSE	TRUE	10	NA	Atypical kinase ADCK3, mitochondrial
Add1	Q9QYC0	1.3	0.00619	0.0874	1.05849	FALSE	FALSE	TRUE	14	NA	Alpha-adducin
Adss	P46664	0.615	0.0893	0.278	0.555955	FALSE	FALSE	TRUE	14	NA	Adenylosuccinate synthetase isozyme 2
Afg3l2	Q8JZQ2	-0.0723	0.658	0.85	0.0705811	FALSE	FALSE	FALSE	0	NA	AFG3-like protein 2
Agk	Q9ESW4	-0.0901	0.588	0.801	0.0963675	FALSE	FALSE	FALSE	0	NA	Acylglycerol kinase, mitochondrial
Agpat5	Q9D1E8	0.356	0.246	0.519	0.284833	FALSE	FALSE	TRUE	16	NA	1-acyl-sn-glycerol-3-phosphate acyltransferase epsilon
Ahcy	P50247	0.541	0.166	0.411	0.386158	FALSE	FALSE	TRUE	15	NA	Adenosylhomocysteinase
Ahcyl1	Q80SW1	-0.0281	0.948	0.97	0.0132283	FALSE	FALSE	TRUE	11	NA	Putative adenosylhomocysteinase 2
Aifm1	Q9Z0X1	0.0926	0.735	0.889	0.0510982	FALSE	FALSE	FALSE	0	NA	Apoptosis-inducing factor 1, mitochondrial
Ak1	Q9R0Y5	0.559	0.107	0.318	0.497573	FALSE	FALSE	TRUE	4	NA	Adenylate kinase isoenzyme 1
Ak2	Q9WTP6	-0.118	0.734	0.889	0.0510982	FALSE	FALSE	TRUE	7	NA	Adenylate kinase 2, mitochondrial;Adenylate kinase 2, mitochondrial, N-terminally processed
Ak3	Q9WTP7	-0.261	0.5	0.742	0.129596	FALSE	FALSE	TRUE	1	NA	GTP:AMP phosphotransferase AK3, mitochondrial
Ak4	Q9WUR9	0.331	0.314	0.584	0.233587	FALSE	FALSE	TRUE	1	NA	Adenylate kinase 4, mitochondrial
Akr1a1	Q9JII6	0.73	0.0763	0.258	0.58838	FALSE	FALSE	TRUE	2	NA	Alcohol dehydrogenase [NADP(+)]
Akr1b1	P45376	0.474	0.333	0.606	0.217527	FALSE	FALSE	TRUE	6	NA	Aldose reductase
Alb	P07724	-1.42	0.0831	0.27	0.568636	FALSE	FALSE	TRUE	2	NA	Serum albumin
Alcam	Q61490	0.148	0.689	0.866	0.0624821	FALSE	FALSE	TRUE	14	NA	CD166 antigen
Aldh18a1	Q9Z110	0.935	0.0182	0.136	0.866461	FALSE	FALSE	TRUE	5	NA	Delta-1-pyrroline-5-carboxylate synthase;Glutamate 5-kinase;Gamma-glutamyl phosphate reductase
Aldh1a1	P24549	-0.405	0.125	0.347	0.459671	FALSE	FALSE	FALSE	0	NA	Retinal dehydrogenase 1
Aldh1b1	Q9CZS1	0.0643	0.659	0.85	0.0705811	FALSE	FALSE	FALSE	0	NA	Aldehyde dehydrogenase X, mitochondrial
Aldh1l1	Q8R0Y6	0.363	0.244	0.515	0.288193	FALSE	FALSE	TRUE	17	NA	Cytosolic 10-formyltetrahydrofolate dehydrogenase
Aldh2	P47738	1.36	0.00469	0.0814	1.08938	FALSE	FALSE	TRUE	1	NA	Aldehyde dehydrogenase, mitochondrial
Aldh4a1	Q8CHT0	0.447	0.291	0.564	0.248721	FALSE	FALSE	TRUE	1	NA	Delta-1-pyrroline-5-carboxylate dehydrogenase, mitochondrial
Aldh5a1	Q8BWF0	-0.12	0.49	0.738	0.131944	FALSE	FALSE	FALSE	0	NA	Succinate-semialdehyde dehydrogenase, mitochondrial
Aldh6a1	Q9EQ20	-0.0995	0.659	0.85	0.0705811	FALSE	FALSE	FALSE	0	NA	Methylmalonate-semialdehyde dehydrogenase [acylating], mitochondrial
Aldh7a1	Q9DBF1	0.174	0.413	0.684	0.164944	FALSE	FALSE	FALSE	0	NA	Alpha-aminoadipic semialdehyde dehydrogenase
Aldh9a1	Q9JLJ2	1.07	0.00746	0.101	0.995679	FALSE	FALSE	TRUE	6	NA	4-trimethylaminobutyraldehyde dehydrogenase
Aldoa	P05064	0.344	0.0517	0.206	0.686133	FALSE	FALSE	FALSE	0	NA	Fructose-bisphosphate aldolase A
Aldoc	P05063	0.747	0.0866	0.273	0.563837	FALSE	FALSE	TRUE	1	NA	Fructose-bisphosphate aldolase C
Amph	Q7TQF7	0.238	0.16	0.403	0.394695	FALSE	FALSE	FALSE	0	NA	Amphiphysin
Ank2	Q8C8R3	1.76	0.0059	0.0874	1.05849	FALSE	FALSE	TRUE	10	NA	Ankyrin-2
Anxa7	Q07076	0.887	0.0181	0.136	0.866461	FALSE	FALSE	TRUE	14	NA	Annexin A7
Ap1b1	O35643	0.828	0.00237	0.0542	1.266	FALSE	FALSE	TRUE	2	NA	AP-1 complex subunit beta-1
Ap2a1	P17426	0.183	0.527	0.762	0.118045	FALSE	FALSE	FALSE	0	NA	AP-2 complex subunit alpha-1
Ap2a2	P17427	0.395	0.0301	0.174	0.759451	FALSE	FALSE	FALSE	0	NA	AP-2 complex subunit alpha-2
Ap2b1	Q9DBG3	0.564	0.000634	0.0336	1.47366	FALSE	FALSE	FALSE	0	NA	AP-2 complex subunit beta
Ap2m1	P84091	0.653	0.0365	0.182	0.739929	FALSE	FALSE	FALSE	0	NA	AP-2 complex subunit mu
Ap2s1	P62743	0.196	0.649	0.843	0.0741724	FALSE	FALSE	TRUE	1	NA	AP-2 complex subunit sigma
Ap3b2	Q9JME5	0.312	0.29	0.564	0.248721	FALSE	FALSE	TRUE	1	NA	AP-3 complex subunit beta-2
Ap3d1	O54774	0.328	0.703	0.876	0.0574959	FALSE	FALSE	TRUE	5	NA	AP-3 complex subunit delta-1
Apoa1bp	Q8K4Z3	-0.0309	0.848	0.937	0.0282604	FALSE	FALSE	FALSE	0	NA	NAD(P)H-hydrate epimerase
Apoo	Q9DCZ4	-0.162	0.809	0.917	0.0376307	FALSE	FALSE	TRUE	3	NA	Apolipoprotein O
Apool	Q78IK4	0.508	0.285	0.559	0.252588	FALSE	FALSE	TRUE	8	NA	MICOS complex subunit Mic27
Arf3	P61205	0.535	0.0156	0.128	0.89279	FALSE	FALSE	FALSE	0	NA	ADP-ribosylation factor 3;ADP-ribosylation factor 1;ADP-ribosylation factor 2
Arf5	P84084	1.47	0.00454	0.0814	1.08938	FALSE	FALSE	TRUE	15	NA	ADP-ribosylation factor 5
Arfgap1	Q9EPJ9	0.776	0.135	0.364	0.438899	FALSE	FALSE	TRUE	13	NA	ADP-ribosylation factor GTPase-activating protein 1
Arhgap1	Q5FWK3	0.239	0.692	0.866	0.0624821	FALSE	FALSE	TRUE	5	NA	Rho GTPase-activating protein 1
Arhgdia	Q99PT1	0.878	0.0104	0.108	0.966576	FALSE	FALSE	TRUE	2	NA	Rho GDP-dissociation inhibitor 1
Arl8a	Q8VEH3	0.135	0.832	0.931	0.0310503	FALSE	FALSE	TRUE	12	NA	ADP-ribosylation factor-like protein 8A
Armc10	Q9D0L7	-0.158	0.739	0.891	0.0501223	FALSE	FALSE	TRUE	4	NA	Armadillo repeat-containing protein 10
Arpc2	Q9CVB6	0.881	0.00029	0.0239	1.6216	FALSE	FALSE	TRUE	3	NA	Actin-related protein 2/3 complex subunit 2
Arpc3	Q9JM76	0.777	0.227	0.493	0.307153	FALSE	FALSE	TRUE	8	NA	Actin-related protein 2/3 complex subunit 3
Arpc4	P59999	0.0664	0.877	0.946	0.0241089	FALSE	FALSE	TRUE	6	NA	Actin-related protein 2/3 complex subunit 4
Arpc5l	Q9D898	0.926	0.0391	0.186	0.730487	FALSE	FALSE	TRUE	17	NA	Actin-related protein 2/3 complex subunit 5-like protein
Asah1	Q9WV54	0.0585	0.9	0.953	0.0209071	FALSE	FALSE	TRUE	15	NA	Acid ceramidase;Acid ceramidase subunit alpha;Acid ceramidase subunit beta
Asrgl1	Q8C0M9	-0.112	0.765	0.898	0.0467237	FALSE	FALSE	TRUE	13	NA	Isoaspartyl peptidase/L-asparaginase;Isoaspartyl peptidase/L-asparaginase alpha chain;Isoaspartyl peptidase/L-asparaginase beta chain
Atad1	Q9D5T0	0.514	0.151	0.388	0.411168	FALSE	FALSE	TRUE	2	NA	ATPase family AAA domain-containing protein 1
Atad3	Q925I1	0.169	0.575	0.796	0.0990869	FALSE	FALSE	FALSE	0	NA	ATPase family AAA domain-containing protein 3
Atcay	Q8BHE3	0.334	0.451	0.718	0.143876	FALSE	FALSE	TRUE	13	NA	Caytaxin
Atp1a1	Q8VDN2	0.748	0.021	0.144	0.841638	FALSE	FALSE	TRUE	1	NA	Sodium/potassium-transporting ATPase subunit alpha-1
Atp1a2	Q6PIE5	0.436	0.269	0.539	0.268411	FALSE	FALSE	TRUE	1	NA	Sodium/potassium-transporting ATPase subunit alpha-2
Atp1a3	Q6PIC6	0.0274	0.862	0.941	0.0264104	FALSE	FALSE	FALSE	0	NA	Sodium/potassium-transporting ATPase subunit alpha-3
Atp1b1	P14094	0.138	0.493	0.738	0.131944	FALSE	FALSE	FALSE	0	NA	Sodium/potassium-transporting ATPase subunit beta-1
Atp1b2	P14231	0.414	0.409	0.68	0.167491	FALSE	FALSE	TRUE	9	NA	Sodium/potassium-transporting ATPase subunit beta-2
Atp2a2	O55143	0.733	0.174	0.418	0.378824	FALSE	FALSE	TRUE	14	NA	Sarcoplasmic/endoplasmic reticulum calcium ATPase 2
Atp2b1	G5E829	0.454	0.0964	0.297	0.527244	FALSE	FALSE	TRUE	2	NA	Plasma membrane calcium-transporting ATPase 1
Atp2b2	Q9R0K7	0.35	0.203	0.461	0.336299	FALSE	FALSE	TRUE	1	NA	Plasma membrane calcium-transporting ATPase 2
Atp5a1	Q03265	-0.111	0.503	0.742	0.129596	FALSE	FALSE	FALSE	0	NA	ATP synthase subunit alpha, mitochondrial
Atp5b	P56480	-0.0989	0.456	0.721	0.142065	FALSE	FALSE	FALSE	0	NA	ATP synthase subunit beta, mitochondrial
Atp5c1	Q91VR2	-0.0153	0.927	0.962	0.0168249	FALSE	FALSE	FALSE	0	NA	ATP synthase subunit gamma, mitochondrial
Atp5d	Q9D3D9	-0.0353	0.844	0.937	0.0282604	FALSE	FALSE	FALSE	0	NA	ATP synthase subunit delta, mitochondrial
Atp5e	P56382	-1.44	0.322	0.595	0.225483	FALSE	FALSE	TRUE	10	NA	ATP synthase subunit epsilon, mitochondrial
Atp5f1	Q9CQQ7	0.0126	0.956	0.974	0.011441	FALSE	FALSE	FALSE	0	NA	ATP synthase F(0) complex subunit B1, mitochondrial
Atp5h	Q9DCX2	-0.058	0.744	0.892	0.0496351	FALSE	FALSE	FALSE	0	NA	ATP synthase subunit d, mitochondrial
Atp5i	Q06185	-0.0688	0.674	0.859	0.0660068	FALSE	FALSE	FALSE	0	NA	ATP synthase subunit e, mitochondrial
Atp5j	P97450	1.97	0.0675	0.237	0.625252	FALSE	FALSE	TRUE	10	NA	ATP synthase-coupling factor 6, mitochondrial
Atp5l	Q9CPQ8	0.162	0.586	0.801	0.0963675	FALSE	FALSE	FALSE	0	NA	ATP synthase subunit g, mitochondrial
Atp5o	Q9DB20	-0.0383	0.872	0.943	0.0254883	FALSE	FALSE	FALSE	0	NA	ATP synthase subunit O, mitochondrial
Atp5s	Q9CRA7	0.0625	0.879	0.947	0.02365	FALSE	FALSE	TRUE	4	NA	ATP synthase subunit s, mitochondrial
Atp6ap1	Q9R1Q9	-1.31	0.0674	0.237	0.625252	FALSE	FALSE	TRUE	8	NA	V-type proton ATPase subunit S1
Atp6v0a1	Q9Z1G4	0.469	0.0182	0.136	0.866461	FALSE	FALSE	FALSE	0	NA	V-type proton ATPase 116 kDa subunit a isoform 1
Atp6v0c	P63082	1.61	0.00582	0.0874	1.05849	FALSE	FALSE	TRUE	16	NA	V-type proton ATPase 16 kDa proteolipid subunit
Atp6v0d1	P51863	0.913	0.0527	0.209	0.679854	FALSE	FALSE	TRUE	1	NA	V-type proton ATPase subunit d 1
Atp6v1a	P50516	0.39	0.0201	0.144	0.841638	FALSE	FALSE	FALSE	0	NA	V-type proton ATPase catalytic subunit A
Atp6v1b2	P62814	0.285	0.0866	0.273	0.563837	FALSE	FALSE	FALSE	0	NA	V-type proton ATPase subunit B, brain isoform
Atp6v1c1	Q9Z1G3	0.372	0.0327	0.178	0.74958	FALSE	FALSE	FALSE	0	NA	V-type proton ATPase subunit C 1
Atp6v1d	P57746	0.853	0.135	0.364	0.438899	FALSE	FALSE	TRUE	8	NA	V-type proton ATPase subunit D
Atp6v1e1	P50518	0.299	0.379	0.65	0.187087	FALSE	FALSE	FALSE	0	NA	V-type proton ATPase subunit E 1
Atp6v1f	Q9D1K2	0.561	0.174	0.418	0.378824	FALSE	FALSE	TRUE	3	NA	V-type proton ATPase subunit F
Atp6v1g2	Q9WTT4	1.06	0.0623	0.231	0.636388	FALSE	FALSE	TRUE	5	NA	V-type proton ATPase subunit G 2
Atp6v1h	Q8BVE3	0.566	0.125	0.347	0.459671	FALSE	FALSE	TRUE	1	NA	V-type proton ATPase subunit H
Atp8a1	P70704	0.71	0.0493	0.203	0.692504	FALSE	FALSE	TRUE	3	NA	Phospholipid-transporting ATPase IA
Auh	Q9JLZ3	0.0617	0.726	0.885	0.0530567	FALSE	FALSE	FALSE	0	NA	Methylglutaconyl-CoA hydratase, mitochondrial
Bcat1	P24288	0.332	0.161	0.405	0.392545	FALSE	FALSE	FALSE	0	NA	Branched-chain-amino-acid aminotransferase, cytosolic
Bckdha	P50136	0.578	0.343	0.614	0.211832	FALSE	FALSE	TRUE	14	NA	2-oxoisovalerate dehydrogenase subunit alpha, mitochondrial
Bcl2l13	P59017	0.307	0.425	0.694	0.158641	FALSE	FALSE	TRUE	5	NA	Bcl-2-like protein 13
Bcs1l	Q9CZP5	0.0888	0.785	0.904	0.0438316	FALSE	FALSE	FALSE	0	NA	Mitochondrial chaperone BCS1
Bdh1	Q80XN0	-0.166	0.443	0.706	0.151195	FALSE	FALSE	FALSE	0	NA	D-beta-hydroxybutyrate dehydrogenase, mitochondrial
Bin1	O08539	0.965	0.0369	0.182	0.739929	FALSE	FALSE	TRUE	2	NA	Myc box-dependent-interacting protein 1
Bphl	Q8R164	0.181	0.347	0.618	0.209012	FALSE	FALSE	FALSE	0	NA	Valacyclovir hydrolase
Bpnt1	Q9Z0S1	0.0601	0.717	0.879	0.0560111	FALSE	FALSE	FALSE	0	NA	3(2),5-bisphosphate nucleotidase 1
Bsn	O88737	1.11	0.0205	0.144	0.841638	FALSE	FALSE	TRUE	1	NA	Protein bassoon
C1qbp	O35658	0.215	0.421	0.692	0.159894	FALSE	FALSE	FALSE	0	NA	Complement component 1 Q subcomponent-binding protein, mitochondrial
Ca2	P00920	0.333	0.322	0.595	0.225483	FALSE	FALSE	TRUE	5	NA	Carbonic anhydrase 2
Cadps	Q80TJ1	0.353	0.0392	0.186	0.730487	FALSE	FALSE	FALSE	0	NA	Calcium-dependent secretion activator 1
Calb2	Q08331	1.31	0.0033	0.0688	1.16241	FALSE	FALSE	TRUE	10	NA	Calretinin
Calm1	P62204	0.924	0.0486	0.201	0.696804	FALSE	FALSE	TRUE	1	NA	Calmodulin
Camk2a	P11798	0.474	0.051	0.206	0.686133	FALSE	FALSE	FALSE	0	NA	Calcium/calmodulin-dependent protein kinase type II subunit alpha
Camk2b	P28652	0.389	0.0296	0.174	0.759451	FALSE	FALSE	FALSE	0	NA	Calcium/calmodulin-dependent protein kinase type II subunit beta
Camk2d	Q6PHZ2	0.769	0.0458	0.2	0.69897	FALSE	FALSE	TRUE	6	NA	Calcium/calmodulin-dependent protein kinase type II subunit delta
Camkv	Q3UHL1	0.273	0.44	0.706	0.151195	FALSE	FALSE	TRUE	18	NA	CaM kinase-like vesicle-associated protein
Cand1	Q6ZQ38	0.628	0.163	0.406	0.391474	FALSE	FALSE	TRUE	1	NA	Cullin-associated NEDD8-dissociated protein 1
Cap1	P40124	0.346	0.266	0.538	0.269218	FALSE	FALSE	TRUE	1	NA	Adenylyl cyclase-associated protein 1
Cap2	Q9CYT6	1.01	0.0298	0.174	0.759451	FALSE	FALSE	TRUE	5	NA	Adenylyl cyclase-associated protein 2
Capza2	P47754	1.01	0.047	0.201	0.696804	FALSE	FALSE	TRUE	4	NA	F-actin-capping protein subunit alpha-2
Capzb	P47757	0.675	0.132	0.361	0.442493	FALSE	FALSE	TRUE	4	NA	F-actin-capping protein subunit beta
Carkd	Q9CZ42	0.0158	0.91	0.954	0.0204516	FALSE	FALSE	FALSE	0	NA	ATP-dependent (S)-NAD(P)H-hydrate dehydratase
Cars2	Q8BYM8	0.403	0.299	0.57	0.244125	FALSE	FALSE	TRUE	10	NA	Probable cysteine--tRNA ligase, mitochondrial
Caskin1	Q6P9K8	0.528	0.0674	0.237	0.625252	FALSE	FALSE	TRUE	2	NA	Caskin-1
Cbr1	P48758	0.415	0.218	0.478	0.320572	FALSE	FALSE	TRUE	1	NA	Carbonyl reductase [NADPH] 1
Cbr3	Q8K354	0.746	0.108	0.319	0.496209	FALSE	FALSE	TRUE	6	NA	Carbonyl reductase [NADPH] 3
Cbr4	Q91VT4	0.133	0.4	0.67	0.173925	FALSE	FALSE	FALSE	0	NA	Carbonyl reductase family member 4
Ccbl2	Q71RI9	0.215	0.441	0.706	0.151195	FALSE	FALSE	TRUE	2	NA	Kynurenine--oxoglutarate transaminase 3
Ccdc127	Q3TC33	0.225	0.642	0.843	0.0741724	FALSE	FALSE	TRUE	14	NA	Coiled-coil domain-containing protein 127
Cct2	P80314	0.566	0.0341	0.18	0.744727	FALSE	FALSE	TRUE	1	NA	T-complex protein 1 subunit beta
Cct3	P80318	0.216	0.678	0.861	0.0649968	FALSE	FALSE	TRUE	2	NA	T-complex protein 1 subunit gamma
Cct4	P80315	1.11	0.00379	0.0763	1.11748	FALSE	FALSE	TRUE	2	NA	T-complex protein 1 subunit delta
Cct5	P80316	1.13	0.055	0.214	0.669586	FALSE	FALSE	TRUE	4	NA	T-complex protein 1 subunit epsilon
Cct6a	P80317	0.887	0.0822	0.27	0.568636	FALSE	FALSE	TRUE	8	NA	T-complex protein 1 subunit zeta
Cct7	P80313	1.05	0.131	0.36	0.443697	FALSE	FALSE	TRUE	6	NA	T-complex protein 1 subunit eta
Cct8	P42932	0.747	0.0483	0.201	0.696804	FALSE	FALSE	TRUE	8	NA	T-complex protein 1 subunit theta
Cd81	P35762	-0.544	0.244	0.515	0.288193	FALSE	FALSE	TRUE	11	NA	CD81 antigen
Cdc42	P60766	0.19	0.753	0.894	0.0486625	FALSE	FALSE	TRUE	12	NA	Cell division control protein 42 homolog
Cdh2	P15116	0.723	0.0594	0.222	0.653647	FALSE	FALSE	TRUE	16	NA	Cadherin-2
Cfl1	P18760	0.583	0.0233	0.152	0.818156	FALSE	FALSE	FALSE	0	NA	Cofilin-1
Cfl2	P45591	0.196	0.432	0.703	0.153045	FALSE	FALSE	TRUE	6	NA	Cofilin-2
Chchd3	Q9CRB9	-0.0435	0.782	0.904	0.0438316	FALSE	FALSE	FALSE	0	NA	MICOS complex subunit Mic19
Chchd6	Q91VN4	-0.157	0.383	0.652	0.185752	FALSE	FALSE	FALSE	0	NA	MICOS complex subunit Mic25
Cisd1	Q91WS0	-0.0187	0.891	0.952	0.0213631	FALSE	FALSE	FALSE	0	NA	CDGSH iron-sulfur domain-containing protein 1
Ckb	Q04447	0.683	0.000602	0.0336	1.47366	FALSE	FALSE	FALSE	0	NA	Creatine kinase B-type
Ckmt1	P30275	-0.173	0.254	0.522	0.282329	FALSE	FALSE	FALSE	0	NA	Creatine kinase U-type, mitochondrial
Clpb	Q60649	0.335	0.252	0.521	0.283162	FALSE	FALSE	TRUE	13	NA	Caseinolytic peptidase B protein homolog
Clpp	O88696	-0.206	0.584	0.801	0.0963675	FALSE	FALSE	TRUE	4	NA	ATP-dependent Clp protease proteolytic subunit, mitochondrial
Clta	O08585	0.325	0.252	0.521	0.283162	FALSE	FALSE	FALSE	0	NA	Clathrin light chain A
Cltb	Q6IRU5	1.12	0.0812	0.269	0.570248	FALSE	FALSE	TRUE	3	NA	Clathrin light chain B
Cltc	Q68FD5	0.349	0.0371	0.182	0.739929	FALSE	FALSE	FALSE	0	NA	Clathrin heavy chain 1
Clybl	Q8R4N0	-0.388	0.442	0.706	0.151195	FALSE	FALSE	TRUE	3	NA	Citrate lyase subunit beta-like protein, mitochondrial
Cmpk1	Q9DBP5	0.752	0.0447	0.197	0.705534	FALSE	FALSE	TRUE	9	NA	UMP-CMP kinase
Cmpk2	Q3U5Q7	-0.202	0.576	0.796	0.0990869	FALSE	FALSE	TRUE	4	NA	UMP-CMP kinase 2, mitochondrial
Cndp2	Q9D1A2	1.01	0.00216	0.0542	1.266	FALSE	FALSE	TRUE	5	NA	Cytosolic non-specific dipeptidase
Cnp	P16330	0.203	0.588	0.801	0.0963675	FALSE	FALSE	TRUE	1	NA	2,3-cyclic-nucleotide 3-phosphodiesterase
Coa7	Q921H9	-0.556	0.261	0.529	0.276544	FALSE	FALSE	TRUE	12	NA	Cytochrome c oxidase assembly factor 7
Cops2	P61202	0.563	0.0282	0.169	0.772113	FALSE	FALSE	TRUE	9	NA	COP9 signalosome complex subunit 2
Cops4	O88544	0.72	0.0346	0.181	0.742321	FALSE	FALSE	TRUE	9	NA	COP9 signalosome complex subunit 4
Cops8	Q8VBV7	0.442	0.173	0.418	0.378824	FALSE	FALSE	TRUE	15	NA	COP9 signalosome complex subunit 8
Coq3	Q8BMS4	0.13	0.751	0.894	0.0486625	FALSE	FALSE	TRUE	3	NA	Ubiquinone biosynthesis O-methyltransferase, mitochondrial
Coq9	Q8K1Z0	-1.06	0.0836	0.27	0.568636	FALSE	FALSE	TRUE	6	NA	Ubiquinone biosynthesis protein COQ9, mitochondrial
Coro1a	O89053	0.47	0.166	0.411	0.386158	FALSE	FALSE	TRUE	2	NA	Coronin-1A
Coro1c	Q9WUM4	0.87	0.19	0.439	0.357535	FALSE	FALSE	TRUE	15	NA	Coronin-1C
Cox4i1	P19783	-0.0703	0.595	0.805	0.0942041	FALSE	FALSE	FALSE	0	NA	Cytochrome c oxidase subunit 4 isoform 1, mitochondrial
Cox5a	P12787	-0.00471	0.978	0.985	0.00656377	FALSE	FALSE	FALSE	0	NA	Cytochrome c oxidase subunit 5A, mitochondrial
Cox5b	P19536	0.196	0.313	0.584	0.233587	FALSE	FALSE	FALSE	0	NA	Cytochrome c oxidase subunit 5B, mitochondrial
Cox6a1	P43024	0.826	0.43	0.7	0.154902	FALSE	FALSE	TRUE	11	NA	Cytochrome c oxidase subunit 6A1, mitochondrial
Cox6b1	P56391	-0.466	0.634	0.837	0.0772745	FALSE	FALSE	TRUE	4	NA	Cytochrome c oxidase subunit 6B1
Cox7a2	P48771	-0.166	0.477	0.729	0.137272	FALSE	FALSE	FALSE	0	NA	Cytochrome c oxidase subunit 7A2, mitochondrial
Cpe	Q00493	0.256	0.616	0.827	0.0824945	FALSE	FALSE	TRUE	5	NA	Carboxypeptidase E
Cplx1	P63040	-1.04	0.265	0.537	0.270026	FALSE	FALSE	TRUE	6	NA	Complexin-1
Cplx2	P84086	-0.563	0.501	0.742	0.129596	FALSE	FALSE	TRUE	8	NA	Complexin-2
Cpne6	Q9Z140	0.193	0.549	0.777	0.109579	FALSE	FALSE	TRUE	15	NA	Copine-6
Cpt2	P52825	0.673	0.0184	0.136	0.866461	FALSE	FALSE	TRUE	1	NA	Carnitine O-palmitoyltransferase 2, mitochondrial
Crat	P47934	-0.0425	0.918	0.96	0.0177288	FALSE	FALSE	TRUE	2	NA	Carnitine O-acetyltransferase
Crmp1	P97427	0.61	0.00491	0.0816	1.08831	FALSE	FALSE	FALSE	0	NA	Dihydropyrimidinase-related protein 1
Cs	Q9CZU6	-0.0333	0.822	0.924	0.034328	FALSE	FALSE	FALSE	0	NA	Citrate synthase, mitochondrial
Csnk2a1	Q60737	1.09	0.0203	0.144	0.841638	FALSE	FALSE	TRUE	3	NA	Casein kinase II subunit alpha
Ctbp1	O88712	0.611	0.0389	0.186	0.730487	FALSE	FALSE	FALSE	0	NA	C-terminal-binding protein 1
Ctnna2	Q61301	0.905	0.0135	0.12	0.920819	FALSE	FALSE	TRUE	14	NA	Catenin alpha-2
Ctnnb1	Q02248	0.857	0.0589	0.222	0.653647	FALSE	FALSE	TRUE	13	NA	Catenin beta-1
Ctsd	P18242	-0.469	0.466	0.728	0.137869	FALSE	FALSE	TRUE	6	NA	Cathepsin D
Cyb5b	Q9CQX2	0.812	0.127	0.351	0.454693	FALSE	FALSE	TRUE	2	NA	Cytochrome b5 type B
Cyb5r1	Q9DB73	-0.0752	0.881	0.947	0.02365	FALSE	FALSE	TRUE	10	NA	NADH-cytochrome b5 reductase 1
Cyb5r3	Q9DCN2	0.194	0.404	0.675	0.170696	FALSE	FALSE	FALSE	0	NA	NADH-cytochrome b5 reductase 3;NADH-cytochrome b5 reductase 3 membrane-bound form;NADH-cytochrome b5 reductase 3 soluble form
Cyc1	Q9D0M3	-0.0159	0.905	0.953	0.0209071	FALSE	FALSE	FALSE	0	NA	Cytochrome c1, heme protein, mitochondrial
Cycs	P62897	0.0237	0.889	0.952	0.0213631	FALSE	FALSE	FALSE	0	NA	Cytochrome c, somatic
Cyfip2	Q5SQX6	0.464	0.0826	0.27	0.568636	FALSE	FALSE	TRUE	14	NA	Cytoplasmic FMR1-interacting protein 2
D10Jhu81e	Q9D172	-0.305	0.146	0.383	0.416801	FALSE	FALSE	FALSE	0	NA	ES1 protein homolog, mitochondrial
Dbi	P31786	0.214	0.676	0.86	0.0655015	FALSE	FALSE	TRUE	9	NA	Acyl-CoA-binding protein
Dbnl	Q62418	0.258	0.524	0.762	0.118045	FALSE	FALSE	TRUE	11	NA	Drebrin-like protein
Dbt	P53395	0.64	0.115	0.332	0.478862	FALSE	FALSE	TRUE	2	NA	Lipoamide acyltransferase component of branched-chain alpha-keto acid dehydrogenase complex, mitochondrial
Dclk1	Q9JLM8	0.282	0.337	0.611	0.213959	FALSE	FALSE	TRUE	9	NA	Serine/threonine-protein kinase DCLK1
Dctn1	O08788	0.686	0.156	0.399	0.399027	FALSE	FALSE	TRUE	6	NA	Dynactin subunit 1
Dctn2	Q99KJ8	1.5	0.00333	0.0688	1.16241	FALSE	FALSE	TRUE	8	NA	Dynactin subunit 2
Ddah1	Q9CWS0	1	0.0109	0.109	0.962574	FALSE	FALSE	TRUE	10	NA	N(G),N(G)-dimethylarginine dimethylaminohydrolase 1
Ddc	O88533	0.168	0.477	0.729	0.137272	FALSE	FALSE	FALSE	0	NA	Aromatic-L-amino-acid decarboxylase
Ddt	O35215	0.0534	0.901	0.953	0.0209071	FALSE	FALSE	TRUE	7	NA	D-dopachrome decarboxylase
Decr1	Q9CQ62	-0.27	0.669	0.855	0.0680339	FALSE	FALSE	TRUE	6	NA	2,4-dienoyl-CoA reductase, mitochondrial
Dhodh	O35435	-0.17	0.595	0.805	0.0942041	FALSE	FALSE	TRUE	2	NA	Dihydroorotate dehydrogenase (quinone), mitochondrial
Dhrs4	Q99LB2	0.0406	0.824	0.926	0.033389	FALSE	FALSE	FALSE	0	NA	Dehydrogenase/reductase SDR family member 4
Diras2	Q5PR73	0.439	0.207	0.467	0.330683	FALSE	FALSE	TRUE	12	NA	GTP-binding protein Di-Ras2
Dlat	Q8BMF4	-0.162	0.292	0.564	0.248721	FALSE	FALSE	FALSE	0	NA	Dihydrolipoyllysine-residue acetyltransferase component of pyruvate dehydrogenase complex, mitochondrial
Dld	O08749	-0.0402	0.781	0.904	0.0438316	FALSE	FALSE	FALSE	0	NA	Dihydrolipoyl dehydrogenase, mitochondrial
Dlg2	Q91XM9	2.95	0.023	0.152	0.818156	FALSE	FALSE	TRUE	6	NA	Disks large homolog 2
Dlg4	Q62108	0.747	0.0327	0.178	0.74958	FALSE	FALSE	TRUE	2	NA	Disks large homolog 4
Dlst	Q9D2G2	0.202	0.308	0.58	0.236572	FALSE	FALSE	FALSE	0	NA	Dihydrolipoyllysine-residue succinyltransferase component of 2-oxoglutarate dehydrogenase complex, mitochondrial
Dmxl2	Q8BPN8	-0.0793	0.785	0.904	0.0438316	FALSE	FALSE	FALSE	0	NA	DmX-like protein 2
Dnaja2	Q9QYJ0	-0.0603	0.905	0.953	0.0209071	FALSE	FALSE	TRUE	15	NA	DnaJ homolog subfamily A member 2
Dnaja3	Q99M87	1.11	0.033	0.178	0.74958	FALSE	FALSE	TRUE	8	NA	DnaJ homolog subfamily A member 3, mitochondrial
Dnajc11	Q5U458	-0.302	0.193	0.442	0.354578	FALSE	FALSE	FALSE	0	NA	DnaJ homolog subfamily C member 11
Dnajc5	P60904	-0.274	0.441	0.706	0.151195	FALSE	FALSE	TRUE	1	NA	DnaJ homolog subfamily C member 5
Dnajc6	Q80TZ3	0.873	0.014	0.122	0.91364	FALSE	FALSE	TRUE	2	NA	Putative tyrosine-protein phosphatase auxilin
Dnm1	P39053	0.338	0.141	0.374	0.427128	FALSE	FALSE	FALSE	0	NA	Dynamin-1
Dnm1l	Q8K1M6	0.738	0.0464	0.201	0.696804	FALSE	FALSE	FALSE	0	NA	Dynamin-1-like protein
Dnm3	Q8BZ98	0.117	0.779	0.904	0.0438316	FALSE	FALSE	TRUE	2	NA	Dynamin-3
Dnpep	Q9Z2W0	0.776	0.0647	0.236	0.627088	FALSE	FALSE	TRUE	11	NA	Aspartyl aminopeptidase
Dpp6	Q9Z218	0.574	0.16	0.403	0.394695	FALSE	FALSE	TRUE	4	NA	Dipeptidyl aminopeptidase-like protein 6
Dpysl2	O08553	0.297	0.0537	0.211	0.675718	FALSE	FALSE	FALSE	0	NA	Dihydropyrimidinase-related protein 2
Dpysl3	Q62188	-0.0646	0.892	0.952	0.0213631	FALSE	FALSE	FALSE	0	NA	Dihydropyrimidinase-related protein 3
Dpysl4	O35098	0.556	0.0362	0.182	0.739929	FALSE	FALSE	FALSE	0	NA	Dihydropyrimidinase-related protein 4
Dpysl5	Q9EQF6	1.09	0.0233	0.152	0.818156	FALSE	FALSE	FALSE	0	NA	Dihydropyrimidinase-related protein 5
Dstn	Q9R0P5	0.625	0.15	0.386	0.413413	FALSE	FALSE	TRUE	2	NA	Destrin
Dusp3	Q9D7X3	0.0519	0.859	0.941	0.0264104	FALSE	FALSE	TRUE	1	NA	Dual specificity protein phosphatase 3
Dync1h1	Q9JHU4	1.1	0.00437	0.0805	1.0942	FALSE	FALSE	TRUE	1	NA	Cytoplasmic dynein 1 heavy chain 1
Ech1	O35459	0.192	0.691	0.866	0.0624821	FALSE	FALSE	TRUE	13	NA	Delta(3,5)-Delta(2,4)-dienoyl-CoA isomerase, mitochondrial
Echs1	Q8BH95	0.302	0.452	0.718	0.143876	FALSE	FALSE	FALSE	0	NA	Enoyl-CoA hydratase, mitochondrial
Eci1	P42125	-0.244	0.332	0.605	0.218245	FALSE	FALSE	FALSE	0	NA	Enoyl-CoA delta isomerase 1, mitochondrial
Eci2	Q9WUR2	0.646	0.184	0.433	0.363512	FALSE	FALSE	TRUE	6	NA	Enoyl-CoA delta isomerase 2, mitochondrial
Eef1a1	P10126	0.236	0.213	0.473	0.325139	FALSE	FALSE	FALSE	0	NA	Elongation factor 1-alpha 1
Efhd2	Q9D8Y0	1.66	0.0102	0.108	0.966576	FALSE	FALSE	TRUE	5	NA	EF-hand domain-containing protein D2
Ehd3	Q9QXY6	0.779	0.0481	0.201	0.696804	FALSE	FALSE	TRUE	3	NA	EH domain-containing protein 3
Elmod1	Q3V1U8	0.445	0.375	0.645	0.19044	FALSE	FALSE	TRUE	11	NA	ELMO domain-containing protein 1
Eno1	P17182	0.305	0.119	0.338	0.471083	FALSE	FALSE	FALSE	0	NA	Alpha-enolase
Eno2	P17183	0.429	0.0149	0.125	0.90309	FALSE	FALSE	FALSE	0	NA	Gamma-enolase
Epb41l1	Q9Z2H5	0.111	0.732	0.888	0.051587	FALSE	FALSE	TRUE	11	NA	Band 4.1-like protein 1
Epb41l3	Q9WV92	0.499	0.0252	0.156	0.806875	FALSE	FALSE	TRUE	1	NA	Band 4.1-like protein 3;Band 4.1-like protein 3, N-terminally processed
Epn1	Q80VP1	0.552	0.121	0.341	0.467246	FALSE	FALSE	TRUE	18	NA	Epsin-1
Erc2	Q6PH08	0.918	0.00563	0.0874	1.05849	FALSE	FALSE	TRUE	4	NA	ERC protein 2
Esd	Q9R0P3	-0.0311	0.932	0.962	0.0168249	FALSE	FALSE	TRUE	2	NA	S-formylglutathione hydrolase
Etfa	Q99LC5	-0.353	0.118	0.337	0.47237	FALSE	FALSE	FALSE	0	NA	Electron transfer flavoprotein subunit alpha, mitochondrial
Etfb	Q9DCW4	0.138	0.437	0.706	0.151195	FALSE	FALSE	FALSE	0	NA	Electron transfer flavoprotein subunit beta
Etfdh	Q921G7	-0.231	0.358	0.628	0.20204	FALSE	FALSE	FALSE	0	NA	Electron transfer flavoprotein-ubiquinone oxidoreductase, mitochondrial
Ethe1	Q9DCM0	0.162	0.629	0.836	0.0777937	FALSE	FALSE	TRUE	1	NA	Persulfide dioxygenase ETHE1, mitochondrial
Exog	Q8C163	-0.261	0.471	0.728	0.137869	FALSE	FALSE	FALSE	0	NA	Nuclease EXOG, mitochondrial
Fahd1	Q8R0F8	1.3	0.0107	0.109	0.962574	FALSE	FALSE	TRUE	6	NA	Acylpyruvase FAHD1, mitochondrial
Fahd2	Q3TC72	0.144	0.731	0.888	0.051587	FALSE	FALSE	FALSE	0	NA	Fumarylacetoacetate hydrolase domain-containing protein 2A
Fam126b	Q8C729	0.851	0.0292	0.174	0.759451	FALSE	FALSE	TRUE	18	NA	Protein FAM126B
Fam136a	Q9CR98	0.952	0.136	0.365	0.437707	FALSE	FALSE	TRUE	12	NA	Protein FAM136A
Fam162a	Q9D6U8	0.1	0.837	0.933	0.0301184	FALSE	FALSE	FALSE	0	NA	Protein FAM162A
Fam213a	Q9CYH2	0.35	0.31	0.58	0.236572	FALSE	FALSE	TRUE	13	NA	Redox-regulatory protein FAM213A
Fam213b	Q9DB60	0.313	0.392	0.659	0.181115	FALSE	FALSE	TRUE	4	NA	Prostamide/prostaglandin F synthase
Fam49b	Q921M7	0.637	0.0544	0.213	0.67162	FALSE	FALSE	TRUE	5	NA	Protein FAM49B
Fasn	P19096	1.28	0.0109	0.109	0.962574	FALSE	FALSE	TRUE	9	NA	Fatty acid synthase;[Acyl-carrier-protein] S-acetyltransferase;[Acyl-carrier-protein] S-malonyltransferase;3-oxoacyl-[acyl-carrier-protein] synthase;3-oxoacyl-[acyl-carrier-protein] reductase;3-hydroxyacyl-[acyl-carrier-protein] dehydratase;Enoyl-[acyl-carrier-protein] reductase;Oleoyl-[acyl-carrier-protein] hydrolase
Fdxr	Q61578	0.179	0.438	0.706	0.151195	FALSE	FALSE	TRUE	10	NA	NADPH:adrenodoxin oxidoreductase, mitochondrial
Fech	P22315	0.388	0.0741	0.252	0.598599	FALSE	FALSE	FALSE	0	NA	Ferrochelatase, mitochondrial
Fh	P97807	0.0808	0.746	0.893	0.0491485	FALSE	FALSE	FALSE	0	NA	Fumarate hydratase, mitochondrial
Fis1	Q9CQ92	1.82	0.00234	0.0542	1.266	FALSE	FALSE	TRUE	9	NA	Mitochondrial fission 1 protein
Fkbp1a	P26883	0.489	0.381	0.65	0.187087	FALSE	FALSE	TRUE	12	NA	Peptidyl-prolyl cis-trans isomerase FKBP1A
Fkbp8	O35465	-0.504	0.516	0.758	0.120331	FALSE	FALSE	TRUE	13	NA	Peptidyl-prolyl cis-trans isomerase FKBP8
Flot1	O08917	0.635	0.0375	0.182	0.739929	FALSE	FALSE	TRUE	6	NA	Flotillin-1
Flot2	Q60634	1.07	0.00321	0.0688	1.16241	FALSE	FALSE	TRUE	5	NA	Flotillin-2
Fscn1	Q61553	0.369	0.0666	0.237	0.625252	FALSE	FALSE	FALSE	0	NA	Fascin
Gad1	P48318	0.239	0.655	0.85	0.0705811	FALSE	FALSE	TRUE	1	NA	Glutamate decarboxylase 1
Gad2	P48320	0.355	0.141	0.374	0.427128	FALSE	FALSE	FALSE	0	NA	Glutamate decarboxylase 2
Gapdh	P16858	0.222	0.164	0.407	0.390406	FALSE	FALSE	FALSE	0	NA	Glyceraldehyde-3-phosphate dehydrogenase
Gatb	Q99JT1	0.103	0.757	0.894	0.0486625	FALSE	FALSE	TRUE	7	NA	Glutamyl-tRNA(Gln) amidotransferase subunit B, mitochondrial
Gbas	O55126	0.0564	0.722	0.881	0.0550241	FALSE	FALSE	FALSE	0	NA	Protein NipSnap homolog 2
Gcat	O88986	0.258	0.453	0.719	0.143271	FALSE	FALSE	TRUE	9	NA	2-amino-3-ketobutyrate coenzyme A ligase, mitochondrial
Gcdh	Q60759	-0.0405	0.909	0.954	0.0204516	FALSE	FALSE	TRUE	2	NA	Glutaryl-CoA dehydrogenase, mitochondrial
Gda	Q9R111	0.902	0.0173	0.136	0.866461	FALSE	FALSE	TRUE	1	NA	Guanine deaminase
Gdap1	O88741	0.0492	0.832	0.931	0.0310503	FALSE	FALSE	FALSE	0	NA	Ganglioside-induced differentiation-associated protein 1
Gdap1l1	Q8VE33	0.276	0.217	0.478	0.320572	FALSE	FALSE	FALSE	0	NA	Ganglioside-induced differentiation-associated protein 1-like 1
Gdi1	P50396	0.47	0.0472	0.201	0.696804	FALSE	FALSE	FALSE	0	NA	Rab GDP dissociation inhibitor alpha
Gdi2	Q61598	0.969	0.318	0.59	0.229148	FALSE	FALSE	TRUE	3	NA	Rab GDP dissociation inhibitor beta
Gk	Q64516	0.00114	0.995	0.997	0.00130484	FALSE	FALSE	FALSE	0	NA	Glycerol kinase
Glod4	Q9CPV4	0.366	0.328	0.602	0.220404	FALSE	FALSE	TRUE	1	NA	Glyoxalase domain-containing protein 4
Glrx5	Q80Y14	0.0919	0.881	0.947	0.02365	FALSE	FALSE	TRUE	6	NA	Glutaredoxin-related protein 5, mitochondrial
Gls	D3Z7P3	-0.112	0.479	0.73	0.136677	FALSE	FALSE	FALSE	0	NA	Glutaminase kidney isoform, mitochondrial
Gls2	Q571F8	-0.552	0.563	0.788	0.103474	FALSE	FALSE	TRUE	11	NA	Glutaminase liver isoform, mitochondrial
Glud1	P26443	0.193	0.368	0.64	0.19382	FALSE	FALSE	FALSE	0	NA	Glutamate dehydrogenase 1, mitochondrial
Glul	P15105	1.57	0.0437	0.197	0.705534	FALSE	FALSE	TRUE	3	NA	Glutamine synthetase
Gnai1	B2RSH2	1.23	0.00906	0.107	0.970616	FALSE	FALSE	TRUE	7	NA	Guanine nucleotide-binding protein G(i) subunit alpha-1
Gnai2	P08752	0.51	0.147	0.383	0.416801	FALSE	FALSE	TRUE	4	NA	Guanine nucleotide-binding protein G(i) subunit alpha-2
Gnao1	P18872	0.617	0.00848	0.104	0.982967	FALSE	FALSE	FALSE	0	NA	Guanine nucleotide-binding protein G(o) subunit alpha
Gnaq	P21279	0.479	0.087	0.273	0.563837	FALSE	FALSE	TRUE	12	NA	Guanine nucleotide-binding protein G(q) subunit alpha
Gnaz	O70443	1.53	0.00776	0.101	0.995679	FALSE	FALSE	TRUE	13	NA	Guanine nucleotide-binding protein G(z) subunit alpha
Gnb1	P62874	-0.192	0.495	0.739	0.131356	FALSE	FALSE	FALSE	0	NA	Guanine nucleotide-binding protein G(I)/G(S)/G(T) subunit beta-1
Gnb2	P62880	0.121	0.647	0.843	0.0741724	FALSE	FALSE	FALSE	0	NA	Guanine nucleotide-binding protein G(I)/G(S)/G(T) subunit beta-2
Gng2	P63213	1.43e-05	1	1	0	FALSE	FALSE	TRUE	9	NA	Guanine nucleotide-binding protein G(I)/G(S)/G(O) subunit gamma-2
Gng7	Q61016	0.827	0.123	0.344	0.463442	FALSE	FALSE	TRUE	9	NA	Guanine nucleotide-binding protein G(I)/G(S)/G(O) subunit gamma-7
Got1	P05201	0.403	0.0255	0.157	0.8041	FALSE	FALSE	FALSE	0	NA	Aspartate aminotransferase, cytoplasmic
Got2	P05202	0.016	0.927	0.962	0.0168249	FALSE	FALSE	FALSE	0	NA	Aspartate aminotransferase, mitochondrial
Gpd1	P13707	0.91	0.0306	0.174	0.759451	FALSE	FALSE	TRUE	18	NA	Glycerol-3-phosphate dehydrogenase [NAD(+)], cytoplasmic
Gpd1l	Q3ULJ0	0.563	0.02	0.144	0.841638	FALSE	FALSE	FALSE	0	NA	Glycerol-3-phosphate dehydrogenase 1-like protein
Gpd2	Q64521	0.0902	0.486	0.737	0.132533	FALSE	FALSE	FALSE	0	NA	Glycerol-3-phosphate dehydrogenase, mitochondrial
Gpi	P06745	0.342	0.0518	0.206	0.686133	FALSE	FALSE	FALSE	0	NA	Glucose-6-phosphate isomerase
Gpm6a	P35802	1.8	0.0207	0.144	0.841638	FALSE	FALSE	TRUE	10	NA	Neuronal membrane glycoprotein M6-a
Gpr158	Q8C419	0.193	0.544	0.774	0.111259	FALSE	FALSE	TRUE	16	NA	Probable G-protein coupled receptor 158
Gpx1	P11352	0.203	0.343	0.614	0.211832	FALSE	FALSE	TRUE	10	NA	Glutathione peroxidase 1
Gpx4	O70325	0.321	0.309	0.58	0.236572	FALSE	FALSE	TRUE	1	NA	Phospholipid hydroperoxide glutathione peroxidase, mitochondrial;Phospholipid hydroperoxide glutathione peroxidase, nuclear
Grhpr	Q91Z53	-0.278	0.657	0.85	0.0705811	FALSE	FALSE	TRUE	12	NA	Glyoxylate reductase/hydroxypyruvate reductase
Gria2	P23819	0.985	0.043	0.197	0.705534	FALSE	FALSE	TRUE	14	NA	Glutamate receptor 2
Grm7	Q68ED2	-0.0257	0.931	0.962	0.0168249	FALSE	FALSE	TRUE	18	NA	Metabotropic glutamate receptor 7
Grpel1	Q99LP6	0.246	0.639	0.841	0.075204	FALSE	FALSE	TRUE	2	NA	GrpE protein homolog 1, mitochondrial
Gsk3b	Q9WV60	0.447	0.304	0.577	0.238824	FALSE	FALSE	TRUE	14	NA	Glycogen synthase kinase-3 beta
Gsr	P47791	0.162	0.414	0.684	0.164944	FALSE	FALSE	TRUE	1	NA	Glutathione reductase, mitochondrial
Gstk1	Q9DCM2	0.075	0.867	0.941	0.0264104	FALSE	FALSE	TRUE	11	NA	Glutathione S-transferase kappa 1
Gstm1	P10649	1.11	0.0118	0.112	0.950782	FALSE	FALSE	TRUE	14	NA	Glutathione S-transferase Mu 1
Gstp1	P19157	0.744	0.00552	0.0874	1.05849	FALSE	FALSE	TRUE	1	NA	Glutathione S-transferase P 1
Gstz1	Q9WVL0	0.989	0.0838	0.27	0.568636	FALSE	FALSE	TRUE	8	NA	Maleylacetoacetate isomerase
Hadh	Q61425	0.153	0.713	0.879	0.0560111	FALSE	FALSE	TRUE	2	NA	Hydroxyacyl-coenzyme A dehydrogenase, mitochondrial
Hadha	Q8BMS1	0.274	0.209	0.469	0.328827	FALSE	FALSE	FALSE	0	NA	Trifunctional enzyme subunit alpha, mitochondrial;Long-chain enoyl-CoA hydratase;Long chain 3-hydroxyacyl-CoA dehydrogenase
Hadhb	Q99JY0	-0.22	0.37	0.64	0.19382	FALSE	FALSE	FALSE	0	NA	Trifunctional enzyme subunit beta, mitochondrial;3-ketoacyl-CoA thiolase
Hagh	Q99KB8	0.134	0.776	0.904	0.0438316	FALSE	FALSE	TRUE	7	NA	Hydroxyacylglutathione hydrolase, mitochondrial
Hbb-b1	P02088	-0.66	0.272	0.544	0.264401	FALSE	FALSE	TRUE	7	NA	Hemoglobin subunit beta-1
Hebp1	Q9R257	-0.401	0.389	0.656	0.183096	FALSE	FALSE	TRUE	13	NA	Heme-binding protein 1
Hibadh	Q99L13	-0.324	0.115	0.332	0.478862	FALSE	FALSE	FALSE	0	NA	3-hydroxyisobutyrate dehydrogenase, mitochondrial
Hibch	Q8QZS1	0.389	0.357	0.628	0.20204	FALSE	FALSE	TRUE	1	NA	3-hydroxyisobutyryl-CoA hydrolase, mitochondrial
Hint2	Q9D0S9	0.205	0.437	0.706	0.151195	FALSE	FALSE	FALSE	0	NA	Histidine triad nucleotide-binding protein 2, mitochondrial
Hk1	P17710	0.0285	0.863	0.941	0.0264104	FALSE	FALSE	FALSE	0	NA	Hexokinase-1
Hmgcl	P38060	0.417	0.186	0.433	0.363512	FALSE	FALSE	TRUE	1	NA	Hydroxymethylglutaryl-CoA lyase, mitochondrial
Homer1	Q9Z2Y3	0.944	0.0481	0.201	0.696804	FALSE	FALSE	TRUE	9	NA	Homer protein homolog 1
Hprt1	P00493	0.383	0.527	0.762	0.118045	FALSE	FALSE	TRUE	8	NA	Hypoxanthine-guanine phosphoribosyltransferase
Hscb	Q8K3A0	0.236	0.52	0.761	0.118615	FALSE	FALSE	TRUE	13	NA	Iron-sulfur cluster co-chaperone protein HscB, mitochondrial
Hsd17b10	O08756	0.194	0.239	0.509	0.293282	FALSE	FALSE	FALSE	0	NA	3-hydroxyacyl-CoA dehydrogenase type-2
Hsdl1	Q8BTX9	-0.49	0.185	0.433	0.363512	FALSE	FALSE	TRUE	1	NA	Inactive hydroxysteroid dehydrogenase-like protein 1
Hsdl2	Q2TPA8	0.0408	0.909	0.954	0.0204516	FALSE	FALSE	TRUE	9	NA	Hydroxysteroid dehydrogenase-like protein 2
Hsp90aa1	P07901	0.374	0.0368	0.182	0.739929	FALSE	FALSE	FALSE	0	NA	Heat shock protein HSP 90-alpha
Hsp90ab1	P11499	0.353	0.349	0.618	0.209012	FALSE	FALSE	TRUE	1	NA	Heat shock protein HSP 90-beta
Hspa12a	Q8K0U4	0.834	0.0516	0.206	0.686133	FALSE	FALSE	TRUE	6	NA	Heat shock 70 kDa protein 12A
Hspa4	Q61316	0.126	0.805	0.916	0.0381045	FALSE	FALSE	TRUE	1	NA	Heat shock 70 kDa protein 4
Hspa8	P63017	0.319	0.105	0.313	0.504456	FALSE	FALSE	FALSE	0	NA	Heat shock cognate 71 kDa protein
Hspa9	P38647	-0.0623	0.698	0.87	0.0604807	FALSE	FALSE	FALSE	0	NA	Stress-70 protein, mitochondrial
Hspd1	P63038	-0.00953	0.949	0.97	0.0132283	FALSE	FALSE	FALSE	0	NA	60 kDa heat shock protein, mitochondrial
Hspe1	Q64433	0.331	0.0975	0.297	0.527244	FALSE	FALSE	FALSE	0	NA	10 kDa heat shock protein, mitochondrial
Htra2	Q9JIY5	0.0185	0.946	0.97	0.0132283	FALSE	FALSE	TRUE	5	NA	Serine protease HTRA2, mitochondrial
Iars2	Q8BIJ6	-0.161	0.339	0.612	0.213249	FALSE	FALSE	FALSE	0	NA	Isoleucine--tRNA ligase, mitochondrial
Iba57	Q8CAK1	-0.326	0.337	0.611	0.213959	FALSE	FALSE	TRUE	3	NA	Putative transferase CAF17 homolog, mitochondrial
Idh2	P54071	-0.279	0.0795	0.264	0.578396	FALSE	FALSE	FALSE	0	NA	Isocitrate dehydrogenase [NADP], mitochondrial
Idh3a	Q9D6R2	-0.00586	0.969	0.983	0.00744648	FALSE	FALSE	FALSE	0	NA	Isocitrate dehydrogenase [NAD] subunit alpha, mitochondrial
Idh3g	P70404	-0.0836	0.631	0.837	0.0772745	FALSE	FALSE	FALSE	0	NA	Isocitrate dehydrogenase [NAD] subunit gamma 1, mitochondrial
Immt	Q8CAQ8	-0.0627	0.722	0.881	0.0550241	FALSE	FALSE	FALSE	0	NA	MICOS complex subunit Mic60
Impa1	O55023	0.855	0.00994	0.108	0.966576	FALSE	FALSE	TRUE	1	NA	Inositol monophosphatase 1
Iqsec1	Q8R0S2	0.344	0.531	0.764	0.116907	FALSE	FALSE	TRUE	7	NA	IQ motif and SEC7 domain-containing protein 1
Isca2	Q9DCB8	0.185	0.779	0.904	0.0438316	FALSE	FALSE	TRUE	8	NA	Iron-sulfur cluster assembly 2 homolog, mitochondrial
Iscu	Q9D7P6	0.245	0.619	0.83	0.0809219	FALSE	FALSE	TRUE	5	NA	Iron-sulfur cluster assembly enzyme ISCU, mitochondrial
Isoc2a	P85094	0.246	0.584	0.801	0.0963675	FALSE	FALSE	TRUE	3	NA	Isochorismatase domain-containing protein 2A, mitochondrial
Ivd	Q9JHI5	-0.126	0.54	0.771	0.112946	FALSE	FALSE	FALSE	0	NA	Isovaleryl-CoA dehydrogenase, mitochondrial
Kiaa1045	Q80TL4	0.151	0.792	0.907	0.0423927	FALSE	FALSE	TRUE	12	NA	Protein KIAA1045
Kif21a	Q9QXL2	0.319	0.297	0.569	0.244888	FALSE	FALSE	TRUE	14	NA	Kinesin-like protein KIF21A
Kif2a	P28740	0.735	0.0327	0.178	0.74958	FALSE	FALSE	TRUE	6	NA	Kinesin-like protein KIF2A
Kif5c	P28738	0.596	0.254	0.522	0.282329	FALSE	FALSE	TRUE	7	NA	Kinesin heavy chain isoform 5C
Klc1	O88447	1.02	0.0102	0.108	0.966576	FALSE	FALSE	TRUE	14	NA	Kinesin light chain 1
Kpnb1	P70168	0.848	0.00787	0.101	0.995679	FALSE	FALSE	TRUE	4	NA	Importin subunit beta-1
L2hgdh	Q91YP0	-0.0915	0.813	0.919	0.0366845	FALSE	FALSE	TRUE	7	NA	L-2-hydroxyglutarate dehydrogenase, mitochondrial
Lactb	Q9EP89	0.512	0.088	0.275	0.560667	FALSE	FALSE	TRUE	1	NA	Serine beta-lactamase-like protein LACTB, mitochondrial
Lancl2	Q9JJK2	0.0465	0.942	0.968	0.0141246	FALSE	FALSE	TRUE	7	NA	LanC-like protein 2
Lap3	Q9CPY7	-0.554	0.289	0.563	0.249492	FALSE	FALSE	TRUE	11	NA	Cytosol aminopeptidase
Lars2	Q8VDC0	-0.106	0.857	0.941	0.0264104	FALSE	FALSE	TRUE	6	NA	Probable leucine--tRNA ligase, mitochondrial
Lasp1	Q61792	0.81	0.147	0.383	0.416801	FALSE	FALSE	TRUE	8	NA	LIM and SH3 domain protein 1
Ldha	P06151	0.574	0.0144	0.123	0.910095	FALSE	FALSE	FALSE	0	NA	L-lactate dehydrogenase A chain
Ldhb	P16125	0.23	0.243	0.515	0.288193	FALSE	FALSE	FALSE	0	NA	L-lactate dehydrogenase B chain
Letm1	Q9Z2I0	0.0323	0.84	0.935	0.0291884	FALSE	FALSE	FALSE	0	NA	LETM1 and EF-hand domain-containing protein 1, mitochondrial
Letmd1	Q924L1	-0.765	0.2	0.458	0.339135	FALSE	FALSE	TRUE	5	NA	LETM1 domain-containing protein 1
Lonp1	Q8CGK3	0.0817	0.718	0.879	0.0560111	FALSE	FALSE	FALSE	0	NA	Lon protease homolog, mitochondrial
Lrpprc	Q6PB66	0.0103	0.964	0.979	0.00921731	FALSE	FALSE	FALSE	0	NA	Leucine-rich PPR motif-containing protein, mitochondrial
Lsamp	Q8BLK3	1.23	0.0499	0.203	0.692504	FALSE	FALSE	TRUE	17	NA	Limbic system-associated membrane protein
Lyplal1	Q3UFF7	0.151	0.697	0.87	0.0604807	FALSE	FALSE	TRUE	11	NA	Lysophospholipase-like protein 1
Lyrm4	Q8K215	-0.0936	0.531	0.764	0.116907	FALSE	FALSE	FALSE	0	NA	LYR motif-containing protein 4
Lyrm7	Q9DA03	-0.578	0.109	0.319	0.496209	FALSE	FALSE	TRUE	6	NA	Complex III assembly factor LYRM7
Macrod1	Q922B1	-0.168	0.715	0.879	0.0560111	FALSE	FALSE	TRUE	9	NA	O-acetyl-ADP-ribose deacetylase MACROD1
Madd	Q80U28	0.452	0.171	0.418	0.378824	FALSE	FALSE	TRUE	9	NA	MAP kinase-activating death domain protein
Maoa	Q64133	0.186	0.343	0.614	0.211832	FALSE	FALSE	FALSE	0	NA	Amine oxidase [flavin-containing] A
Maob	Q8BW75	-0.0842	0.649	0.843	0.0741724	FALSE	FALSE	FALSE	0	NA	Amine oxidase [flavin-containing] B
Map1b	P14873	2.03	0.0023	0.0542	1.266	FALSE	FALSE	TRUE	6	NA	Microtubule-associated protein 1B;MAP1B heavy chain;MAP1 light chain LC1
Map2k1	P31938	0.921	0.0485	0.201	0.696804	FALSE	FALSE	TRUE	6	NA	Dual specificity mitogen-activated protein kinase kinase 1
Map2k4	P47809	0.726	0.0411	0.191	0.718967	FALSE	FALSE	TRUE	10	NA	Dual specificity mitogen-activated protein kinase kinase 4
Map6	Q7TSJ2	0.881	0.00433	0.0805	1.0942	FALSE	FALSE	TRUE	2	NA	Microtubule-associated protein 6
Mapk1	P63085	1	0.0376	0.182	0.739929	FALSE	FALSE	TRUE	2	NA	Mitogen-activated protein kinase 1
Mapre1	Q61166	1.12	0.0153	0.127	0.896196	FALSE	FALSE	TRUE	17	NA	Microtubule-associated protein RP/EB family member 1
Mapre3	Q6PER3	0.446	0.252	0.521	0.283162	FALSE	FALSE	TRUE	3	NA	Microtubule-associated protein RP/EB family member 3
Mapt	P10637	0.349	0.211	0.472	0.326058	FALSE	FALSE	FALSE	0	NA	Microtubule-associated protein tau
Marc2	Q922Q1	-0.465	0.37	0.64	0.19382	FALSE	FALSE	TRUE	1	NA	Mitochondrial amidoxime reducing component 2
March5	Q3KNM2	1.05	0.0912	0.283	0.548214	FALSE	FALSE	TRUE	12	NA	E3 ubiquitin-protein ligase MARCH5
Mars2	Q499X9	0.0131	0.971	0.984	0.0070049	FALSE	FALSE	TRUE	10	NA	Methionine--tRNA ligase, mitochondrial
Mbp	P04370	0.742	0.159	0.403	0.394695	FALSE	FALSE	TRUE	2	NA	Myelin basic protein
Mcat	Q8R3F5	-0.0879	0.744	0.892	0.0496351	FALSE	FALSE	TRUE	11	NA	Malonyl-CoA-acyl carrier protein transacylase, mitochondrial
Mccc1	Q99MR8	-0.111	0.805	0.916	0.0381045	FALSE	FALSE	TRUE	1	NA	Methylcrotonoyl-CoA carboxylase subunit alpha, mitochondrial
Mccc2	Q3ULD5	0.00319	0.996	0.998	0.000869459	FALSE	FALSE	FALSE	0	NA	Methylcrotonoyl-CoA carboxylase beta chain, mitochondrial
Mcu	Q3UMR5	-0.0506	0.895	0.953	0.0209071	FALSE	FALSE	TRUE	1	NA	Calcium uniporter protein, mitochondrial
Mdh1	P14152	0.239	0.225	0.491	0.308919	FALSE	FALSE	FALSE	0	NA	Malate dehydrogenase, cytoplasmic
Mdh2	P08249	-0.054	0.669	0.855	0.0680339	FALSE	FALSE	FALSE	0	NA	Malate dehydrogenase, mitochondrial
Me2	Q99KE1	0.0662	0.63	0.836	0.0777937	FALSE	FALSE	FALSE	0	NA	NAD-dependent malic enzyme, mitochondrial
Me3	Q8BMF3	0.589	0.0497	0.203	0.692504	FALSE	FALSE	TRUE	2	NA	NADP-dependent malic enzyme, mitochondrial
Mecr	Q9DCS3	-0.221	0.308	0.58	0.236572	FALSE	FALSE	FALSE	0	NA	Trans-2-enoyl-CoA reductase, mitochondrial
Mff	Q6PCP5	0.846	0.0551	0.214	0.669586	FALSE	FALSE	TRUE	10	NA	Mitochondrial fission factor
Mfn2	Q80U63	0.647	0.133	0.361	0.442493	FALSE	FALSE	FALSE	0	NA	Mitofusin-2
Mgll	O35678	0.401	0.158	0.403	0.394695	FALSE	FALSE	TRUE	16	NA	Monoglyceride lipase
Micu3	Q9CTY5	-0.261	0.529	0.763	0.117475	FALSE	FALSE	TRUE	1	NA	Calcium uptake protein 3, mitochondrial
Mif	P34884	1.98	0.0269	0.164	0.785156	FALSE	FALSE	TRUE	10	NA	Macrophage migration inhibitory factor
Mmaa	Q8C7H1	-0.511	0.132	0.361	0.442493	FALSE	FALSE	TRUE	14	NA	Methylmalonic aciduria type A homolog, mitochondrial
Mmab	Q9D273	0.221	0.519	0.76	0.119186	FALSE	FALSE	TRUE	5	NA	Cob(I)yrinic acid a,c-diamide adenosyltransferase, mitochondrial
Mp68	P56379	0.791	0.469	0.728	0.137869	FALSE	FALSE	TRUE	9	NA	6.8 kDa mitochondrial proteolipid
Mpc1	P63030	1.22	0.274	0.545	0.263603	FALSE	FALSE	TRUE	13	NA	Mitochondrial pyruvate carrier 1
Mpc2	Q9D023	1.13	0.0868	0.273	0.563837	FALSE	FALSE	TRUE	6	NA	Mitochondrial pyruvate carrier 2
Mpst	Q99J99	0.0447	0.902	0.953	0.0209071	FALSE	FALSE	TRUE	1	NA	3-mercaptopyruvate sulfurtransferase
Mrpl12	Q9DB15	0.0465	0.931	0.962	0.0168249	FALSE	FALSE	TRUE	10	NA	39S ribosomal protein L12, mitochondrial
Mrpl39	Q9JKF7	0.642	0.0972	0.297	0.527244	FALSE	FALSE	TRUE	4	NA	39S ribosomal protein L39, mitochondrial
Mrps26	Q80ZS3	0.052	0.864	0.941	0.0264104	FALSE	FALSE	TRUE	14	NA	28S ribosomal protein S26, mitochondrial
Mrps36	Q9CQX8	0.325	0.162	0.406	0.391474	FALSE	FALSE	FALSE	0	NA	28S ribosomal protein S36, mitochondrial
Mrrf	Q9D6S7	0.988	0.0654	0.237	0.625252	FALSE	FALSE	TRUE	7	NA	Ribosome-recycling factor, mitochondrial
Msra	Q9D6Y7	-0.317	0.269	0.539	0.268411	FALSE	FALSE	TRUE	13	NA	Mitochondrial peptide methionine sulfoxide reductase
Msrb2	Q78J03	-0.157	0.774	0.904	0.0438316	FALSE	FALSE	TRUE	7	NA	Methionine-R-sulfoxide reductase B2, mitochondrial
Mtatp8	P03930	0.989	0.424	0.694	0.158641	FALSE	FALSE	TRUE	4	NA	ATP synthase protein 8
Mtch2	Q791V5	0.215	0.175	0.419	0.377786	FALSE	FALSE	FALSE	0	NA	Mitochondrial carrier homolog 2
Mtco2	P00405	0.0616	0.669	0.855	0.0680339	FALSE	FALSE	FALSE	0	NA	Cytochrome c oxidase subunit 2
Mtfp1	Q9CRB8	-0.113	0.833	0.931	0.0310503	FALSE	FALSE	TRUE	8	NA	Mitochondrial fission process protein 1
Mtfr1l	Q9CWE0	0.886	0.0596	0.222	0.653647	FALSE	FALSE	TRUE	11	NA	Mitochondrial fission regulator 1-like
Mthfd1l	Q3V3R1	-0.326	0.414	0.684	0.164944	FALSE	FALSE	FALSE	0	NA	Monofunctional C1-tetrahydrofolate synthase, mitochondrial
Mtnd5	P03921	0.0973	0.786	0.904	0.0438316	FALSE	FALSE	TRUE	1	NA	NADH-ubiquinone oxidoreductase chain 5
Mtpn	P62774	0.565	0.148	0.383	0.416801	FALSE	FALSE	TRUE	5	NA	Myotrophin
Mtx1	P47802	0.077	0.692	0.866	0.0624821	FALSE	FALSE	FALSE	0	NA	Metaxin-1
Mtx2	O88441	-0.307	0.63	0.836	0.0777937	FALSE	FALSE	TRUE	5	NA	Metaxin-2
Mut	P16332	0.568	0.024	0.154	0.812479	FALSE	FALSE	TRUE	1	NA	Methylmalonyl-CoA mutase, mitochondrial
Myh10	Q61879	1.02	0.0143	0.123	0.910095	FALSE	FALSE	TRUE	3	NA	Myosin-10
Myl6	Q60605	0.823	0.0334	0.179	0.747147	FALSE	FALSE	TRUE	12	NA	Myosin light polypeptide 6
Myo5a	Q99104	1.13	0.0168	0.134	0.872895	FALSE	FALSE	TRUE	1	NA	Unconventional myosin-Va
Nadk2	Q8C5H8	-0.00394	0.982	0.986	0.00612309	FALSE	FALSE	FALSE	0	NA	NAD kinase 2, mitochondrial
Nap1l4	Q78ZA7	0.81	0.0299	0.174	0.759451	FALSE	FALSE	TRUE	17	NA	Nucleosome assembly protein 1-like 4
Napa	Q9DB05	0.955	0.0365	0.182	0.739929	FALSE	FALSE	TRUE	8	NA	Alpha-soluble NSF attachment protein
Napb	P28663	0.32	0.183	0.433	0.363512	FALSE	FALSE	FALSE	0	NA	Beta-soluble NSF attachment protein
Napg	Q9CWZ7	0.75	0.0566	0.218	0.661544	FALSE	FALSE	TRUE	2	NA	Gamma-soluble NSF attachment protein
Ncam1	P13595	0.387	0.0436	0.197	0.705534	FALSE	FALSE	FALSE	0	NA	Neural cell adhesion molecule 1
Ncdn	Q9Z0E0	0.299	0.233	0.5	0.30103	FALSE	FALSE	TRUE	1	NA	Neurochondrin
Ndrg2	Q9QYG0	0.426	0.525	0.762	0.118045	FALSE	FALSE	TRUE	9	NA	Protein NDRG2
Ndrg4	Q8BTG7	-0.122	0.772	0.903	0.0443122	FALSE	FALSE	TRUE	13	NA	Protein NDRG4
Ndufa10	Q99LC3	0.198	0.192	0.441	0.355561	FALSE	FALSE	FALSE	0	NA	NADH dehydrogenase [ubiquinone] 1 alpha subcomplex subunit 10, mitochondrial
Ndufa11	Q9D8B4	-0.0195	0.979	0.985	0.00656377	FALSE	FALSE	TRUE	8	NA	NADH dehydrogenase [ubiquinone] 1 alpha subcomplex subunit 11
Ndufa12	Q7TMF3	-0.00491	0.974	0.985	0.00656377	FALSE	FALSE	FALSE	0	NA	NADH dehydrogenase [ubiquinone] 1 alpha subcomplex subunit 12
Ndufa13	Q9ERS2	0.0514	0.805	0.916	0.0381045	FALSE	FALSE	FALSE	0	NA	NADH dehydrogenase [ubiquinone] 1 alpha subcomplex subunit 13
Ndufa2	Q9CQ75	0.121	0.429	0.7	0.154902	FALSE	FALSE	FALSE	0	NA	NADH dehydrogenase [ubiquinone] 1 alpha subcomplex subunit 2
Ndufa3	Q9CQ91	0.149	0.814	0.919	0.0366845	FALSE	FALSE	TRUE	8	NA	NADH dehydrogenase [ubiquinone] 1 alpha subcomplex subunit 3
Ndufa4	Q62425	0.411	0.0506	0.205	0.688246	FALSE	FALSE	FALSE	0	NA	Cytochrome c oxidase subunit NDUFA4
Ndufa5	Q9CPP6	0.415	0.0561	0.217	0.66354	FALSE	FALSE	FALSE	0	NA	NADH dehydrogenase [ubiquinone] 1 alpha subcomplex subunit 5
Ndufa6	Q9CQZ5	0.76	0.0826	0.27	0.568636	FALSE	FALSE	TRUE	1	NA	NADH dehydrogenase [ubiquinone] 1 alpha subcomplex subunit 6
Ndufa7	Q9Z1P6	0.609	0.575	0.796	0.0990869	FALSE	FALSE	TRUE	5	NA	NADH dehydrogenase [ubiquinone] 1 alpha subcomplex subunit 7
Ndufa8	Q9DCJ5	0.135	0.549	0.777	0.109579	FALSE	FALSE	FALSE	0	NA	NADH dehydrogenase [ubiquinone] 1 alpha subcomplex subunit 8
Ndufa9	Q9DC69	0.0564	0.687	0.866	0.0624821	FALSE	FALSE	FALSE	0	NA	NADH dehydrogenase [ubiquinone] 1 alpha subcomplex subunit 9, mitochondrial
Ndufab1	Q9CR21	0.32	0.536	0.768	0.114639	FALSE	FALSE	TRUE	2	NA	Acyl carrier protein, mitochondrial
Ndufaf3	Q9JKL4	0.958	0.00904	0.107	0.970616	FALSE	FALSE	TRUE	18	NA	NADH dehydrogenase [ubiquinone] 1 alpha subcomplex assembly factor 3
Ndufaf5	A2APY7	-0.306	0.569	0.793	0.100727	FALSE	FALSE	TRUE	10	NA	NADH dehydrogenase [ubiquinone] 1 alpha subcomplex assembly factor 5
Ndufaf7	Q9CWG8	0.416	0.582	0.8	0.09691	FALSE	FALSE	TRUE	13	NA	NADH dehydrogenase [ubiquinone] complex I, assembly factor 7
Ndufb10	Q9DCS9	0.24	0.233	0.5	0.30103	FALSE	FALSE	FALSE	0	NA	NADH dehydrogenase [ubiquinone] 1 beta subcomplex subunit 10
Ndufb11	O09111	1.12	0.0667	0.237	0.625252	FALSE	FALSE	TRUE	6	NA	NADH dehydrogenase [ubiquinone] 1 beta subcomplex subunit 11, mitochondrial
Ndufb3	Q9CQZ6	0.831	0.167	0.414	0.383	FALSE	FALSE	TRUE	2	NA	NADH dehydrogenase [ubiquinone] 1 beta subcomplex subunit 3
Ndufb4	Q9CQC7	-0.0463	0.692	0.866	0.0624821	FALSE	FALSE	FALSE	0	NA	NADH dehydrogenase [ubiquinone] 1 beta subcomplex subunit 4
Ndufb5	Q9CQH3	0.967	0.123	0.344	0.463442	FALSE	FALSE	TRUE	2	NA	NADH dehydrogenase [ubiquinone] 1 beta subcomplex subunit 5, mitochondrial
Ndufb6	Q3UIU2	0.891	0.0638	0.235	0.628932	FALSE	FALSE	TRUE	2	NA	NADH dehydrogenase [ubiquinone] 1 beta subcomplex subunit 6
Ndufb7	Q9CR61	-0.282	0.255	0.522	0.282329	FALSE	FALSE	FALSE	0	NA	NADH dehydrogenase [ubiquinone] 1 beta subcomplex subunit 7
Ndufb8	Q9D6J5	0.0326	0.876	0.946	0.0241089	FALSE	FALSE	FALSE	0	NA	NADH dehydrogenase [ubiquinone] 1 beta subcomplex subunit 8, mitochondrial
Ndufb9	Q9CQJ8	-0.418	0.212	0.472	0.326058	FALSE	FALSE	TRUE	1	NA	NADH dehydrogenase [ubiquinone] 1 beta subcomplex subunit 9
Ndufc2	Q9CQ54	0.411	0.0134	0.12	0.920819	FALSE	FALSE	FALSE	0	NA	NADH dehydrogenase [ubiquinone] 1 subunit C2
Ndufs1	Q91VD9	0.0439	0.753	0.894	0.0486625	FALSE	FALSE	FALSE	0	NA	NADH-ubiquinone oxidoreductase 75 kDa subunit, mitochondrial
Ndufs2	Q91WD5	0.0464	0.71	0.878	0.0565055	FALSE	FALSE	FALSE	0	NA	NADH dehydrogenase [ubiquinone] iron-sulfur protein 2, mitochondrial
Ndufs3	Q9DCT2	0.00459	0.978	0.985	0.00656377	FALSE	FALSE	FALSE	0	NA	NADH dehydrogenase [ubiquinone] iron-sulfur protein 3, mitochondrial
Ndufs4	Q9CXZ1	0.342	0.141	0.374	0.427128	FALSE	FALSE	FALSE	0	NA	NADH dehydrogenase [ubiquinone] iron-sulfur protein 4, mitochondrial
Ndufs5	Q99LY9	0.371	0.645	0.843	0.0741724	FALSE	FALSE	TRUE	3	NA	NADH dehydrogenase [ubiquinone] iron-sulfur protein 5;NADH dehydrogenase [ubiquinone] iron-sulfur protein 5, N-terminally processed
Ndufs6	P52503	-0.0943	0.628	0.836	0.0777937	FALSE	FALSE	FALSE	0	NA	NADH dehydrogenase [ubiquinone] iron-sulfur protein 6, mitochondrial
Ndufs7	Q9DC70	-0.0131	0.953	0.972	0.0123337	FALSE	FALSE	FALSE	0	NA	NADH dehydrogenase [ubiquinone] iron-sulfur protein 7, mitochondrial
Ndufs8	Q8K3J1	-0.679	0.338	0.611	0.213959	FALSE	FALSE	TRUE	3	NA	NADH dehydrogenase [ubiquinone] iron-sulfur protein 8, mitochondrial
Ndufv1	Q91YT0	0.0186	0.917	0.96	0.0177288	FALSE	FALSE	FALSE	0	NA	NADH dehydrogenase [ubiquinone] flavoprotein 1, mitochondrial
Ndufv2	Q9D6J6	0.113	0.504	0.742	0.129596	FALSE	FALSE	FALSE	0	NA	NADH dehydrogenase [ubiquinone] flavoprotein 2, mitochondrial
Ndufv3	Q8BK30	0.293	0.688	0.866	0.0624821	FALSE	FALSE	TRUE	15	NA	NADH dehydrogenase [ubiquinone] flavoprotein 3, mitochondrial
Necap1	Q9CR95	0.684	0.0169	0.134	0.872895	FALSE	FALSE	TRUE	1	NA	Adaptin ear-binding coat-associated protein 1
Nfasc	Q810U3	0.488	0.229	0.494	0.306273	FALSE	FALSE	TRUE	18	NA	Neurofascin
Nfs1	Q9Z1J3	-0.141	0.783	0.904	0.0438316	FALSE	FALSE	TRUE	2	NA	Cysteine desulfurase, mitochondrial
Nif3l1	Q9EQ80	1.04	0.0312	0.176	0.754487	FALSE	FALSE	TRUE	16	NA	NIF3-like protein 1
Nipsnap1	O55125	0.00506	0.978	0.985	0.00656377	FALSE	FALSE	FALSE	0	NA	Protein NipSnap homolog 1
Nipsnap3b	Q9CQE1	0.542	0.209	0.469	0.328827	FALSE	FALSE	TRUE	9	NA	Protein NipSnap homolog 3B
Nit2	Q9JHW2	0.116	0.709	0.878	0.0565055	FALSE	FALSE	TRUE	10	NA	Omega-amidase NIT2
Nln	Q91YP2	0.365	0.49	0.738	0.131944	FALSE	FALSE	TRUE	8	NA	Neurolysin, mitochondrial
Nlrx1	Q3TL44	-0.361	0.499	0.742	0.129596	FALSE	FALSE	TRUE	10	NA	NLR family member X1
Nme1	P15532	0.309	0.114	0.332	0.478862	FALSE	FALSE	FALSE	0	NA	Nucleoside diphosphate kinase A
Npepps	Q11011	0.339	0.307	0.58	0.236572	FALSE	FALSE	TRUE	1	NA	Puromycin-sensitive aminopeptidase
Nsf	P46460	0.398	0.0326	0.178	0.74958	FALSE	FALSE	FALSE	0	NA	Vesicle-fusing ATPase
Nsfl1c	Q9CZ44	0.698	0.0169	0.134	0.872895	FALSE	FALSE	TRUE	8	NA	NSFL1 cofactor p47
Nt5dc3	Q3UHB1	-0.0215	0.933	0.962	0.0168249	FALSE	FALSE	FALSE	0	NA	5-nucleotidase domain-containing protein 3
Nubpl	Q9CWD8	-0.2	0.471	0.728	0.137869	FALSE	FALSE	TRUE	5	NA	Iron-sulfur protein NUBPL
Oat	P29758	0.114	0.503	0.742	0.129596	FALSE	FALSE	FALSE	0	NA	Ornithine aminotransferase, mitochondrial
Ociad1	Q9CRD0	0.403	0.227	0.493	0.307153	FALSE	FALSE	TRUE	2	NA	OCIA domain-containing protein 1
Ociad2	Q9D8W7	-0.475	0.183	0.433	0.363512	FALSE	FALSE	TRUE	1	NA	OCIA domain-containing protein 2
Ogdh	Q60597	0.127	0.544	0.774	0.111259	FALSE	FALSE	FALSE	0	NA	2-oxoglutarate dehydrogenase, mitochondrial
Ogt	Q8CGY8	0.86	0.0303	0.174	0.759451	FALSE	FALSE	TRUE	9	NA	UDP-N-acetylglucosamine--peptide N-acetylglucosaminyltransferase 110 kDa subunit
Opa1	P58281	0.0285	0.894	0.953	0.0209071	FALSE	FALSE	FALSE	0	NA	Dynamin-like 120 kDa protein, mitochondrial;Dynamin-like 120 kDa protein, form S1
Otub1	Q7TQI3	1.95	0.0586	0.222	0.653647	FALSE	FALSE	TRUE	8	NA	Ubiquitin thioesterase OTUB1
Oxct1	Q9D0K2	-0.0763	0.578	0.798	0.0979971	FALSE	FALSE	FALSE	0	NA	Succinyl-CoA:3-ketoacid coenzyme A transferase 1, mitochondrial
Oxr1	Q4KMM3	0.927	0.00487	0.0816	1.08831	FALSE	FALSE	TRUE	2	NA	Oxidation resistance protein 1
Oxsm	Q9D404	0.0776	0.77	0.902	0.0447935	FALSE	FALSE	TRUE	9	NA	3-oxoacyl-[acyl-carrier-protein] synthase, mitochondrial
P0DN34	P0DN34	0.547	0.224	0.489	0.310691	FALSE	FALSE	TRUE	1	NA
Pacsin1	Q61644	0.564	0.00841	0.104	0.982967	FALSE	FALSE	FALSE	0	NA	Protein kinase C and casein kinase substrate in neurons protein 1
Pak1	O88643	0.167	0.592	0.804	0.094744	FALSE	FALSE	TRUE	1	NA	Serine/threonine-protein kinase PAK 1
Park7	Q99LX0	-0.515	0.253	0.521	0.283162	FALSE	FALSE	TRUE	1	NA	Protein deglycase DJ-1
Pars2	Q8CFI5	0.201	0.634	0.837	0.0772745	FALSE	FALSE	TRUE	12	NA	Probable proline--tRNA ligase, mitochondrial
Pc	Q05920	0.0488	0.745	0.892	0.0496351	FALSE	FALSE	FALSE	0	NA	Pyruvate carboxylase, mitochondrial
Pcca	Q91ZA3	0.0135	0.931	0.962	0.0168249	FALSE	FALSE	FALSE	0	NA	Propionyl-CoA carboxylase alpha chain, mitochondrial
Pccb	Q99MN9	0.00234	0.993	0.997	0.00130484	FALSE	FALSE	FALSE	0	NA	Propionyl-CoA carboxylase beta chain, mitochondrial
Pck2	Q8BH04	-0.458	0.37	0.64	0.19382	FALSE	FALSE	FALSE	0	NA	Phosphoenolpyruvate carboxykinase [GTP], mitochondrial
Pclo	Q9QYX7	1.36	0.00639	0.0888	1.05159	FALSE	FALSE	TRUE	1	NA	Protein piccolo
Pcsk1n	Q9QXV0	0.37	0.0945	0.292	0.534617	FALSE	FALSE	FALSE	0	NA	ProSAAS;KEP;Big SAAS;Little SAAS;Big PEN-LEN;PEN;PEN-20;PEN-19;Little LEN;Big LEN
Pdcd6ip	Q9WU78	0.406	0.233	0.5	0.30103	FALSE	FALSE	TRUE	13	NA	Programmed cell death 6-interacting protein
Pde10a	Q8CA95	0.614	0.0791	0.264	0.578396	FALSE	FALSE	TRUE	8	NA	cAMP and cAMP-inhibited cGMP 3,5-cyclic phosphodiesterase 10A
Pde1a	Q61481	0.722	0.0661	0.237	0.625252	FALSE	FALSE	TRUE	15	NA	Calcium/calmodulin-dependent 3,5-cyclic nucleotide phosphodiesterase 1A
Pde1b	Q01065	0.159	0.716	0.879	0.0560111	FALSE	FALSE	TRUE	6	NA	Calcium/calmodulin-dependent 3,5-cyclic nucleotide phosphodiesterase 1B
Pde2a	Q922S4	0.211	0.622	0.832	0.0798767	FALSE	FALSE	TRUE	3	NA	cGMP-dependent 3,5-cyclic phosphodiesterase
Pdha1	P35486	0.0999	0.492	0.738	0.131944	FALSE	FALSE	FALSE	0	NA	Pyruvate dehydrogenase E1 component subunit alpha, somatic form, mitochondrial
Pdhb	Q9D051	-0.0457	0.794	0.909	0.0414361	FALSE	FALSE	FALSE	0	NA	Pyruvate dehydrogenase E1 component subunit beta, mitochondrial
Pdhx	Q8BKZ9	-0.107	0.628	0.836	0.0777937	FALSE	FALSE	FALSE	0	NA	Pyruvate dehydrogenase protein X component, mitochondrial
Pdia3	P27773	0.39	0.217	0.478	0.320572	FALSE	FALSE	TRUE	14	NA	Protein disulfide-isomerase A3
Pdk1	Q8BFP9	-0.316	0.269	0.539	0.268411	FALSE	FALSE	TRUE	12	NA	[Pyruvate dehydrogenase (acetyl-transferring)] kinase isozyme 1, mitochondrial
Pdk2	Q9JK42	0.23	0.472	0.728	0.137869	FALSE	FALSE	TRUE	1	NA	[Pyruvate dehydrogenase (acetyl-transferring)] kinase isozyme 2, mitochondrial
Pdk3	Q922H2	0.421	0.168	0.414	0.383	FALSE	FALSE	TRUE	2	NA	[Pyruvate dehydrogenase (acetyl-transferring)] kinase isozyme 3, mitochondrial
Pdp1	Q3UV70	0.403	0.355	0.625	0.20412	FALSE	FALSE	TRUE	7	NA	[Pyruvate dehydrogenase [acetyl-transferring]]-phosphatase 1, mitochondrial
Pdpr	Q7TSQ8	0.646	0.0775	0.261	0.583359	FALSE	FALSE	TRUE	3	NA	Pyruvate dehydrogenase phosphatase regulatory subunit, mitochondrial
Pdxk	Q8K183	0.736	0.00598	0.0874	1.05849	FALSE	FALSE	FALSE	0	NA	Pyridoxal kinase
Pdxp	P60487	0.443	0.109	0.32	0.49485	FALSE	FALSE	TRUE	1	NA	Pyridoxal phosphate phosphatase
Pebp1	P70296	0.77	0.073	0.25	0.60206	FALSE	FALSE	TRUE	2	NA	Phosphatidylethanolamine-binding protein 1;Hippocampal cholinergic neurostimulating peptide
Pfkl	P12382	1.11	0.00611	0.0874	1.05849	FALSE	FALSE	TRUE	4	NA	ATP-dependent 6-phosphofructokinase, liver type
Pfkm	P47857	0.166	0.643	0.843	0.0741724	FALSE	FALSE	FALSE	0	NA	ATP-dependent 6-phosphofructokinase, muscle type
Pfkp	Q9WUA3	0.337	0.227	0.493	0.307153	FALSE	FALSE	TRUE	1	NA	ATP-dependent 6-phosphofructokinase, platelet type
Pfn2	Q9JJV2	0.0889	0.841	0.935	0.0291884	FALSE	FALSE	TRUE	5	NA	Profilin-2
Pgam1	Q9DBJ1	0.481	0.014	0.122	0.91364	FALSE	FALSE	FALSE	0	NA	Phosphoglycerate mutase 1
Pgk1	P09411	0.308	0.0704	0.244	0.61261	FALSE	FALSE	FALSE	0	NA	Phosphoglycerate kinase 1
Pgm1	Q9D0F9	0.961	0.0089	0.107	0.970616	FALSE	FALSE	TRUE	7	NA	Phosphoglucomutase-1
Pgs1	Q8BHF7	0.826	0.0315	0.177	0.752027	FALSE	FALSE	TRUE	13	NA	CDP-diacylglycerol--glycerol-3-phosphate 3-phosphatidyltransferase, mitochondrial
Phb	P67778	-0.109	0.436	0.706	0.151195	FALSE	FALSE	FALSE	0	NA	Prohibitin
Phb2	O35129	0.0612	0.664	0.852	0.0695604	FALSE	FALSE	FALSE	0	NA	Prohibitin-2
Phyhip	Q8K0S0	0.983	0.0676	0.237	0.625252	FALSE	FALSE	TRUE	5	NA	Phytanoyl-CoA hydroxylase-interacting protein
Pin1	Q9QUR7	0.674	0.0719	0.248	0.605548	FALSE	FALSE	TRUE	13	NA	Peptidyl-prolyl cis-trans isomerase NIMA-interacting 1
Pip4k2b	Q80XI4	1.06	0.0251	0.156	0.806875	FALSE	FALSE	TRUE	17	NA	Phosphatidylinositol 5-phosphate 4-kinase type-2 beta
Pip5k1c	O70161	0.154	0.71	0.878	0.0565055	FALSE	FALSE	TRUE	11	NA	Phosphatidylinositol 4-phosphate 5-kinase type-1 gamma
Pitpna	P53810	1.29	0.0588	0.222	0.653647	FALSE	FALSE	TRUE	2	NA	Phosphatidylinositol transfer protein alpha isoform
Pitrm1	Q8K411	0.656	0.252	0.521	0.283162	FALSE	FALSE	TRUE	3	NA	Presequence protease, mitochondrial
Pkm	P52480	0.329	0.0696	0.243	0.614394	FALSE	FALSE	FALSE	0	NA	Pyruvate kinase PKM
Plcb1	Q9Z1B3	0.794	0.016	0.13	0.886057	FALSE	FALSE	TRUE	12	NA	1-phosphatidylinositol 4,5-bisphosphate phosphodiesterase beta-1
Plp1	P60202	0.0193	0.961	0.977	0.0101054	FALSE	FALSE	TRUE	1	NA	Myelin proteolipid protein
Pmpcb	Q9CXT8	0.719	0.16	0.403	0.394695	FALSE	FALSE	TRUE	8	NA	Mitochondrial-processing peptidase subunit beta
Pnpla8	Q8K1N1	0.521	0.0329	0.178	0.74958	FALSE	FALSE	TRUE	13	NA	Calcium-independent phospholipase A2-gamma
Ppa2	Q91VM9	0.544	0.19	0.439	0.357535	FALSE	FALSE	TRUE	1	NA	Inorganic pyrophosphatase 2, mitochondrial
Ppfia2	Q8BSS9	-0.104	0.711	0.878	0.0565055	FALSE	FALSE	TRUE	16	NA	Liprin-alpha-2
Ppfia3	P60469	0.528	0.173	0.418	0.378824	FALSE	FALSE	TRUE	7	NA	Liprin-alpha-3
Ppia	P17742	0.438	0.0348	0.181	0.742321	FALSE	FALSE	FALSE	0	NA	Peptidyl-prolyl cis-trans isomerase A;Peptidyl-prolyl cis-trans isomerase A, N-terminally processed
Ppp1ca	P62137	-0.241	0.57	0.793	0.100727	FALSE	FALSE	TRUE	5	NA	Serine/threonine-protein phosphatase PP1-alpha catalytic subunit
Ppp1r1b	Q60829	0.584	0.324	0.597	0.224026	FALSE	FALSE	TRUE	11	NA	Protein phosphatase 1 regulatory subunit 1B
Ppp1r7	Q3UM45	0.912	0.00177	0.0474	1.32422	FALSE	FALSE	TRUE	7	NA	Protein phosphatase 1 regulatory subunit 7
Ppp2cb	P62715	1.01	0.013	0.12	0.920819	FALSE	FALSE	TRUE	2	NA	Serine/threonine-protein phosphatase 2A catalytic subunit beta isoform
Ppp2r1a	Q76MZ3	0.175	0.355	0.625	0.20412	FALSE	FALSE	FALSE	0	NA	Serine/threonine-protein phosphatase 2A 65 kDa regulatory subunit A alpha isoform
Ppp2r2a	Q6P1F6	0.94	0.0339	0.18	0.744727	FALSE	FALSE	TRUE	17	NA	Serine/threonine-protein phosphatase 2A 55 kDa regulatory subunit B alpha isoform
Ppp2r5c	Q60996	0.724	0.023	0.152	0.818156	FALSE	FALSE	TRUE	17	NA	Serine/threonine-protein phosphatase 2A 56 kDa regulatory subunit gamma isoform
Ppp3ca	P63328	0.481	0.0117	0.112	0.950782	FALSE	FALSE	FALSE	0	NA	Serine/threonine-protein phosphatase 2B catalytic subunit alpha isoform
Ppt1	O88531	0.265	0.544	0.774	0.111259	FALSE	FALSE	TRUE	12	NA	Palmitoyl-protein thioesterase 1
Pptc7	Q6NVE9	0.414	0.28	0.553	0.257275	FALSE	FALSE	TRUE	3	NA	Protein phosphatase PTC7 homolog
Prdx1	P35700	0.863	0.102	0.307	0.512862	FALSE	FALSE	TRUE	2	NA	Peroxiredoxin-1
Prdx2	Q61171	0.338	0.139	0.373	0.428291	FALSE	FALSE	FALSE	0	NA	Peroxiredoxin-2
Prdx3	P20108	-0.331	0.0859	0.273	0.563837	FALSE	FALSE	FALSE	0	NA	Thioredoxin-dependent peroxide reductase, mitochondrial
Prdx5	P99029	-0.0926	0.476	0.729	0.137272	FALSE	FALSE	FALSE	0	NA	Peroxiredoxin-5, mitochondrial
Prdx6	O08709	0.403	0.207	0.467	0.330683	FALSE	FALSE	TRUE	1	NA	Peroxiredoxin-6
Prkaca	P05132	0.691	0.0411	0.191	0.718967	FALSE	FALSE	TRUE	12	NA	cAMP-dependent protein kinase catalytic subunit alpha
Prkcb	P68404	0.588	0.501	0.742	0.129596	FALSE	FALSE	TRUE	3	NA	Protein kinase C beta type
Prkcg	P63318	0.481	0.17	0.417	0.379864	FALSE	FALSE	TRUE	6	NA	Protein kinase C gamma type
Prodh	Q9WU79	0.0263	0.945	0.97	0.0132283	FALSE	FALSE	TRUE	1	NA	Proline dehydrogenase 1, mitochondrial
Prosc	Q9Z2Y8	-0.0537	0.905	0.953	0.0209071	FALSE	FALSE	TRUE	14	NA	Proline synthase co-transcribed bacterial homolog protein
Prps1	Q9D7G0	-0.139	0.762	0.897	0.0472076	FALSE	FALSE	TRUE	9	NA	Ribose-phosphate pyrophosphokinase 1
Psap	Q61207	-1.02	0.19	0.439	0.357535	FALSE	FALSE	TRUE	5	NA	Prosaposin
Psma4	Q9R1P0	-0.238	0.473	0.728	0.137869	FALSE	FALSE	TRUE	16	NA	Proteasome subunit alpha type-4
Psma5	Q9Z2U1	1.16	0.0278	0.168	0.774691	FALSE	FALSE	TRUE	11	NA	Proteasome subunit alpha type-5
Psma6	Q9QUM9	0.488	0.0473	0.201	0.696804	FALSE	FALSE	TRUE	11	NA	Proteasome subunit alpha type-6
Psmb1	O09061	0.335	0.381	0.65	0.187087	FALSE	FALSE	TRUE	15	NA	Proteasome subunit beta type-1
Psmb5	O55234	1.19	0.0105	0.108	0.966576	FALSE	FALSE	TRUE	18	NA	Proteasome subunit beta type-5
Ptges2	Q8BWM0	1.27	0.045	0.198	0.703335	FALSE	FALSE	TRUE	13	NA	Prostaglandin E synthase 2;Prostaglandin E synthase 2 truncated form
Ptpmt1	Q66GT5	-0.205	0.374	0.645	0.19044	FALSE	FALSE	TRUE	13	NA	Phosphatidylglycerophosphatase and protein-tyrosine phosphatase 1
Ptrh2	Q8R2Y8	0.663	0.0412	0.191	0.718967	FALSE	FALSE	TRUE	15	NA	Peptidyl-tRNA hydrolase 2, mitochondrial
Pycr2	Q922Q4	0.172	0.675	0.859	0.0660068	FALSE	FALSE	TRUE	10	NA	Pyrroline-5-carboxylate reductase 2
Pygb	Q8CI94	0.299	0.417	0.687	0.163043	FALSE	FALSE	TRUE	1	NA	Glycogen phosphorylase, brain form
Q3UNZ8	Q3UNZ8	0.231	0.538	0.77	0.113509	FALSE	FALSE	TRUE	4	NA	Quinone oxidoreductase-like protein 2
Q8BGX2	Q8BGX2	0.224	0.634	0.837	0.0772745	FALSE	FALSE	TRUE	7	NA	Uncharacterized protein C19orf52 homolog
Q8BH86	Q8BH86	0.0281	0.932	0.962	0.0168249	FALSE	FALSE	TRUE	14	NA	UPF0317 protein C14orf159 homolog, mitochondrial
Qdpr	Q8BVI4	0.19	0.661	0.851	0.0700704	FALSE	FALSE	TRUE	5	NA	Dihydropteridine reductase
Qil1	Q8R404	0.522	0.249	0.52	0.283997	FALSE	FALSE	TRUE	2	NA	Protein QIL1
Qrsl1	Q9CZN8	-0.0392	0.929	0.962	0.0168249	FALSE	FALSE	TRUE	12	NA	Glutamyl-tRNA(Gln) amidotransferase subunit A, mitochondrial
Rab11b	P46638	0.865	0.0225	0.152	0.818156	FALSE	FALSE	TRUE	2	NA	Ras-related protein Rab-11B;Ras-related protein Rab-11A
Rab18	P35293	-0.0854	0.87	0.942	0.0259491	FALSE	FALSE	TRUE	4	NA	Ras-related protein Rab-18
Rab1A	P62821	0.84	0.0762	0.258	0.58838	FALSE	FALSE	FALSE	0	NA	Ras-related protein Rab-1A
Rab2a	P53994	0.436	0.218	0.478	0.320572	FALSE	FALSE	TRUE	1	NA	Ras-related protein Rab-2A
Rab3a	P63011	0.284	0.143	0.377	0.423659	FALSE	FALSE	FALSE	0	NA	Ras-related protein Rab-3A
Rab3b	Q9CZT8	0.481	0.0967	0.297	0.527244	FALSE	FALSE	TRUE	1	NA	Ras-related protein Rab-3B
Rab3c	P62823	0.431	0.117	0.335	0.474955	FALSE	FALSE	FALSE	0	NA	Ras-related protein Rab-3C
Rab5a	Q9CQD1	0.0169	0.973	0.985	0.00656377	FALSE	FALSE	TRUE	8	NA	Ras-related protein Rab-5A
Rab5b	P61021	0.239	0.55	0.777	0.109579	FALSE	FALSE	TRUE	13	NA	Ras-related protein Rab-5B
Rab5c	P35278	-0.142	0.799	0.913	0.0395292	FALSE	FALSE	TRUE	12	NA	Ras-related protein Rab-5C
Rab6a	P35279	1.31	0.00919	0.107	0.970616	FALSE	FALSE	TRUE	10	NA	Ras-related protein Rab-6A
Rab6b	P61294	0.263	0.462	0.724	0.140261	FALSE	FALSE	FALSE	0	NA	Ras-related protein Rab-6B
Rab7a	P51150	0.648	0.115	0.332	0.478862	FALSE	FALSE	TRUE	1	NA	Ras-related protein Rab-7a
Rac1	P63001	-0.0724	0.884	0.947	0.02365	FALSE	FALSE	TRUE	2	NA	Ras-related C3 botulinum toxin substrate 1;Ras-related C3 botulinum toxin substrate 2
Rad23b	P54728	0.683	0.0611	0.227	0.643974	FALSE	FALSE	TRUE	15	NA	UV excision repair protein RAD23 homolog B
Ran	P62827	0.687	0.275	0.546	0.262807	FALSE	FALSE	TRUE	3	NA	GTP-binding nuclear protein Ran;GTP-binding nuclear protein Ran, testis-specific isoform
Ranbp1	P34022	0.71	0.0992	0.301	0.521434	FALSE	FALSE	TRUE	13	NA	Ran-specific GTPase-activating protein
Rap1gap2	Q5SVL6	0.1	0.75	0.894	0.0486625	FALSE	FALSE	TRUE	16	NA	Rap1 GTPase-activating protein 2
Rap2a	Q80ZJ1	0.617	0.119	0.338	0.471083	FALSE	FALSE	TRUE	14	NA	Ras-related protein Rap-2a
Rapgef4	Q9EQZ6	0.505	0.0445	0.197	0.705534	FALSE	FALSE	TRUE	12	NA	Rap guanine nucleotide exchange factor 4
Rars2	Q3U186	-0.0642	0.882	0.947	0.02365	FALSE	FALSE	TRUE	14	NA	Probable arginine--tRNA ligase, mitochondrial
Rasal1	Q9Z268	-0.118	0.755	0.894	0.0486625	FALSE	FALSE	TRUE	16	NA	RasGAP-activating-like protein 1
Rdh14	Q9ERI6	0.181	0.459	0.723	0.140862	FALSE	FALSE	TRUE	15	NA	Retinol dehydrogenase 14
Rexo2	Q9D8S4	-0.471	0.214	0.475	0.323306	FALSE	FALSE	TRUE	11	NA	Oligoribonuclease, mitochondrial
Rhoa	Q9QUI0	0.0828	0.9	0.953	0.0209071	FALSE	FALSE	TRUE	12	NA	Transforming protein RhoA
Rhot1	Q8BG51	-0.182	0.454	0.719	0.143271	FALSE	FALSE	FALSE	0	NA	Mitochondrial Rho GTPase 1
Rmdn3	Q3UJU9	0.753	0.0678	0.237	0.625252	FALSE	FALSE	TRUE	7	NA	Regulator of microtubule dynamics protein 3
Rock2	P70336	0.241	0.38	0.65	0.187087	FALSE	FALSE	TRUE	16	NA	Rho-associated protein kinase 2
Rogdi	Q3TDK6	0.727	0.0364	0.182	0.739929	FALSE	FALSE	TRUE	7	NA	Protein rogdi homolog
Rph3a	P47708	0.857	0.134	0.364	0.438899	FALSE	FALSE	TRUE	1	NA	Rabphilin-3A
Rtn1	Q8K0T0	0.798	0.293	0.564	0.248721	FALSE	FALSE	TRUE	6	NA	Reticulon-1
Rtn4	Q99P72	0.499	0.391	0.659	0.181115	FALSE	FALSE	TRUE	10	NA	Reticulon-4
Rtn4ip1	Q924D0	-0.0765	0.821	0.924	0.034328	FALSE	FALSE	TRUE	5	NA	Reticulon-4-interacting protein 1, mitochondrial
Rufy3	Q9D394	0.602	0.249	0.52	0.283997	FALSE	FALSE	TRUE	9	NA	Protein RUFY3
Samm50	Q8BGH2	-0.14	0.41	0.68	0.167491	FALSE	FALSE	FALSE	0	NA	Sorting and assembly machinery component 50 homolog
Sardh	Q99LB7	-0.0582	0.906	0.953	0.0209071	FALSE	FALSE	TRUE	16	NA	Sarcosine dehydrogenase, mitochondrial
Sars	P26638	0.236	0.362	0.633	0.198596	FALSE	FALSE	TRUE	15	NA	Serine--tRNA ligase, cytoplasmic
Sars2	Q9JJL8	0.0509	0.856	0.941	0.0264104	FALSE	FALSE	TRUE	5	NA	Serine--tRNA ligase, mitochondrial
Sbf1	Q6ZPE2	0.159	0.478	0.729	0.137272	FALSE	FALSE	TRUE	12	NA	Myotubularin-related protein 5
Scamp1	Q8K021	-0.332	0.247	0.519	0.284833	FALSE	FALSE	TRUE	5	NA	Secretory carrier-associated membrane protein 1
Sccpdh	Q8R127	0.0635	0.828	0.929	0.0319843	FALSE	FALSE	TRUE	1	NA	Saccharopine dehydrogenase-like oxidoreductase
Sco1	Q5SUC9	-0.455	0.298	0.569	0.244888	FALSE	FALSE	TRUE	9	NA	Protein SCO1 homolog, mitochondrial
Scrn1	Q9CZC8	0.967	0.0149	0.125	0.90309	FALSE	FALSE	TRUE	16	NA	Secernin-1
Sdha	Q8K2B3	-0.227	0.333	0.606	0.217527	FALSE	FALSE	FALSE	0	NA	Succinate dehydrogenase [ubiquinone] flavoprotein subunit, mitochondrial
Sdhb	Q9CQA3	-0.0473	0.756	0.894	0.0486625	FALSE	FALSE	FALSE	0	NA	Succinate dehydrogenase [ubiquinone] iron-sulfur subunit, mitochondrial
Sdr39u1	Q5M8N4	0.279	0.526	0.762	0.118045	FALSE	FALSE	TRUE	14	NA	Epimerase family protein SDR39U1
Sept11	Q8C1B7	0.751	0.172	0.418	0.378824	FALSE	FALSE	FALSE	0	NA	Septin-11
Sept3	Q9Z1S5	0.366	0.174	0.418	0.378824	FALSE	FALSE	TRUE	1	NA	Neuronal-specific septin-3
Sept5	Q9Z2Q6	1.18	0.00471	0.0814	1.08938	FALSE	FALSE	TRUE	1	NA	Septin-5
Sept6	Q9R1T4	0.462	0.058	0.222	0.653647	FALSE	FALSE	FALSE	0	NA	Septin-6
Sept7	O55131	0.923	0.0253	0.156	0.806875	FALSE	FALSE	FALSE	0	NA	Septin-7
Sept8	Q8CHH9	0.208	0.691	0.866	0.0624821	FALSE	FALSE	TRUE	5	NA	Septin-8
Sfxn1	Q99JR1	0.312	0.467	0.728	0.137869	FALSE	FALSE	TRUE	1	NA	Sideroflexin-1
Sfxn3	Q91V61	-0.0565	0.74	0.891	0.0501223	FALSE	FALSE	FALSE	0	NA	Sideroflexin-3
Sfxn5	Q925N0	0.0345	0.868	0.941	0.0264104	FALSE	FALSE	FALSE	0	NA	Sideroflexin-5
Sh3gl2	Q62420	0.216	0.202	0.459	0.338187	FALSE	FALSE	FALSE	0	NA	Endophilin-A1
Sh3gl3	Q62421	1.17	0.0104	0.108	0.966576	FALSE	FALSE	TRUE	7	NA	Endophilin-A3
Sh3glb1	Q9JK48	0.605	0.0658	0.237	0.625252	FALSE	FALSE	TRUE	12	NA	Endophilin-B1
Sh3glb2	Q8R3V5	0.91	0.0435	0.197	0.705534	FALSE	FALSE	TRUE	2	NA	Endophilin-B2
Shank3	Q4ACU6	0.432	0.121	0.341	0.467246	FALSE	FALSE	TRUE	16	NA	SH3 and multiple ankyrin repeat domains protein 3
Sirt2	Q8VDQ8	0.704	0.00992	0.108	0.966576	FALSE	FALSE	TRUE	7	NA	NAD-dependent protein deacetylase sirtuin-2
Slc17a6	Q8BLE7	0.3	0.394	0.661	0.179799	FALSE	FALSE	TRUE	17	NA	Vesicular glutamate transporter 2
Slc17a7	Q3TXX4	1.67	0.0133	0.12	0.920819	FALSE	FALSE	TRUE	4	NA	Vesicular glutamate transporter 1
Slc1a2	P43006	0.268	0.294	0.565	0.247952	FALSE	FALSE	FALSE	0	NA	Excitatory amino acid transporter 2
Slc1a3	P56564	0.421	0.463	0.725	0.139662	FALSE	FALSE	TRUE	2	NA	Excitatory amino acid transporter 1
Slc25a10	Q9QZD8	0.506	0.151	0.388	0.411168	FALSE	FALSE	TRUE	3	NA	Mitochondrial dicarboxylate carrier
Slc25a11	Q9CR62	-0.128	0.472	0.728	0.137869	FALSE	FALSE	FALSE	0	NA	Mitochondrial 2-oxoglutarate/malate carrier protein
Slc25a12	Q8BH59	0.126	0.346	0.617	0.209715	FALSE	FALSE	FALSE	0	NA	Calcium-binding mitochondrial carrier protein Aralar1
Slc25a18	Q9DB41	-0.348	0.521	0.761	0.118615	FALSE	FALSE	TRUE	3	NA	Mitochondrial glutamate carrier 2
Slc25a20	Q9Z2Z6	0.258	0.61	0.82	0.0861861	FALSE	FALSE	TRUE	8	NA	Mitochondrial carnitine/acylcarnitine carrier protein
Slc25a22	Q9D6M3	-0.0901	0.554	0.781	0.107349	FALSE	FALSE	FALSE	0	NA	Mitochondrial glutamate carrier 1
Slc25a23	Q6GQS1	0.28	0.476	0.729	0.137272	FALSE	FALSE	TRUE	2	NA	Calcium-binding mitochondrial carrier protein SCaMC-3
Slc25a25	A2ASZ8	0.812	0.104	0.313	0.504456	FALSE	FALSE	TRUE	2	NA	Calcium-binding mitochondrial carrier protein SCaMC-2
Slc25a3	Q8VEM8	0.0284	0.863	0.941	0.0264104	FALSE	FALSE	FALSE	0	NA	Phosphate carrier protein, mitochondrial
Slc25a4	P48962	-0.385	0.19	0.439	0.357535	FALSE	FALSE	FALSE	0	NA	ADP/ATP translocase 1
Slc25a46	Q9CQS4	0.487	0.273	0.545	0.263603	FALSE	FALSE	TRUE	8	NA	Solute carrier family 25 member 46
Slc25a5	P51881	-0.142	0.322	0.595	0.225483	FALSE	FALSE	FALSE	0	NA	ADP/ATP translocase 2;ADP/ATP translocase 2, N-terminally processed
Slc25a51	Q5HZI9	0.453	0.294	0.565	0.247952	FALSE	FALSE	TRUE	7	NA	Solute carrier family 25 member 51
Slc27a4	Q91VE0	0.479	0.259	0.527	0.278189	FALSE	FALSE	TRUE	14	NA	Long-chain fatty acid transport protein 4
Slc2a3	P32037	1.32	0.0236	0.152	0.818156	FALSE	FALSE	TRUE	10	NA	Solute carrier family 2, facilitated glucose transporter member 3
Slc30a3	P97441	1.2	0.0115	0.112	0.950782	FALSE	FALSE	TRUE	15	NA	Zinc transporter 3
Slc30a9	Q5IRJ6	0.504	0.0736	0.252	0.598599	FALSE	FALSE	TRUE	4	NA	Zinc transporter 9
Slc32a1	O35633	0.126	0.441	0.706	0.151195	FALSE	FALSE	FALSE	0	NA	Vesicular inhibitory amino acid transporter
Slc3a2	P10852	0.942	0.00435	0.0805	1.0942	FALSE	FALSE	TRUE	2	NA	4F2 cell-surface antigen heavy chain
Slc6a1	P31648	-0.271	0.555	0.781	0.107349	FALSE	FALSE	TRUE	7	NA	Sodium- and chloride-dependent GABA transporter 1
Slc6a11	P31650	0.659	0.0787	0.264	0.578396	FALSE	FALSE	TRUE	16	NA	Sodium- and chloride-dependent GABA transporter 3
Slc6a17	Q8BJI1	0.883	0.0704	0.244	0.61261	FALSE	FALSE	TRUE	17	NA	Sodium-dependent neutral amino acid transporter SLC6A17
Slc6a3	Q61327	0.676	0.249	0.52	0.283997	FALSE	FALSE	TRUE	7	NA	Sodium-dependent dopamine transporter
Smap1	Q91VZ6	0.473	0.284	0.558	0.253366	FALSE	FALSE	TRUE	15	NA	Stromal membrane-associated protein 1
Snap25	P60879	0.107	0.856	0.941	0.0264104	FALSE	FALSE	TRUE	4	NA	Synaptosomal-associated protein 25
Snap91	Q61548	0.477	0.064	0.235	0.628932	FALSE	FALSE	FALSE	0	NA	Clathrin coat assembly protein AP180
Snca	O55042	2.34	0.0112	0.11	0.958607	FALSE	FALSE	TRUE	4	NA	Alpha-synuclein
Sncb	Q91ZZ3	2.45	0.00599	0.0874	1.05849	FALSE	FALSE	TRUE	7	NA	Beta-synuclein
Snph	Q80U23	-0.121	0.866	0.941	0.0264104	FALSE	FALSE	TRUE	11	NA	Syntaphilin
Snx2	Q9CWK8	0.311	0.17	0.416	0.380907	FALSE	FALSE	TRUE	15	NA	Sorting nexin-2
Sod1	P08228	0.574	0.0441	0.197	0.705534	FALSE	FALSE	FALSE	0	NA	Superoxide dismutase [Cu-Zn]
Sod2	P09671	0.0274	0.845	0.937	0.0282604	FALSE	FALSE	FALSE	0	NA	Superoxide dismutase [Mn], mitochondrial
Spr	Q64105	0.254	0.257	0.524	0.280669	FALSE	FALSE	TRUE	2	NA	Sepiapterin reductase
Sptbn1	Q62261	1.62	0.0205	0.144	0.841638	FALSE	FALSE	TRUE	1	NA	Spectrin beta chain, non-erythrocytic 1
Srcin1	Q9QWI6	0.838	0.0581	0.222	0.653647	FALSE	FALSE	TRUE	6	NA	SRC kinase signaling inhibitor 1
Srr	Q9QZX7	0.923	0.0175	0.136	0.866461	FALSE	FALSE	TRUE	14	NA	Serine racemase
St13	Q99L47	0.424	0.282	0.556	0.254925	FALSE	FALSE	TRUE	5	NA	Hsc70-interacting protein
Stip1	Q60864	1.24	0.00436	0.0805	1.0942	FALSE	FALSE	TRUE	2	NA	Stress-induced-phosphoprotein 1
Stoml2	Q99JB2	0.106	0.74	0.891	0.0501223	FALSE	FALSE	FALSE	0	NA	Stomatin-like protein 2, mitochondrial
Stx1a	O35526	1.04	0.0132	0.12	0.920819	FALSE	FALSE	TRUE	6	NA	Syntaxin-1A
Stx1b	P61264	0.375	0.0828	0.27	0.568636	FALSE	FALSE	FALSE	0	NA	Syntaxin-1B
Stx7	O70439	0.712	0.0468	0.201	0.696804	FALSE	FALSE	TRUE	15	NA	Syntaxin-7
Stxbp1	O08599	0.632	0.0026	0.058	1.23657	FALSE	FALSE	FALSE	0	NA	Syntaxin-binding protein 1
Stxbp2	Q64324	1.7	0.00544	0.0874	1.05849	FALSE	FALSE	TRUE	14	NA	Syntaxin-binding protein 2
Sucla2	Q9Z2I9	0.0918	0.558	0.783	0.106238	FALSE	FALSE	FALSE	0	NA	Succinyl-CoA ligase [ADP-forming] subunit beta, mitochondrial
Suclg1	Q9WUM5	0.196	0.384	0.652	0.185752	FALSE	FALSE	FALSE	0	NA	Succinyl-CoA ligase [ADP/GDP-forming] subunit alpha, mitochondrial
Suclg2	Q9Z2I8	0.153	0.691	0.866	0.0624821	FALSE	FALSE	TRUE	2	NA	Succinyl-CoA ligase [GDP-forming] subunit beta, mitochondrial
Suox	Q8R086	-0.271	0.609	0.82	0.0861861	FALSE	FALSE	TRUE	10	NA	Sulfite oxidase, mitochondrial
Supv3l1	Q80YD1	-0.228	0.588	0.801	0.0963675	FALSE	FALSE	TRUE	8	NA	ATP-dependent RNA helicase SUPV3L1, mitochondrial
Sv2a	Q9JIS5	0.15	0.291	0.564	0.248721	FALSE	FALSE	FALSE	0	NA	Synaptic vesicle glycoprotein 2A
Sv2b	Q8BG39	0.362	0.55	0.777	0.109579	FALSE	FALSE	TRUE	2	NA	Synaptic vesicle glycoprotein 2B
Sv2c	Q69ZS6	0.371	0.389	0.656	0.183096	FALSE	FALSE	TRUE	15	NA	Synaptic vesicle glycoprotein 2C
Syn1	O88935	0.231	0.1	0.303	0.518557	FALSE	FALSE	FALSE	0	NA	Synapsin-1
Syn2	Q64332	0.509	0.0133	0.12	0.920819	FALSE	FALSE	FALSE	0	NA	Synapsin-2
Synj1	Q8CHC4	0.428	0.0844	0.271	0.567031	FALSE	FALSE	FALSE	0	NA	Synaptojanin-1
Synj2bp	Q9D6K5	0.12	0.533	0.765	0.116339	FALSE	FALSE	FALSE	0	NA	Synaptojanin-2-binding protein
Syp	Q62277	-1.02	0.021	0.144	0.841638	FALSE	FALSE	FALSE	0	NA	Synaptophysin
Syt1	P46096	0.435	0.00943	0.108	0.966576	FALSE	FALSE	FALSE	0	NA	Synaptotagmin-1
Syt2	P46097	0.47	0.202	0.459	0.338187	FALSE	FALSE	TRUE	2	NA	Synaptotagmin-2
Syt7	Q9R0N7	0.444	0.175	0.418	0.378824	FALSE	FALSE	TRUE	17	NA	Synaptotagmin-7
Tagln3	Q9R1Q8	0.684	0.0253	0.156	0.806875	FALSE	FALSE	TRUE	1	NA	Transgelin-3
Tamm41	Q3TUH1	-0.0879	0.808	0.917	0.0376307	FALSE	FALSE	TRUE	9	NA	Phosphatidate cytidylyltransferase, mitochondrial
Tcp1	P11983	1.05	0.0405	0.191	0.718967	FALSE	FALSE	TRUE	5	NA	T-complex protein 1 subunit alpha
Th	P24529	0.518	0.268	0.539	0.268411	FALSE	FALSE	TRUE	1	NA	Tyrosine 3-monooxygenase
Them4	Q3UUI3	0.669	0.0229	0.152	0.818156	FALSE	FALSE	FALSE	0	NA	Acyl-coenzyme A thioesterase THEM4
Thnsl1	Q8BH55	0.334	0.645	0.843	0.0741724	FALSE	FALSE	TRUE	7	NA	Threonine synthase-like 1
Thy1	P01831	0.673	0.186	0.433	0.363512	FALSE	FALSE	TRUE	1	NA	Thy-1 membrane glycoprotein
Timm10b	Q9WV96	-0.222	0.637	0.839	0.076238	FALSE	FALSE	TRUE	9	NA	Mitochondrial import inner membrane translocase subunit Tim10 B
Timm13	P62075	-0.942	0.201	0.459	0.338187	FALSE	FALSE	TRUE	10	NA	Mitochondrial import inner membrane translocase subunit Tim13
Timm44	O35857	-0.109	0.648	0.843	0.0741724	FALSE	FALSE	TRUE	1	NA	Mitochondrial import inner membrane translocase subunit TIM44
Timm50	Q9D880	0.222	0.517	0.759	0.119758	FALSE	FALSE	FALSE	0	NA	Mitochondrial import inner membrane translocase subunit TIM50
Timm9	Q9WV98	0.0194	0.929	0.962	0.0168249	FALSE	FALSE	FALSE	0	NA	Mitochondrial import inner membrane translocase subunit Tim9
Tkt	P40142	0.368	0.308	0.58	0.236572	FALSE	FALSE	TRUE	1	NA	Transketolase
Tln2	Q71LX4	0.9	0.0183	0.136	0.866461	FALSE	FALSE	TRUE	8	NA	Talin-2
Tmem126a	Q9D8Y1	0.0927	0.865	0.941	0.0264104	FALSE	FALSE	TRUE	11	NA	Transmembrane protein 126A
Tmem65	Q4VAE3	-0.202	0.329	0.602	0.220404	FALSE	FALSE	FALSE	0	NA	Transmembrane protein 65
Tollip	Q9QZ06	0.326	0.343	0.614	0.211832	FALSE	FALSE	TRUE	7	NA	Toll-interacting protein
Tom1l2	Q5SRX1	1.05	0.00775	0.101	0.995679	FALSE	FALSE	TRUE	16	NA	TOM1-like protein 2
Tomm22	Q9CPQ3	0.59	0.0866	0.273	0.563837	FALSE	FALSE	FALSE	0	NA	Mitochondrial import receptor subunit TOM22 homolog
Tomm40	Q9QYA2	-0.24	0.75	0.894	0.0486625	FALSE	FALSE	TRUE	1	NA	Mitochondrial import receptor subunit TOM40 homolog
Tomm70a	Q9CZW5	0.0466	0.811	0.919	0.0366845	FALSE	FALSE	FALSE	0	NA	Mitochondrial import receptor subunit TOM70
Tpi1	P17751	0.34	0.109	0.319	0.496209	FALSE	FALSE	FALSE	0	NA	Triosephosphate isomerase
Tpm3	P21107	0.36	0.46	0.724	0.140261	FALSE	FALSE	TRUE	15	NA	Tropomyosin alpha-3 chain
Tppp3	Q9CRB6	0.886	0.0363	0.182	0.739929	FALSE	FALSE	TRUE	4	NA	Tubulin polymerization-promoting protein family member 3
Tprg1l	Q9DBS2	0.124	0.782	0.904	0.0438316	FALSE	FALSE	TRUE	11	NA	Tumor protein p63-regulated gene 1-like protein
Tpt1	P63028	0.4	0.385	0.652	0.185752	FALSE	FALSE	TRUE	9	NA	Translationally-controlled tumor protein
Trap1	Q9CQN1	1.55	0.0414	0.191	0.718967	FALSE	FALSE	TRUE	1	NA	Heat shock protein 75 kDa, mitochondrial
Tsfm	Q9CZR8	0.193	0.664	0.852	0.0695604	FALSE	FALSE	TRUE	5	NA	Elongation factor Ts, mitochondrial
Tst	P52196	-0.0684	0.706	0.877	0.0570004	FALSE	FALSE	FALSE	0	NA	Thiosulfate sulfurtransferase
Tuba1a	P68369	0.374	0.0347	0.181	0.742321	FALSE	FALSE	FALSE	0	NA	Tubulin alpha-1A chain;Tubulin alpha-3 chain
Tuba4a	P68368	0.547	0.148	0.383	0.416801	FALSE	FALSE	FALSE	0	NA	Tubulin alpha-4A chain
Tubb2a	Q7TMM9	0.735	0.000828	0.0366	1.43652	FALSE	FALSE	FALSE	0	NA	Tubulin beta-2A chain
Tubb3	Q9ERD7	0.611	0.00785	0.101	0.995679	FALSE	FALSE	TRUE	1	NA	Tubulin beta-3 chain
Tubb4b	P68372	0.304	0.491	0.738	0.131944	FALSE	FALSE	FALSE	0	NA	Tubulin beta-4B chain
Tubb5	P99024	0.247	0.178	0.423	0.37366	FALSE	FALSE	FALSE	0	NA	Tubulin beta-5 chain
Tufm	Q8BFR5	-0.0661	0.69	0.866	0.0624821	FALSE	FALSE	FALSE	0	NA	Elongation factor Tu, mitochondrial
Twf2	Q9Z0P5	0.174	0.487	0.737	0.132533	FALSE	FALSE	TRUE	13	NA	Twinfilin-2
Txnrd2	Q9JLT4	0.142	0.765	0.898	0.0467237	FALSE	FALSE	TRUE	6	NA	Thioredoxin reductase 2, mitochondrial
Uba1	Q02053	0.943	0.044	0.197	0.705534	FALSE	FALSE	FALSE	0	NA	Ubiquitin-like modifier-activating enzyme 1
Uba52	P62984	0.369	0.0392	0.186	0.730487	FALSE	FALSE	FALSE	0	NA	Ubiquitin-60S ribosomal protein L40;Ubiquitin;60S ribosomal protein L40;Ubiquitin-40S ribosomal protein S27a;Ubiquitin;40S ribosomal protein S27a;Polyubiquitin-B;Ubiquitin;Polyubiquitin-C;Ubiquitin;Ubiquitin-related 1;Ubiquitin-related 2
Ube2m	P61082	0.21	0.565	0.789	0.102923	FALSE	FALSE	TRUE	14	NA	NEDD8-conjugating enzyme Ubc12
Uchl1	Q9R0P9	0.0359	0.861	0.941	0.0264104	FALSE	FALSE	FALSE	0	NA	Ubiquitin carboxyl-terminal hydrolase isozyme L1
Uqcc1	Q9CWU6	-0.126	0.788	0.905	0.0433514	FALSE	FALSE	TRUE	7	NA	Ubiquinol-cytochrome-c reductase complex assembly factor 1
Uqcrb	Q9D855	0.1	0.565	0.789	0.102923	FALSE	FALSE	FALSE	0	NA	Cytochrome b-c1 complex subunit 7
Uqcrc1	Q9CZ13	-0.152	0.286	0.56	0.251812	FALSE	FALSE	FALSE	0	NA	Cytochrome b-c1 complex subunit 1, mitochondrial
Uqcrc2	Q9DB77	-0.156	0.276	0.546	0.262807	FALSE	FALSE	FALSE	0	NA	Cytochrome b-c1 complex subunit 2, mitochondrial
Uqcrfs1	Q9CR68	-0.0681	0.718	0.879	0.0560111	FALSE	FALSE	FALSE	0	NA	Cytochrome b-c1 complex subunit Rieske, mitochondrial;Cytochrome b-c1 complex subunit 11
Uqcrh	P99028	-0.119	0.895	0.953	0.0209071	FALSE	FALSE	TRUE	7	NA	Cytochrome b-c1 complex subunit 6, mitochondrial
Uqcrq	Q9CQ69	1.37	0.235	0.501	0.300162	FALSE	FALSE	TRUE	8	NA	Cytochrome b-c1 complex subunit 8
Usp5	P56399	0.427	0.482	0.734	0.134304	FALSE	FALSE	TRUE	8	NA	Ubiquitin carboxyl-terminal hydrolase 5
Vamp1	Q62442	0.0411	0.777	0.904	0.0438316	FALSE	FALSE	FALSE	0	NA	Vesicle-associated membrane protein 1
Vamp2	P63044	0.105	0.589	0.801	0.0963675	FALSE	FALSE	FALSE	0	NA	Vesicle-associated membrane protein 2;Vesicle-associated membrane protein 3
Vars2	Q3U2A8	-0.284	0.364	0.635	0.197226	FALSE	FALSE	TRUE	15	NA	Valine--tRNA ligase, mitochondrial
Vat1	Q62465	0.262	0.492	0.738	0.131944	FALSE	FALSE	TRUE	1	NA	Synaptic vesicle membrane protein VAT-1 homolog
Vat1l	Q80TB8	0.336	0.13	0.36	0.443697	FALSE	FALSE	TRUE	1	NA	Synaptic vesicle membrane protein VAT-1 homolog-like
Vcp	Q01853	0.475	0.135	0.364	0.438899	FALSE	FALSE	TRUE	1	NA	Transitional endoplasmic reticulum ATPase
Vdac1	Q60932	-0.00974	0.949	0.97	0.0132283	FALSE	FALSE	FALSE	0	NA	Voltage-dependent anion-selective channel protein 1
Vdac2	Q60930	-0.0434	0.758	0.894	0.0486625	FALSE	FALSE	FALSE	0	NA	Voltage-dependent anion-selective channel protein 2
Vdac3	Q60931	0.0622	0.748	0.893	0.0491485	FALSE	FALSE	FALSE	0	NA	Voltage-dependent anion-selective channel protein 3
Vps35	Q9EQH3	0.758	0.0479	0.201	0.696804	FALSE	FALSE	TRUE	3	NA	Vacuolar protein sorting-associated protein 35
Vsnl1	P62761	0.251	0.705	0.877	0.0570004	FALSE	FALSE	TRUE	1	NA	Visinin-like protein 1
Vwa8	Q8CC88	0.174	0.815	0.919	0.0366845	FALSE	FALSE	FALSE	0	NA	von Willebrand factor A domain-containing protein 8
Wdr1	O88342	0.215	0.488	0.738	0.131944	FALSE	FALSE	TRUE	1	NA	WD repeat-containing protein 1
Wdr13	Q91V09	-0.177	0.903	0.953	0.0209071	FALSE	FALSE	TRUE	12	NA	WD repeat-containing protein 13
Wdr37	Q8CBE3	0.182	0.741	0.891	0.0501223	FALSE	FALSE	TRUE	13	NA	WD repeat-containing protein 37
Wdr7	Q920I9	1.02	0.0184	0.136	0.866461	FALSE	FALSE	TRUE	1	NA	WD repeat-containing protein 7
Xpnpep1	Q6P1B1	0.372	0.235	0.501	0.300162	FALSE	FALSE	TRUE	13	NA	Xaa-Pro aminopeptidase 1
Ykt6	Q9CQW1	0.315	0.407	0.679	0.16813	FALSE	FALSE	TRUE	10	NA	Synaptobrevin homolog YKT6
Ywhab	Q9CQV8	0.792	0.101	0.303	0.518557	FALSE	FALSE	TRUE	3	NA	14-3-3 protein beta/alpha;14-3-3 protein beta/alpha, N-terminally processed
Ywhae	P62259	0.335	0.0304	0.174	0.759451	FALSE	FALSE	FALSE	0	NA	14-3-3 protein epsilon
Ywhag	P61982	0.419	0.0248	0.156	0.806875	FALSE	FALSE	FALSE	0	NA	14-3-3 protein gamma;14-3-3 protein gamma, N-terminally processed
Ywhaq	P68254	-0.146	0.728	0.886	0.0525663	FALSE	FALSE	TRUE	1	NA	14-3-3 protein theta
Ywhaz	P63101	0.466	0.0365	0.182	0.739929	FALSE	FALSE	FALSE	0	NA	14-3-3 protein zeta/delta
Zadh2	Q8BGC4	-0.071	0.784	0.904	0.0438316	FALSE	FALSE	TRUE	1	NA	Zinc-binding alcohol dehydrogenase domain-containing protein 2

## Sheet: Table S3
Supplementary Table S3. Liver mitochondrial relationships
From Molecule(s)	Relationship Type	To Molecule(s)	Catalyst(s)
ASXL2	inferred causation	ASXL1
BACH1	causation	NRF2-mediated Oxidative Stress Response
BACH1	inhibition	NFE2L2
Biosynthesis of hydrogen peroxide	inferred causation	Metabolism of vitamin
Biosynthesis of hydrogen peroxide	inferred causation	Synthesis of protein
CD40	expression	CSF1
CD40	expression	IFNG
CLPP	expression	PPARGC1A
CSF1	causation	Synthesis of protein
CSF1	expression	IFNG
DDX5	inferred causation	F2
EIF2 Signaling	inferred causation	NRF2-mediated Oxidative Stress Response
EIF2 Signaling	inferred causation	Synthesis of protein
ESRRA	causation	Sirtuin Signaling Pathway
ESRRA	expression	PPARGC1A
Export of lipid	inferred causation	Flux of lipid
F2	causation	Biosynthesis of hydrogen peroxide
F2	causation	Metabolism of nucleic acid component or derivative
F2	causation	Metabolism of nucleotide
F2	causation	Synthesis of nucleotide
FLCN	activation	PPARGC1A
FLCN	causation	Metabolism of nucleic acid component or derivative
FLCN	causation	Metabolism of nucleotide
FLCN	causation	Synthesis of nucleotide
FLCN	expression	PPARGC1A
IFNG	activation	RPTOR
IFNG	causation	Biosynthesis of hydrogen peroxide
IFNG	causation	Metabolism of nucleic acid component or derivative
IFNG	causation	Metabolism of nucleotide
IFNG	causation	Metabolism of vitamin
IFNG	causation	Synthesis of nucleotide
IFNG	causation	Synthesis of protein
IFNG	causation	Synthesis of sterol
IFNG	expression	CSF1
IFNG	expression	DDX5
IFNG	expression	PPARGC1A
KEAP1	activation	NFE2L2
KEAP1	causation	NRF2-mediated Oxidative Stress Response
KEAP1	expression	NFE2L2
KEAP1	inhibition	NFE2L2
KEAP1	protein-protein interactions	NFE2L2
KEAP1	ubiquitination	NFE2L2
MLXIPL	inferred causation	Synthesis of sterol
MYC	expression	DDX5
MYC	expression	NFE2L2
MYC	localization	DDX5
MYC	protein-protein interactions	ASXL2
MYC	protein-protein interactions	DDX5
Metabolism of nucleotide	inferred causation	Synthesis of nucleotide
NFE2L2	causation	NRF2-mediated Oxidative Stress Response
NFE2L2	expression	PPARGC1A
PLA2R1	activation	ESRRA
PLA2R1	expression	ESRRA
PLA2R1	inferred causation	CLPP
PPARGC1A	activation	ESRRA
PPARGC1A	causation	Metabolism of nucleic acid component or derivative
PPARGC1A	causation	Metabolism of nucleotide
PPARGC1A	causation	Synthesis of nucleotide
PPARGC1A	causation	Synthesis of protein
PPARGC1A	expression	ESRRA
PPARGC1A	inferred causation	ASXL2
PPARGC1A	inferred causation	Flux of lipid
PPARGC1A	transcription	ESRRA
RGS2	causation	Metabolism of nucleic acid component or derivative
RGS2	causation	Metabolism of nucleotide
RGS2	causation	Synthesis of nucleotide
RPTOR	inferred causation	Synthesis of sterol
Synthesis of protein	inferred causation	Metabolism of nucleic acid component or derivative
Synthesis of protein	inferred causation	Synthesis of sterol

## Sheet: Table S4
Supplementary Table S4. Striatal synaptic mitochondrial relationships
From Molecule(s)	Relationship Type	To Molecule(s)	Catalyst(s)
AKT1	causation	Cell survival
AKT1	causation	Cell viability
AKT1	causation	Infection of cervical cancer cell lines
AKT1	causation	Replication of Influenza A virus
AKT1	causation	Sirtuin Signaling Pathway
AKT1	causation	Synaptogenesis Signaling Pathway
ASXL2	causation	Infection of cervical cancer cell lines
ASXL2	inferred causation	ASXL1
ASXL2	inferred causation	IGF1
CAB39L	inferred causation	Concentration of ATP
CD38	activation	AKT1
CD38	causation	Cell survival
CD38	causation	Cell viability
CD38	causation	Endocytosis by eukaryotic cells
Cell survival	inferred causation	Cell viability
Cell survival	inferred causation	Concentration of ATP
H1f1	inferred causation	H1-6
H1f1	inferred causation	PML
IGF1	activation	AKT1
IGF1	causation	Cell survival
IGF1	causation	Cell viability
IGF1	causation	Development of neurons
IGF1	causation	Morphogenesis of neurons
IGF1	causation	Neuritogenesis
IGF1	causation	Synaptic transmission of brain cells
IGF1	expression	AKT1
IGF1	phosphorylation	AKT1
IL15	activation	AKT1
IL15	causation	Cell survival
IL15	causation	Cell viability
IL15	causation	Endocytosis by eukaryotic cells
IL15	expression	AKT1
IL15	expression	CD38
IL15	expression	IL5
IL15	inferred causation	Sirtuin Signaling Pathway
IL3	activation	AKT1
IL3	causation	Cell survival
IL3	causation	Cell viability
IL3	causation	Concentration of ATP
IL3	causation	Endocytosis by eukaryotic cells
IL3	phosphorylation	AKT1
IL5	causation	Cell survival
IL5	causation	Cell viability
IL5	phosphorylation	AKT1
Neuritogenesis	inferred causation	Morphogenesis of neurons
PML	causation	Cell survival
PML	causation	Replication of Influenza A virus
PRKCB	causation	Cell survival
PRKCB	causation	Cell viability
PRKCB	causation	Endocytosis by eukaryotic cells
PRKCB	expression	IGF1
Sirtuin Signaling Pathway	inferred causation	Fusion of vesicles
Sirtuin Signaling Pathway	inferred causation	Replication of Influenza A virus
miR-185-3p (and other miRNAs w/seed GGGGCUG)	RNA-RNA interactions: microRNA targeting	PML

## Sheet: Table S5
Supplementary Table S5. Canonical Pathways
Z-score Liver PKO/WT	Z-score Syn PKO/WT	Cluster	Canonical Pathways
-1.89	0	Cluster -93	Role of PKR in Interferon Induction and Antiviral Response
-1.342	-1	Cluster -93	Aryl Hydrocarbon Receptor Signaling
-1.067	-2.177	Cluster -93	Sirtuin Signaling Pathway
-5	0	Cluster -93	Coronavirus Pathogenesis Pathway
-1.633	-2.4	Cluster -93	RHOGDI Signaling
-0.333	2	Cluster -89	Glutathione-mediated Detoxification
0	2.646	Cluster -89	Glutathione Redox Reactions I
-1	1.667	Cluster -89	eNOS Signaling
-0.816	3.578	Cluster -89	HIF1α Signaling
-0.632	2.309	Cluster -89	Apelin Adipocyte Signaling Pathway
0.816	-0.302	Cluster -82	Amyotrophic Lateral Sclerosis Signaling
0.775	-0.5	Cluster -82	PPARα/RXRα Activation
1.342	0	Cluster -82	BAG2 Signaling Pathway
1.134	-0.447	Cluster -82	Ketogenesis
1.219	0.378	Cluster -82	Xenobiotic Metabolism PXR Signaling Pathway
1.069	-0.832	Cluster -82	TCA Cycle II (Eukaryotic)
1.342	-1.342	Cluster -82	Ketolysis
0.333	-2.121	Cluster -82	CLEAR Signaling Pathway
0	0.707	Cluster -10	Ethanol Degradation IV
0	0.775	Cluster -10	Huntington's Disease Signaling
-0.333	0.447	Cluster -10	Superpathway of Citrulline Metabolism
-0.302	0.707	Cluster -10	Superpathway of Methionine Degradation
0.333	0.707	Cluster -10	Oxidative Ethanol Degradation III
0	1.069	Cluster -10	Fatty Acid β-oxidation I
0	1.134	Cluster -10	Induction of Apoptosis by HIV1
-0.258	1.069	Cluster -10	Valine Degradation I
-0.378	1.091	Cluster -10	Senescence Pathway
-0.535	1.265	Cluster -10	Ethanol Degradation II
0.943	0.853	Cluster -10	Necroptosis Signaling Pathway
0	0.174	Cluster -14	Breast Cancer Regulation by Stathmin1
0	-0.378	Cluster -14	Glutaryl-CoA Degradation
-0.447	-0.447	Cluster -14	Acetyl-CoA Biosynthesis I (Pyruvate Dehydrogenase Complex)
-0.816	0.447	Cluster -14	Citrulline Biosynthesis
-0.577	-0.378	Cluster -14	Tryptophan Degradation III (Eukaryotic)
0.577	3.317	Cluster -26	Xenobiotic Metabolism General Signaling Pathway
0.707	3.28	Cluster -26	Protein Kinase A Signaling
1	3	Cluster -26	Apelin Cardiomyocyte Signaling Pathway
0.905	3.53	Cluster -26	Insulin Secretion Signaling Pathway
1	3.5	Cluster -26	Fcγ Receptor-mediated Phagocytosis in Macrophages and Monocytes
1.134	3.4	Cluster -26	Actin Cytoskeleton Signaling
1	4.226	Cluster -26	SNARE Signaling Pathway
0.707	4.737	Cluster -26	Synaptogenesis Signaling Pathway
2	3.771	Cluster -26	RHOA Signaling
2	3.838	Cluster -26	fMLP Signaling in Neutrophils
2	4.264	Cluster -26	RAC Signaling
2.236	4.596	Cluster -26	Cardiac Hypertrophy Signaling (Enhanced)
2.236	4.315	Cluster -26	Ephrin Receptor Signaling
1.633	2.673	Cluster -40	Neurovascular Coupling Signaling Pathway
1.897	2.714	Cluster -40	Gluconeogenesis I
2.449	2.324	Cluster -40	p70S6K Signaling
2.236	2.668	Cluster -40	IL-8 Signaling
2	2.92	Cluster -40	G-Protein Coupled Receptor Signaling
2	3.051	Cluster -40	PI3K Signaling in B Lymphocytes
2.449	2.668	Cluster -40	Leukocyte Extravasation Signaling
2.496	2.646	Cluster -40	Acute Phase Response Signaling
2	3.3	Cluster -40	Regulation of Actin-based Motility by Rho
2	3.638	Cluster -40	Thrombin Signaling
2.333	3.464	Cluster -40	Glycolysis I
2.236	3.71	Cluster -40	Signaling by Rho Family GTPases
2.449	3.638	Cluster -40	Oxytocin In Brain Signaling Pathway
2.449	3.9	Cluster -40	Oxytocin Signaling Pathway
2.887	3.357	Cluster -40	NRF2-mediated Oxidative Stress Response
0.333	1.5	Cluster -64	HER-2 Signaling in Breast Cancer
0.392	1.5	Cluster -64	Xenobiotic Metabolism AHR Signaling Pathway
1	1	Cluster -64	Aspartate Degradation II
0.378	1.633	Cluster -64	Histamine Degradation
0.378	1.633	Cluster -64	Fatty Acid α-oxidation
0.905	1.155	Cluster -64	Ferroptosis Signaling Pathway
0.258	1.897	Cluster -64	Noradrenaline and Adrenaline Degradation
0.905	1.265	Cluster -64	Isoleucine Degradation I
0.378	1.807	Cluster -64	AMPK Signaling
0.905	1.414	Cluster -64	Dopamine Degradation
1	1.414	Cluster -64	Putrescine Degradation III
0.688	1.897	Cluster -64	Serotonin Degradation
0.447	2.236	Cluster -64	Acyl-CoA Hydrolysis
1	1.732	Cluster -64	3-phosphoinositide Degradation
1	2.111	Cluster -64	D-myo-inositol (1,4,5,6)-Tetrakisphosphate Biosynthesis
1	2.111	Cluster -64	D-myo-inositol (3,4,5,6)-tetrakisphosphate Biosynthesis
1.134	2.043	Cluster -64	Epithelial Adherens Junction Signaling
1	2.309	Cluster -64	D-myo-inositol-5-phosphate Metabolism
1.265	2.111	Cluster -64	Tryptophan Degradation X (Mammalian, via Tryptamine)
1	2.496	Cluster -64	3-phosphoinositide Biosynthesis
1	2.673	Cluster -64	Superpathway of Inositol Phosphate Compounds
1	2.711	Cluster -64	Cardiac Hypertrophy Signaling
1.604	2.111	Cluster -64	Stearate Biosynthesis I (Animals)
1.633	2.294	Cluster -64	Integrin Signaling
1.342	2.496	Cluster -64	Nitric Oxide Signaling in the Cardiovascular System
1.508	0.905	Cluster -75	NAD Signaling Pathway
1.896	0.674	Cluster -75	Oxidative Phosphorylation
1.633	1	Cluster -75	Mitochondrial L-carnitine Shuttle Pathway
1.633	1.134	Cluster -75	Leucine Degradation I
2	1	Cluster -75	Telomerase Signaling
2	1.069	Cluster -75	ILK Signaling
1.732	1.521	Cluster -75	Estrogen Receptor Signaling
2.121	1.225	Cluster -75	Hepatic Fibrosis Signaling Pathway
2	1.508	Cluster -75	Glioblastoma Multiforme Signaling
2.449	1.147	Cluster -75	PI3K/AKT Signaling
2.191	1.633	Cluster -75	Xenobiotic Metabolism CAR Signaling Pathway
2	1.667	Cluster -75	Sphingosine-1-phosphate Signaling
3.162	0	Cluster -85	Production of Nitric Oxide and Reactive Oxygen Species in Macrophages
2.828	0.816	Cluster -85	Phenylalanine Degradation IV (Mammalian, via Side Chain)
4.426	0.816	Cluster -85	EIF2 Signaling
2.668	1	Cluster -85	PXR/RXR Activation

## Sheet: Table S6
Supplementary Table S6. Functional annotation clustering of liver mitochondrial proteins
Annotation Cluster 1	Enrichment Score: 8.63346570797977
Category	Term		Count	%	PValue	Genes	List Total	Pop Hits	Pop Total	Fold Enrichment	Bonferroni	Benjamini	FDR
GOTERM_CC_DIRECT	GO:0005783	endoplasmic reticulum	20	50	9.85721e-12	RPL5, LRRC59, H6PD, SSR4, HSPA5, TECR, RPLP0, CYP3A11, ATP2A2, PDIA6, HSP90B1, PDIA4, LMAN1, GANAB, MLEC, SSR1, RPL13, HYOU1, REEP6, PPIB	40	1632	21179	6.48866	1.11387e-09	7.19119e-10	6.17297e-10
UP_KW_CELLULAR_COMPONENT	KW-0256	Endoplasmic reticulum	17	42.5	4.00412e-10	LRRC59, H6PD, SSR4, HSPA5, TECR, CYP3A11, ATP2A2, PDIA6, HSP90B1, PDIA4, LMAN1, GANAB, MLEC, SSR1, HYOU1, REEP6, PPIB	37	1226	17960	6.73074	7.20741e-09	7.20741e-09	6.807e-09
GOTERM_CC_DIRECT	GO:0005789	endoplasmic reticulum membrane	11	27.5	3.18671e-06	LMAN1, LRRC59, SSR4, HSPA5, TECR, CYP3A11, ATP2A2, MLEC, SSR1, REEP6, HSP90B1	40	883	21179	6.59595	0.000360033	6.00163e-05	5.15184e-05
Annotation Cluster 2	Enrichment Score: 3.5322239601127445
Category	Term		Count	%	PValue	Genes	List Total	Pop Hits	Pop Total	Fold Enrichment	Bonferroni	Benjamini	FDR
GOTERM_CC_DIRECT	GO:0034663	endoplasmic reticulum chaperone complex	6	15	1.27278e-11	HSPA5, HYOU1, PPIB, PDIA6, PDIA4, HSP90B1	40	12	21179	264.737	1.43824e-09	7.19119e-10	6.17297e-10
GOTERM_CC_DIRECT	GO:0005790	smooth endoplasmic reticulum	6	15	3.15068e-09	HSPA5, HYOU1, PPIB, PDIA6, PDIA4, HSP90B1	40	32	21179	99.2766	3.56027e-07	1.18676e-07	1.01872e-07
KEGG_PATHWAY	mmu04141:Protein processing in endoplasmic reticulum		9	22.5	3.41609e-08	LMAN1, GANAB, SSR4, HSPA5, SSR1, HYOU1, PDIA6, PDIA4, HSP90B1	29	172	8992	16.2245	2.76703e-06	2.76703e-06	2.42542e-06
GOTERM_CC_DIRECT	GO:0005788	endoplasmic reticulum lumen	7	17.5	6.33474e-08	H6PD, HSPA5, HYOU1, PPIB, PDIA6, PDIA4, HSP90B1	40	115	21179	32.2289	7.15823e-06	1.78956e-06	1.53618e-06
UP_SEQ_FEATURE	MOTIF:Prevents secretion from ER		6	15	8.0014e-08	HSPA5, HYOU1, PPIB, PDIA6, PDIA4, HSP90B1	39	65	22511	53.2805	1.51225e-05	1.51226e-05	1.50426e-05
GOTERM_CC_DIRECT	GO:0042470	melanosome	6	15	9.72638e-07	GANAB, PPIB, PDIA6, SND1, PDIA4, HSP90B1	40	98	21179	32.4168	0.000109902	2.19816e-05	1.88692e-05
GOTERM_BP_DIRECT	GO:0034976	response to endoplasmic reticulum stress	4	10	0.000521968	HSPA5, HYOU1, PDIA6, PDIA4	37	88	20094	24.6855	0.145873	0.0788172	0.0788172
UP_KW_MOLECULAR_FUNCTION	KW-0143	Chaperone	5	12.5	0.000663868	CCT3, HSPA5, HYOU1, PDIA6, HSP90B1	25	207	12158	11.7469	0.0125384	0.0126135	0.00929415
GOTERM_BP_DIRECT	GO:0006457	protein folding	4	10	0.00110786	CCT3, PPIB, PDIA4, HSP90B1	37	114	20094	19.0555	0.28449	0.111525	0.111525
GOTERM_MF_DIRECT	GO:0016853	isomerase activity	4	10	0.00171001	PGAM1, PPIB, PDIA6, PDIA4	34	135	18713	16.3076	0.200848	0.0746706	0.0729606
UP_KW_MOLECULAR_FUNCTION	KW-0413	Isomerase	4	10	0.00243201	PGAM1, PPIB, PDIA6, PDIA4	25	138	12158	14.0962	0.0452106	0.0231041	0.0170241
GOTERM_CC_DIRECT	GO:0032991	macromolecular complex	7	17.5	0.00652294	C3, RPL5, HSPA5, CAD, ATP2A2, PPIB, HSP90B1	40	926	21179	4.00251	0.522651	0.0491395	0.0421817
GOTERM_MF_DIRECT	GO:0016887	ATPase activity	4	10	0.010859	CCT3, HSPA5, HYOU1, HSP90B1	34	262	18713	8.40278	0.760764	0.254848	0.249012
GOTERM_MF_DIRECT	GO:0051082	unfolded protein binding	3	7.5	0.0116724	CCT3, HSPA5, HSP90B1	34	93	18713	17.7543	0.785208	0.254848	0.249012
KEGG_PATHWAY	mmu04918:Thyroid hormone synthesis		3	7.5	0.021998	HSPA5, PDIA4, HSP90B1	29	74	8992	12.5704	0.834986	0.161985	0.141987
GOTERM_MF_DIRECT	GO:0000166	nucleotide binding	7	17.5	0.0767326	CCT3, HSPA5, CAD, ATP2A2, HYOU1, RAB6A, HSP90B1	34	1717	18713	2.24384	0.999971	0.614183	0.600117
GOTERM_BP_DIRECT	GO:0043066	negative regulation of apoptotic process	4	10	0.112446	HSPA5, NNT, HYOU1, HSP90B1	37	657	20094	3.30643	1	1	1
GOTERM_MF_DIRECT	GO:0005524	ATP binding	6	15	0.127892	CCT3, HSPA5, CAD, ATP2A2, HYOU1, HSP90B1	34	1529	18713	2.15977	1	0.881785	0.861591
UP_KW_LIGAND	KW-0067	ATP-binding	6	15	0.287176	CCT3, HSPA5, CAD, ATP2A2, HYOU1, HSP90B1	18	1402	6582	1.56491	0.995557	0.8675	0.8675
UP_KW_LIGAND	KW-0547	Nucleotide-binding	7	17.5	0.314032	CCT3, HSPA5, CAD, ATP2A2, HYOU1, RAB6A, HSP90B1	18	1807	6582	1.41653	0.997596	0.8675	0.8675
UP_SEQ_FEATURE	BINDING:ATP		3	7.5	0.341132	HSPA5, ATP2A2, HSP90B1	39	715	22511	2.42184	1	1	1
Annotation Cluster 3	Enrichment Score: 1.9010730012910766
Category	Term		Count	%	PValue	Genes	List Total	Pop Hits	Pop Total	Fold Enrichment	Bonferroni	Benjamini	FDR
GOTERM_CC_DIRECT	GO:0005739	mitochondrion	12	30	0.000423054	HEBP1, FDPS, H6PD, HSPA5, NNT, NDUFA2, NDUFB3, RMDN3, ACOT13, NDUFV2, SND1, COX6B1	40	1880	21179	3.37963	0.0466901	0.00629935	0.00540741
UP_KW_CELLULAR_COMPONENT	KW-0999	Mitochondrion inner membrane	5	12.5	0.00339575	NNT, NDUFA2, NDUFB3, NDUFV2, COX6B1	37	312	17960	7.77893	0.0593907	0.0305617	0.0288638
KEGG_PATHWAY	mmu05415:Diabetic cardiomyopathy		5	12.5	0.00387774	NDUFA2, NDUFB3, ATP2A2, NDUFV2, COX6B1	29	211	8992	7.34761	0.269997	0.104028	0.0911851
GOTERM_CC_DIRECT	GO:0005747	mitochondrial respiratory chain complex I	3	7.5	0.00397954	NDUFA2, NDUFB3, NDUFV2	40	51	21179	31.1456	0.362745	0.0449688	0.0386015
UP_KW_BIOLOGICAL_PROCESS	KW-0679	Respiratory chain	3	7.5	0.00573654	NDUFA2, NDUFB3, NDUFV2	21	63	11003	24.9501	0.18707	0.206515	0.206515
GOTERM_CC_DIRECT	GO:0070469	respiratory chain	3	7.5	0.00582747	NDUFA2, NDUFB3, NDUFV2	40	62	21179	25.6198	0.483371	0.047036	0.040376
GOTERM_BP_DIRECT	GO:0042776	mitochondrial ATP synthesis coupled proton transport	3	7.5	0.0058675	NDUFA2, NDUFB3, NDUFV2	37	64	20094	25.4569	0.83089	0.295331	0.295331
KEGG_PATHWAY	mmu01100:Metabolic pathways		12	30	0.00667684	FDPS, GANAB, H6PD, NNT, PGAM1, TECR, CAD, NDUFA2, NDUFB3, CYP3A11, NDUFV2, COX6B1	29	1620	8992	2.29681	0.418787	0.104028	0.0911851
GOTERM_BP_DIRECT	GO:0009060	aerobic respiration	3	7.5	0.00757194	NDUFA2, NDUFB3, NDUFV2	37	73	20094	22.3184	0.899282	0.326675	0.326675
KEGG_PATHWAY	mmu00190:Oxidative phosphorylation		4	10	0.00824028	NDUFA2, NDUFB3, NDUFV2, COX6B1	29	135	8992	9.18723	0.488408	0.104028	0.0911851
KEGG_PATHWAY	mmu05012:Parkinson disease		5	12.5	0.00853494	HSPA5, NDUFA2, NDUFB3, NDUFV2, COX6B1	29	264	8992	5.87252	0.500575	0.104028	0.0911851
KEGG_PATHWAY	mmu05020:Prion disease		5	12.5	0.00899008	HSPA5, NDUFA2, NDUFB3, NDUFV2, COX6B1	29	268	8992	5.78487	0.518808	0.104028	0.0911851
KEGG_PATHWAY	mmu04932:Non-alcoholic fatty liver disease		4	10	0.0122108	NDUFA2, NDUFB3, NDUFV2, COX6B1	29	156	8992	7.95049	0.630336	0.123634	0.108371
KEGG_PATHWAY	mmu05022:Pathways of neurodegeneration - multiple diseases		6	15	0.013953	HSPA5, NDUFA2, NDUFB3, ATP2A2, NDUFV2, COX6B1	29	471	8992	3.94992	0.679589	0.125577	0.110073
GOTERM_CC_DIRECT	GO:0005743	mitochondrial inner membrane	5	12.5	0.0150809	NNT, NDUFA2, NDUFB3, NDUFV2, COX6B1	40	521	21179	5.08133	0.820417	0.0896916	0.0769919
UP_KW_BIOLOGICAL_PROCESS	KW-0249	Electron transport	3	7.5	0.016163	NDUFA2, NDUFB3, NDUFV2	21	108	11003	14.5542	0.443797	0.290934	0.290934
KEGG_PATHWAY	mmu05014:Amyotrophic lateral sclerosis		5	12.5	0.0262086	HSPA5, NDUFA2, NDUFB3, NDUFV2, COX6B1	29	369	8992	4.20148	0.883657	0.176908	0.155068
KEGG_PATHWAY	mmu05010:Alzheimer disease		5	12.5	0.029542	NDUFA2, NDUFB3, ATP2A2, NDUFV2, COX6B1	29	383	8992	4.0479	0.911872	0.178698	0.156636
KEGG_PATHWAY	mmu05208:Chemical carcinogenesis - reactive oxygen species		4	10	0.030886	NDUFA2, NDUFB3, NDUFV2, COX6B1	29	222	8992	5.58683	0.92123	0.178698	0.156636
UP_KW_CELLULAR_COMPONENT	KW-0496	Mitochondrion	7	17.5	0.0334241	NNT, NDUFA2, NDUFB3, RMDN3, ACOT13, NDUFV2, COX6B1	37	1226	17960	2.77148	0.45769	0.200545	0.189403
KEGG_PATHWAY	mmu04714:Thermogenesis		4	10	0.0341762	NDUFA2, NDUFB3, NDUFV2, COX6B1	29	231	8992	5.36916	0.940196	0.184551	0.161767
KEGG_PATHWAY	mmu05016:Huntington disease		4	10	0.0662174	NDUFA2, NDUFB3, NDUFV2, COX6B1	29	302	8992	4.10687	0.99611	0.335225	0.29384
KEGG_PATHWAY	mmu04723:Retrograde endocannabinoid signaling		3	7.5	0.0770042	NDUFA2, NDUFB3, NDUFV2	29	148	8992	6.28518	0.998482	0.366902	0.321606
UP_KW_BIOLOGICAL_PROCESS	KW-0813	Transport	6	15	0.294418	LMAN1, NDUFA2, NDUFB3, ATP2A2, RAB6A, NDUFV2	21	2006	11003	1.56716	0.999996	1	1
Annotation Cluster 4	Enrichment Score: 1.6496907032150514
Category	Term		Count	%	PValue	Genes	List Total	Pop Hits	Pop Total	Fold Enrichment	Bonferroni	Benjamini	FDR
GOTERM_CC_DIRECT	GO:0022626	cytosolic ribosome	4	10	0.000445972	RPL5, RPS9, RPLP0, RPL13	40	81	21179	26.1469	0.0491567	0.00629935	0.00540741
GOTERM_BP_DIRECT	GO:0002181	cytoplasmic translation	4	10	0.000504793	RPL5, RPS9, RPLP0, RPL13	37	87	20094	24.9692	0.141429	0.0788172	0.0788172
UP_SEQ_FEATURE	CROSSLNK:Glycyl lysine isopeptide (Lys-Gly) (interchain with G-Cter in SUMO1); alternate		4	10	0.00243318	RPL5, HSPA5, RPLP0, RPL13	39	159	22511	14.5209	0.368988	0.15329	0.152479
GOTERM_MF_DIRECT	GO:0003735	structural constituent of ribosome	4	10	0.00423379	RPL5, RPS9, RPLP0, RPL13	34	186	18713	11.8362	0.426389	0.138657	0.135481
GOTERM_CC_DIRECT	GO:0005840	ribosome	4	10	0.00542716	RPL5, RPS9, RPLP0, RPL13	40	194	21179	10.917	0.459327	0.047036	0.040376
UP_KW_MOLECULAR_FUNCTION	KW-0689	Ribosomal protein	4	10	0.00562866	RPL5, RPS9, RPLP0, RPL13	25	186	12158	10.4585	0.101696	0.0356482	0.0262671
KEGG_PATHWAY	mmu05171:Coronavirus disease - COVID-19		5	12.5	0.00677102	C3, RPL5, RPS9, RPLP0, RPL13	29	247	8992	6.2767	0.423233	0.104028	0.0911851
GOTERM_CC_DIRECT	GO:0022625	cytosolic large ribosomal subunit	3	7.5	0.0069715	RPL5, RPLP0, RPL13	40	68	21179	23.3592	0.5464	0.0492363	0.0422647
KEGG_PATHWAY	mmu03010:Ribosome		4	10	0.0176344	RPL5, RPS9, RPLP0, RPL13	29	179	8992	6.92892	0.76334	0.142838	0.125204
UP_KW_MOLECULAR_FUNCTION	KW-0687	Ribonucleoprotein	4	10	0.0199829	RPL5, RPS9, RPLP0, RPL13	25	297	12158	6.54976	0.318542	0.0759351	0.0559522
GOTERM_CC_DIRECT	GO:1990904	ribonucleoprotein complex	3	7.5	0.045978	RPL5, RPS9, RPLP0	40	186	21179	8.53992	0.995101	0.23616	0.202721
GOTERM_MF_DIRECT	GO:0003723	RNA binding	5	12.5	0.0787585	RPL5, RPS9, RPL13, SND1, HSP90B1	34	928	18713	2.96542	0.999978	0.614183	0.600117
UP_SEQ_FEATURE	CROSSLNK:Glycyl lysine isopeptide (Lys-Gly) (interchain with G-Cter in SUMO2)		5	12.5	0.0978958	CCT3, RPS9, HSPA5, RPL13, SND1	39	1044	22511	2.76439	1	1	1
UP_SEQ_FEATURE	CROSSLNK:Glycyl lysine isopeptide (Lys-Gly) (interchain with G-Cter in SUMO2); alternate		3	7.5	0.100919	RPL5, RPLP0, RPL13	39	319	22511	5.42826	1	1	1
UP_KW_PTM	KW-1017	Isopeptide bond	8	20	0.10338	CCT3, RPL5, RPS9, SSR4, HSPA5, RPLP0, RPL13, SND1	35	1531	12816	1.91337	0.757949	0.495575	0.495575
GOTERM_BP_DIRECT	GO:0006412	translation	3	7.5	0.107909	RPL5, RPS9, RPL13	37	313	20094	5.20525	1	1	1
UP_KW_PTM	KW-0832	Ubl conjugation	8	20	0.396137	CCT3, RPL5, RPS9, SSR4, HSPA5, RPLP0, RPL13, SND1	35	2268	12816	1.29161	0.99858	0.92432	0.92432
GOTERM_CC_DIRECT	GO:0005730	nucleolus	3	7.5	0.49088	RPL5, RPS9, RPL13	40	888	21179	1.78877	1	1	0.866071
GOTERM_CC_DIRECT	GO:0045202	synapse	3	7.5	0.495082	RPL5, RPS9, RPLP0	40	895	21179	1.77478	1	1	0.866071
Annotation Cluster 5	Enrichment Score: 1.4398183696058768
Category	Term		Count	%	PValue	Genes	List Total	Pop Hits	Pop Total	Fold Enrichment	Bonferroni	Benjamini	FDR
GOTERM_MF_DIRECT	GO:0016787	hydrolase activity	8	20	0.0199544	GANAB, H6PD, HSPA5, PGAM1, PON1, CAD, ACOT13, SND1	34	1607	18713	2.73992	0.928671	0.373432	0.36488
GOTERM_MF_DIRECT	GO:0003824	catalytic activity	4	10	0.0308863	GANAB, H6PD, PGAM1, CAD	34	390	18713	5.64495	0.983591	0.432238	0.422339
UP_KW_MOLECULAR_FUNCTION	KW-0378	Hydrolase	8	20	0.0438958	GANAB, H6PD, HSPA5, PGAM1, PON1, CAD, ACOT13, SND1	25	1724	12158	2.25671	0.573814	0.125832	0.092718
UP_SEQ_FEATURE	BINDING:Substrate		4	10	0.0643427	GANAB, H6PD, PGAM1, ACOT13	39	547	22511	4.22088	0.999997	1	1
Annotation Cluster 6	Enrichment Score: 1.4032346100161277
Category	Term		Count	%	PValue	Genes	List Total	Pop Hits	Pop Total	Fold Enrichment	Bonferroni	Benjamini	FDR
GOTERM_CC_DIRECT	GO:0005789	endoplasmic reticulum membrane	11	27.5	3.18671e-06	LMAN1, LRRC59, SSR4, HSPA5, TECR, CYP3A11, ATP2A2, MLEC, SSR1, REEP6, HSP90B1	40	883	21179	6.59595	0.000360033	6.00163e-05	5.15184e-05
UP_SEQ_FEATURE	TOPO_DOM:Lumenal		7	17.5	0.000550426	LMAN1, LRRC59, SSR4, LAMP2, ATP2A2, MLEC, SSR1	39	619	22511	6.52736	0.098828	0.0520152	0.05174
GOTERM_CC_DIRECT	GO:0016020	membrane	20	50	0.020981	LRRC59, SSR4, HSPA5, TECR, NDUFA2, RPLP0, NDUFB3, CYP3A11, RMDN3, ATP2A2, PDIA6, COX6B1, LMAN1, NNT, LAMP2, MLEC, SSR1, REEP6, NDUFV2, RAB6A	40	6756	21179	1.56742	0.908926	0.118543	0.101758
UP_SEQ_FEATURE	TOPO_DOM:Cytoplasmic		9	22.5	0.173855	LMAN1, LRRC59, SSR4, NNT, LAMP2, RMDN3, ATP2A2, MLEC, SSR1	39	3252	22511	1.59743	1	1	1
UP_KW_DOMAIN	KW-1133	Transmembrane helix	13	32.5	0.309228	LRRC59, SSR4, TECR, NDUFB3, CYP3A11, RMDN3, ATP2A2, LMAN1, NNT, LAMP2, MLEC, SSR1, REEP6	29	5624	15344	1.22303	0.975263	1	1
UP_KW_DOMAIN	KW-0812	Transmembrane	13	32.5	0.434714	LRRC59, SSR4, TECR, NDUFB3, CYP3A11, RMDN3, ATP2A2, LMAN1, NNT, LAMP2, MLEC, SSR1, REEP6	29	6087	15344	1.13001	0.996668	1	1
UP_SEQ_FEATURE	TRANSMEM:Helical		13	32.5	0.499841	LRRC59, SSR4, TECR, NDUFB3, CYP3A11, RMDN3, ATP2A2, LMAN1, NNT, LAMP2, MLEC, SSR1, REEP6	39	6851	22511	1.09527	1	1	1
GOTERM_CC_DIRECT	GO:0016021	integral component of membrane	13	32.5	0.708164	LRRC59, SSR4, TECR, NDUFB3, CYP3A11, RMDN3, ATP2A2, LMAN1, NNT, LAMP2, MLEC, SSR1, REEP6	40	7145	21179	0.963355	1	1	0.866071
UP_KW_CELLULAR_COMPONENT	KW-0472	Membrane	18	45	0.771588	LRRC59, SSR4, TECR, NDUFA2, NDUFB3, CYP3A11, RMDN3, ATP2A2, PDIA6, COX6B1, LMAN1, NNT, LAMP2, MLEC, SSR1, REEP6, NDUFV2, RAB6A	37	9343	17960	0.93517	1	1	1
Annotation Cluster 7	Enrichment Score: 1.0836486593844181
Category	Term		Count	%	PValue	Genes	List Total	Pop Hits	Pop Total	Fold Enrichment	Bonferroni	Benjamini	FDR
UP_KW_DOMAIN	KW-0732	Signal	16	40	0.0102973	FDPS, H6PD, SSR4, HSPA5, PON1, PDIA6, HSP90B1, PDIA4, C3, LMAN1, GANAB, LAMP2, MLEC, SSR1, HYOU1, PPIB	29	4739	15344	1.78638	0.0983306	0.102973	0.102973
UP_SEQ_FEATURE	CARBOHYD:N-linked (GlcNAc...) asparagine		11	27.5	0.0831729	C3, GANAB, H6PD, LAMP2, TECR, PON1, MLEC, SSR1, HYOU1, PDIA4, HSP90B1	39	3706	22511	1.71324	1	1	1
UP_KW_PTM	KW-0325	Glycoprotein	11	27.5	0.655159	C3, GANAB, H6PD, LAMP2, TECR, PON1, MLEC, SSR1, HYOU1, PDIA4, HSP90B1	35	4008	12816	1.00496	0.999999	1	1
Annotation Cluster 8	Enrichment Score: 0.15215085566619863
Category	Term		Count	%	PValue	Genes	List Total	Pop Hits	Pop Total	Fold Enrichment	Bonferroni	Benjamini	FDR
UP_KW_CELLULAR_COMPONENT	KW-0963	Cytoplasm	12	30	0.443071	CCT3, HEBP1, FDPS, RPL5, RPS9, HSPA5, CAD, RPLP0, RMDN3, ACOT13, LGALS9, SND1	37	5081	17960	1.1464	0.999973	1	1
GOTERM_CC_DIRECT	GO:0005634	nucleus	10	25	0.879471	RPL5, LRRC59, HSPA5, PGAM1, CAD, RPLP0, RMDN3, ACOT13, LGALS9, SND1	40	6426	21179	0.823957	1	1	0.879471
UP_KW_CELLULAR_COMPONENT	KW-0539	Nucleus	8	20	0.897123	RPL5, LRRC59, CAD, RPLP0, RMDN3, ACOT13, LGALS9, SND1	37	4901	17960	0.792337	1	1	1

## Sheet: Table S7
Supplementary Table S7. Functional annotation clustering of striatal synaptic mitochondrial proteins
Annotation Cluster 1	Enrichment Score: 2.3646089623679676
Category	Term		Count	%	PValue	Genes	List Total	Pop Hits	Pop Total	Fold Enrichment	Bonferroni	Benjamini	FDR
GOTERM_MF_DIRECT	GO:0005515	protein binding	17	65.3846	0.000237569	NCKAP1, PRRT2, SGIP1, HSPA4L, HPCA, ARPC1A, NRXN3, BAIAP2, HSPH1, SYNGAP1, RAB14, PRKAR2B, CNTN1, STXBP5, SPTAN1, HRAS, YWHAH	26	5338	18713	2.29214	0.0176619	0.0178177	0.0173425
GOTERM_CC_DIRECT	GO:0016020	membrane	15	57.6923	0.00670573	NCKAP1, PRRT2, SGIP1, RAB1B, HPCA, NRXN3, BAIAP2, SYNGAP1, RAB14, NNT, PRKAR2B, CNTN1, STXBP5, SPTAN1, HRAS	25	6756	21179	1.88091	0.577356	0.107292	0.100586
GOTERM_CC_DIRECT	GO:0005886	plasma membrane	12	46.1538	0.0505752	NCKAP1, PRRT2, SYNGAP1, RAB14, PRKAR2B, SGIP1, CNTN1, STXBP5, BAIAP2, SPTAN1, HRAS, YWHAH	25	5992	21179	1.69658	0.998697	0.404602	0.379314
Annotation Cluster 2	Enrichment Score: 1.7147473665538304
Category	Term		Count	%	PValue	Genes	List Total	Pop Hits	Pop Total	Fold Enrichment	Bonferroni	Benjamini	FDR
GOTERM_CC_DIRECT	GO:0043209	myelin sheath	4	15.3846	0.00129016	CNTN1, TPPP, SPTAN1, TUBB4A	25	192	21179	17.6492	0.152316	0.0302823	0.0283897
GOTERM_CC_DIRECT	GO:0005874	microtubule	4	15.3846	0.00773811	HSPH1, TPPP, BAIAP2, TUBB4A	25	363	21179	9.3351	0.630029	0.110053	0.103175
GOTERM_CC_DIRECT	GO:0042995	cell projection	5	19.2308	0.0411418	NCKAP1, PRRT2, BAIAP2, SPTAN1, TUBB4A	25	1174	21179	3.60801	0.995381	0.351076	0.329134
GOTERM_CC_DIRECT	GO:0005856	cytoskeleton	5	19.2308	0.0673942	ARPC1A, TPPP, BAIAP2, SPTAN1, TUBB4A	25	1381	21179	3.0672	0.999868	0.507439	0.475724
UP_KW_CELLULAR_COMPONENT	KW-0206	Cytoskeleton	5	19.2308	0.0964002	ARPC1A, TPPP, BAIAP2, SPTAN1, TUBB4A	26	1271	17960	2.71742	0.821518	0.705527	0.705527
Annotation Cluster 3	Enrichment Score: 1.4530359624495501
Category	Term		Count	%	PValue	Genes	List Total	Pop Hits	Pop Total	Fold Enrichment	Bonferroni	Benjamini	FDR
GOTERM_MF_DIRECT	GO:0003924	GTPase activity	5	19.2308	0.00085656	RAB14, RAB1B, TPPP, HRAS, TUBB4A	26	326	18713	11.0388	0.0622478	0.032121	0.0312644
UP_SEQ_FEATURE	NP_BIND:GTP		4	15.3846	0.00441854	RAB14, RAB1B, HRAS, TUBB4A	26	302	22511	11.4677	0.471482	0.335691	0.335691
UP_SEQ_FEATURE	MOTIF:Effector region		3	11.5385	0.00466238	RAB14, RAB1B, HRAS	26	92	22511	28.2329	0.4898	0.335691	0.335691
INTERPRO	IPR001806:Small GTPase superfamily		3	11.5385	0.0112651	RAB14, RAB1B, HRAS	26	135	20908	17.8701	0.613892	0.350199	0.350199
GOTERM_CC_DIRECT	GO:0048471	perinuclear region of cytoplasm	5	19.2308	0.0125685	RAB14, PRKAR2B, PACS1, RAB1B, TPPP	25	816	21179	5.19093	0.801896	0.160877	0.150822
GOTERM_MF_DIRECT	GO:0005525	GTP binding	4	15.3846	0.0149069	RAB14, RAB1B, HRAS, TUBB4A	26	392	18713	7.34419	0.675813	0.223603	0.217641
INTERPRO	IPR005225:Small GTP-binding protein domain		3	11.5385	0.0166761	RAB14, RAB1B, HRAS	26	166	20908	14.5329	0.756492	0.350199	0.350199
GOTERM_CC_DIRECT	GO:0005794	Golgi apparatus	6	23.0769	0.0199872	RAB14, PACS1, RAB1B, TPPP, BAIAP2, HRAS	25	1427	21179	3.56199	0.924549	0.232578	0.218042
GOTERM_MF_DIRECT	GO:0000166	nucleotide binding	7	26.9231	0.0228461	HSPH1, RAB14, PRKAR2B, RAB1B, HSPA4L, HRAS, TUBB4A	26	1717	18713	2.93425	0.823305	0.285576	0.27796
UP_KW_PTM	KW-0636	Prenylation	3	11.5385	0.0353102	RAB14, RAB1B, HRAS	24	166	12816	9.6506	0.350391	0.242269	0.242269
UP_KW_LIGAND	KW-0342	GTP-binding	4	15.3846	0.0403147	RAB14, RAB1B, HRAS, TUBB4A	16	344	6582	4.78343	0.389696	0.483776	0.483776
UP_KW_PTM	KW-0449	Lipoprotein	5	19.2308	0.065893	RAB14, RAB1B, HPCA, CNTN1, HRAS	24	867	12816	3.07958	0.558674	0.285536	0.285536
UP_KW_CELLULAR_COMPONENT	KW-0333	Golgi apparatus	4	15.3846	0.124505	RAB14, PACS1, TPPP, HRAS	26	890	17960	3.10458	0.895693	0.705527	0.705527
UP_KW_MOLECULAR_FUNCTION	KW-0378	Hydrolase	4	15.3846	0.196655	SGIP1, RAB1B, TPPP, HRAS	12	1724	12158	2.35073	0.953374	1	1
UP_KW_LIGAND	KW-0547	Nucleotide-binding	7	26.9231	0.207258	HSPH1, RAB14, PRKAR2B, RAB1B, HSPA4L, HRAS, TUBB4A	16	1807	6582	1.59359	0.938399	1	1
UP_KW_PTM	KW-0488	Methylation	4	15.3846	0.264433	PRRT2, RAB14, RAB1B, HRAS	24	998	12816	2.14028	0.974912	0.859406	0.859406
INTERPRO	IPR027417:P-loop containing nucleoside triphosphate hydrolase		3	11.5385	0.304025	RAB14, RAB1B, HRAS	26	925	20908	2.60807	1	1	1
GOTERM_MF_DIRECT	GO:0016787	hydrolase activity	3	11.5385	0.645381	RAB1B, TPPP, HRAS	26	1607	18713	1.34362	1	1	0.986486
Annotation Cluster 4	Enrichment Score: 0.6518381256020995
Category	Term		Count	%	PValue	Genes	List Total	Pop Hits	Pop Total	Fold Enrichment	Bonferroni	Benjamini	FDR
UP_KW_BIOLOGICAL_PROCESS	KW-0653	Protein transport	3	11.5385	0.103082	RAB14, RAB1B, STXBP5	11	611	11003	4.91132	0.804436	0.773118	0.773118
GOTERM_BP_DIRECT	GO:0015031	protein transport	3	11.5385	0.189028	RAB14, RAB1B, STXBP5	26	641	20094	3.61706	1	1	1
UP_KW_BIOLOGICAL_PROCESS	KW-0813	Transport	3	11.5385	0.568557	RAB14, RAB1B, STXBP5	11	2006	11003	1.49592	0.999997	1	1
Annotation Cluster 5	Enrichment Score: 0.6282456436364628
Category	Term		Count	%	PValue	Genes	List Total	Pop Hits	Pop Total	Fold Enrichment	Bonferroni	Benjamini	FDR
UP_SEQ_FEATURE	COMPBIAS:Basic and acidic residues		10	38.4615	0.118234	NCKAP1, HSPH1, SYNGAP1, PACS1, SGIP1, HPCA, HSPA4L, NRXN3, STXBP5, TPPP	26	5362	22511	1.61471	1	1	1
UP_SEQ_FEATURE	COMPBIAS:Polar residues		10	38.4615	0.314607	PCMT1, HSPH1, PRRT2, SYNGAP1, PACS1, SGIP1, HSPA4L, NRXN3, STXBP5, BAIAP2	26	6706	22511	1.29109	1	1	1
UP_SEQ_FEATURE	REGION:Disordered		17	65.3846	0.350552	NCKAP1, PRRT2, SGIP1, RAB1B, HSPA4L, HPCA, NRXN3, BAIAP2, PCMT1, HSPH1, SYNGAP1, RAB14, PACS1, CNTN1, STXBP5, TPPP, YWHAH	26	13081	22511	1.1252	1	1	1
Annotation Cluster 6	Enrichment Score: 0.4414634285351721
Category	Term		Count	%	PValue	Genes	List Total	Pop Hits	Pop Total	Fold Enrichment	Bonferroni	Benjamini	FDR
INTERPRO	IPR011992:EF-hand-like domain		3	11.5385	0.0407366	HPCA, TPPP, SPTAN1	26	269	20908	8.96826	0.969606	0.684375	0.684375
UP_KW_LIGAND	KW-0106	Calcium	3	11.5385	0.585441	HPCA, NRXN3, SPTAN1	16	836	6582	1.47623	0.999974	1	1
GOTERM_MF_DIRECT	GO:0046872	metal ion binding	5	19.2308	0.731491	HPCA, NRXN3, TPPP, SPTAN1, PGM2L1	26	3577	18713	1.00605	1	1	0.986486
UP_KW_LIGAND	KW-0479	Metal-binding	6	23.0769	0.982811	SGIP1, HPCA, NRXN3, TPPP, SPTAN1, PGM2L1	16	3754	6582	0.657499	1	1	1
Annotation Cluster 7	Enrichment Score: 0.04545946180491414
Category	Term		Count	%	PValue	Genes	List Total	Pop Hits	Pop Total	Fold Enrichment	Bonferroni	Benjamini	FDR
UP_KW_DOMAIN	KW-1133	Transmembrane helix	6	23.0769	0.848055	NCKAP1, PCMT1, PRRT2, NNT, CNTN1, NRXN3	19	5624	15344	0.861571	1	1	1
UP_SEQ_FEATURE	TOPO_DOM:Cytoplasmic		3	11.5385	0.894508	PRRT2, NNT, NRXN3	26	3252	22511	0.798716	1	1	1
UP_KW_DOMAIN	KW-0812	Transmembrane	6	23.0769	0.901149	NCKAP1, PCMT1, PRRT2, NNT, CNTN1, NRXN3	19	6087	15344	0.796036	1	1	1
UP_SEQ_FEATURE	TRANSMEM:Helical		6	23.0769	0.916855	NCKAP1, PCMT1, PRRT2, NNT, CNTN1, NRXN3	26	6851	22511	0.758261	1	1	1
GOTERM_CC_DIRECT	GO:0016021	integral component of membrane	6	23.0769	0.94536	NCKAP1, PCMT1, PRRT2, NNT, CNTN1, NRXN3	25	7145	21179	0.711401	1	1	0.94536

## Sheet: Table S8
Supplementary Table S8. Turnover of liver mitochondrial proteins
UniProt	Protein Description	Gene	wt.HalfLife	wt.MinHalfLife	wt.MaxHalfLife	wt.PointCount	wt.CV	pko.HalfLife	pko.MinHalfLife	pko.MaxHalfLife	pko.PointCount	pko.CV	Log2 PKO/WT	HL ratio PKO/WT
P28843	Dipeptidyl peptidase 4 OS=Mus musculus GN=Dpp4 PE=1 SV=3	Dpp4	5.002	4.77101	5.2565	57	0.0970588	6.67501	6.20794	7.21808	52	0.151332	0.416264	1.33447
Q8K1Z0	Ubiquinone biosynthesis protein COQ9, mitochondrial OS=Mus musculus GN=Coq9 PE=1 SV=1	Coq9	4.56903	4.14276	5.09308	13	0.207992	3.17594	2.87911	3.54102	22	0.208415	-0.524702	0.695103
P58252	Elongation factor 2 OS=Mus musculus GN=Eef2 PE=1 SV=2	Eef2	2.26048	2.13837	2.39738	94	0.114579	3.02997	2.72997	3.40405	156	0.22247	0.422674	1.34041
Q8K183	Pyridoxal kinase OS=Mus musculus GN=Pdxk PE=1 SV=1	Pdxk	4.90191	4.37616	5.57123	23	0.243796	3.52445	3.2517	3.84715	22	0.168949	-0.475943	0.718997
P33267	Cytochrome P450 2F2 OS=Mus musculus GN=Cyp2f2 PE=1 SV=1	Cyp2f2	2.22564	2.03147	2.46084	90	0.192923	1.66419	1.55692	1.78733	105	0.138451	-0.419399	0.747736
Q5XG73	Acyl-CoA-binding domain-containing protein 5 OS=Mus musculus GN=Acbd5 PE=1 SV=1	Acbd5	2.66244	2.4115	2.97169	45	0.210405	1.98203	1.84954	2.13498	48	0.144013	-0.42577	0.744441
Q8QZS1	3-hydroxyisobutyryl-CoA hydrolase, mitochondrial OS=Mus musculus GN=Hibch PE=1 SV=1	Hibch	3.57158	3.36772	3.80171	135	0.121513	4.44416	4.28888	4.6111	162	0.0725037	0.315349	1.24431
P62900	60S ribosomal protein L31 OS=Mus musculus GN=Rpl31 PE=1 SV=1	Rpl31	6.11261	5.45115	6.95677	16	0.246314	4.19982	3.6825	4.88625	20	0.28662	-0.541461	0.687075
P24270	Catalase OS=Mus musculus GN=Cat PE=1 SV=4	Cat	1.36226	1.30241	1.42787	203	0.0920986	1.67211	1.58787	1.76578	204	0.106399	0.295669	1.22745
Q8BH59	Calcium-binding mitochondrial carrier protein Aralar1 OS=Mus musculus GN=Slc25a12 PE=1 SV=1	Slc25a12	4.75637	4.23825	5.41882	50	0.248208	3.48925	3.20252	3.83236	55	0.180508	-0.446946	0.733594
Q99M87	DnaJ homolog subfamily A member 3, mitochondrial OS=Mus musculus GN=Dnaja3 PE=1 SV=1	Dnaja3	1.57847	1.48626	1.68288	31	0.124569	2.0461	1.85344	2.28347	35	0.210172	0.374351	1.29626
Q91WC3	Long-chain-fatty-acid--CoA ligase 6 OS=Mus musculus GN=Acsl6 PE=1 SV=1	Acsl6	2.4056	2.292	2.53104	27	0.0993697	2.93739	2.77889	3.11507	22	0.114451	0.288139	1.22106
Q9D0G0	28S ribosomal protein S30, mitochondrial OS=Mus musculus GN=Mrps30 PE=1 SV=1	Mrps30	4.51271	4.05618	5.08504	12	0.227991	3.21535	2.83699	3.71016	18	0.271563	-0.489018	0.71251
P51150	Ras-related protein Rab-7a OS=Mus musculus GN=Rab7a PE=1 SV=2	Rab7a	1.31616	1.15217	1.53459	31	0.290557	1.90486	1.67602	2.20608	39	0.278266	0.533348	1.44728
P07901	Heat shock protein HSP 90-alpha OS=Mus musculus GN=Hsp90aa1 PE=1 SV=4	Hsp90aa1	1.92646	1.75328	2.1376	22	0.199498	2.64798	2.32797	3.06998	36	0.280217	0.458939	1.37453
P35700	Peroxiredoxin-1 OS=Mus musculus GN=Prdx1 PE=1 SV=1	Prdx1	2.98335	2.87752	3.09727	117	0.0736595	3.44692	3.36554	3.53233	111	0.0483855	0.208372	1.15538
Q922R8	Protein disulfide-isomerase A6 OS=Mus musculus GN=Pdia6 PE=1 SV=3	Pdia6	2.87839	2.72263	3.05305	88	0.114793	2.39264	2.28329	2.513	146	0.0960078	-0.266657	0.831244
Q9CQZ6	NADH dehydrogenase [ubiquinone] 1 beta subcomplex subunit 3 OS=Mus musculus GN=Ndufb3 PE=1 SV=1	Ndufb3	3.69966	3.39895	4.05875	35	0.178343	4.56848	4.37695	4.77754	39	0.0876857	0.30432	1.23484
O35215	D-dopachrome decarboxylase OS=Mus musculus GN=Ddt PE=1 SV=3	Ddt	5.68551	5.32388	6.09985	85	0.136482	7.38586	6.57568	8.42372	76	0.250213	0.377475	1.29907
Q7TNG8	Probable D-lactate dehydrogenase, mitochondrial OS=Mus musculus GN=Ldhd PE=1 SV=1	Ldhd	2.46746	2.41479	2.52248	88	0.0436419	2.1466	2.05707	2.24428	78	0.0872126	-0.200974	0.869963
P09055	Integrin beta-1 OS=Mus musculus GN=Itgb1 PE=1 SV=1	Itgb1	3.15414	2.80784	3.59787	26	0.250473	2.40487	2.22858	2.61145	35	0.159207	-0.391288	0.762449
Q9JHR7	Insulin-degrading enzyme OS=Mus musculus GN=Ide PE=1 SV=1	Ide	2.89125	2.72077	3.08453	90	0.125815	3.47688	3.31346	3.65726	147	0.0988803	0.266099	1.20255
Q9JM62	Receptor expression-enhancing protein 6 OS=Mus musculus GN=Reep6 PE=1 SV=1	Reep6	1.60141	1.51224	1.70177	22	0.118355	2.00224	1.82413	2.2189	32	0.197167	0.322268	1.25029
O54775	WNT1-inducible-signaling pathway protein 1 OS=Mus musculus GN=Wisp1 PE=2 SV=1	Wisp1	1.23978	1.14886	1.34634	14	0.159289	0.918048	0.802771	1.07198	11	0.293245	-0.433448	0.74049
Q9CPR4	60S ribosomal protein L17 OS=Mus musculus GN=Rpl17 PE=1 SV=3	Rpl17	4.894	4.62025	5.20223	41	0.118917	5.78541	5.57011	6.01803	51	0.0774219	0.241406	1.18214
P68368	Tubulin alpha-4A chain OS=Mus musculus GN=Tuba4a PE=1 SV=1	Tuba4a	4.11541	3.8238	4.45517	18	0.153418	3.29044	3.04908	3.57329	26	0.159311	-0.322756	0.799541
Q99P30	Peroxisomal coenzyme A diphosphatase NUDT7 OS=Mus musculus GN=Nudt7 PE=1 SV=2	Nudt7	1.57378	1.51894	1.63274	88	0.0723116	1.79187	1.73901	1.84804	86	0.060846	0.187231	1.13858
Q9DBL1	Short/branched chain specific acyl-CoA dehydrogenase, mitochondrial OS=Mus musculus GN=Acadsb PE=1 SV=1	Acadsb	1.82656	1.73896	1.92345	104	0.101007	1.55374	1.48119	1.63377	99	0.0982039	-0.233381	0.850639
P14152	Malate dehydrogenase, cytoplasmic OS=Mus musculus GN=Mdh1 PE=1 SV=3	Mdh1	3.70254	3.61096	3.79887	133	0.0507514	4.14497	4.04157	4.2538	129	0.0512021	0.162849	1.1195
P16675	Lysosomal protective protein OS=Mus musculus GN=Ctsa PE=1 SV=1	Ctsa	1.76715	1.62658	1.93431	23	0.174142	1.36175	1.22752	1.52895	31	0.221355	-0.375956	0.770595
Q80XN0	D-beta-hydroxybutyrate dehydrogenase, mitochondrial OS=Mus musculus GN=Bdh1 PE=1 SV=2	Bdh1	4.83234	4.69718	4.97551	233	0.0575958	5.39493	5.28765	5.50667	216	0.0405979	0.158884	1.11642
P08113	Endoplasmin OS=Mus musculus GN=Hsp90b1 PE=1 SV=2	Hsp90b1	2.66498	2.5634	2.77493	210	0.0793739	2.35581	2.30081	2.41351	287	0.04784	-0.177899	0.883989
P11499	Heat shock protein HSP 90-beta OS=Mus musculus GN=Hsp90ab1 PE=1 SV=3	Hsp90ab1	1.82353	1.6412	2.05143	48	0.224969	1.40877	1.29417	1.54564	52	0.178504	-0.372298	0.772551
Q9D6J6	NADH dehydrogenase [ubiquinone] flavoprotein 2, mitochondrial OS=Mus musculus GN=Ndufv2 PE=1 SV=2	Ndufv2	3.55961	3.42	3.7111	75	0.08178	4.06187	3.93997	4.19155	90	0.0619383	0.190425	1.1411
Q8BGH2	Sorting and assembly machinery component 50 homolog OS=Mus musculus GN=Samm50 PE=1 SV=1	Samm50	4.44113	4.13551	4.79553	85	0.148616	5.5927	5.091	6.20409	87	0.199026	0.332617	1.2593
P27659	60S ribosomal protein L3 OS=Mus musculus GN=Rpl3 PE=1 SV=3	Rpl3	5.41355	5.07884	5.79549	93	0.132381	6.38516	6.13822	6.6528	105	0.0805912	0.238148	1.17948
Q9CQF9	Prenylcysteine oxidase OS=Mus musculus GN=Pcyox1 PE=1 SV=1	Pcyox1	2.74091	2.4048	3.18626	38	0.285109	2.06735	1.89607	2.27266	51	0.182162	-0.406873	0.754256
Q05920	Pyruvate carboxylase, mitochondrial OS=Mus musculus GN=Pc PE=1 SV=1	Pc	4.1475	4.09015	4.20648	616	0.0280477	4.49988	4.44769	4.55331	596	0.0234725	0.117646	1.08496
Q921I1	Serotransferrin OS=Mus musculus GN=Tf PE=1 SV=1	Tf	1.87661	1.73009	2.05023	88	0.170594	1.54564	1.46347	1.6376	107	0.112658	-0.27992	0.823636
Q3UNX5	Acyl-coenzyme A synthetase ACSM3, mitochondrial OS=Mus musculus GN=Acsm3 PE=1 SV=2	Acsm3	5.15201	4.70842	5.68788	98	0.190114	4.22503	4.01473	4.45858	109	0.105051	-0.286174	0.820074
Q9CY50	Translocon-associated protein subunit alpha OS=Mus musculus GN=Ssr1 PE=1 SV=1	Ssr1	3.46277	3.25268	3.70189	42	0.129725	4.12006	3.90292	4.36277	50	0.111611	0.250736	1.18981
P14148	60S ribosomal protein L7 OS=Mus musculus GN=Rpl7 PE=1 SV=2	Rpl7	5.03581	4.83471	5.25437	110	0.0833353	5.70153	5.52906	5.88511	119	0.0624488	0.179124	1.1322
Q6P3A8	2-oxoisovalerate dehydrogenase subunit beta, mitochondrial OS=Mus musculus GN=Bckdhb PE=1 SV=2	Bckdhb	3.97336	3.69102	4.30248	86	0.153891	4.73583	4.51973	4.97363	69	0.0958442	0.253257	1.1919
O88455	7-dehydrocholesterol reductase OS=Mus musculus GN=Dhcr7 PE=1 SV=1	Dhcr7	2.30491	2.15042	2.48332	27	0.144432	2.92485	2.60788	3.32953	36	0.246731	0.343652	1.26896
O09111	NADH dehydrogenase [ubiquinone] 1 beta subcomplex subunit 11, mitochondrial OS=Mus musculus GN=Ndufb11 PE=1 SV=2	Ndufb11	3.53467	3.14204	4.03944	23	0.253886	4.53064	4.23881	4.86562	24	0.138349	0.358139	1.28177
Q91VR2	ATP synthase subunit gamma, mitochondrial OS=Mus musculus GN=Atp5c1 PE=1 SV=1	Atp5c1	5.50873	5.30962	5.72336	151	0.0751055	6.15283	6.00459	6.30858	155	0.049407	0.15953	1.11692
P01942	Hemoglobin subunit alpha OS=Mus musculus GN=Hba PE=1 SV=2	Hba	34.4758	32.502	36.7049	46	0.121909	39.9726	38.4442	41.6277	46	0.0796428	0.213427	1.15944
Q8CC88	von Willebrand factor A domain-containing protein 8 OS=Mus musculus GN=Vwa8 PE=1 SV=2	Vwa8	2.29879	2.2437	2.35665	571	0.049136	2.52741	2.46617	2.59176	637	0.0496915	0.136784	1.09945
Q8R086	Sulfite oxidase, mitochondrial OS=Mus musculus GN=Suox PE=1 SV=2	Suox	3.4138	3.21047	3.64461	144	0.127171	3.93123	3.81318	4.05682	171	0.0619759	0.203603	1.15157
Q9WVJ3	Carboxypeptidase Q OS=Mus musculus GN=Cpq PE=1 SV=1	Cpq	2.65778	2.47902	2.86432	26	0.144972	2.23105	2.10767	2.36978	37	0.117483	-0.252496	0.839443
P40142	Transketolase OS=Mus musculus GN=Tkt PE=1 SV=1	Tkt	5.77779	5.59856	5.96887	158	0.0640914	6.49817	6.24284	6.77527	153	0.0819347	0.169516	1.12468
P47955	60S acidic ribosomal protein P1 OS=Mus musculus GN=Rplp1 PE=1 SV=1	Rplp1	4.19646	3.75978	4.7479	27	0.235465	5.18137	4.95931	5.42425	49	0.0897331	0.304161	1.2347
Q64435	UDP-glucuronosyltransferase 1-6 OS=Mus musculus GN=Ugt1a6 PE=1 SV=1	Ugt1a6	2.49861	2.38475	2.62388	73	0.0957036	2.8767	2.73568	3.03306	75	0.103374	0.203293	1.15132
Q8QZT1	Acetyl-CoA acetyltransferase, mitochondrial OS=Mus musculus GN=Acat1 PE=1 SV=1	Acat1	4.544	4.45765	4.63377	242	0.038759	4.90454	4.82704	4.98457	219	0.0321194	0.110154	1.07934
Q03265	ATP synthase subunit alpha, mitochondrial OS=Mus musculus GN=Atp5a1 PE=1 SV=1	Atp5a1	5.07986	5.00035	5.16195	444	0.031812	5.44523	5.3734	5.51901	434	0.0267407	0.100203	1.07192
Q8C196	Carbamoyl-phosphate synthase [ammonia], mitochondrial OS=Mus musculus GN=Cps1 PE=1 SV=2	Cps1	4.80584	4.76343	4.84901	1377	0.0178082	5.08818	5.04497	5.13213	1297	0.0171311	0.0823599	1.05875
P41216	Long-chain-fatty-acid--CoA ligase 1 OS=Mus musculus GN=Acsl1 PE=1 SV=2	Acsl1	2.2504	2.21587	2.28603	423	0.031176	2.41498	2.37833	2.45277	425	0.030823	0.101824	1.07313
P14869	60S acidic ribosomal protein P0 OS=Mus musculus GN=Rplp0 PE=1 SV=3	Rplp0	5.46675	5.18738	5.77792	131	0.108023	6.23161	6.01066	6.46943	151	0.0736194	0.188923	1.13991
P49429	4-hydroxyphenylpyruvate dioxygenase OS=Mus musculus GN=Hpd PE=1 SV=3	Hpd	1.55662	1.46922	1.65507	81	0.119391	1.84246	1.72131	1.98195	103	0.141462	0.243213	1.18363
Q9JMH6	Thioredoxin reductase 1, cytoplasmic OS=Mus musculus GN=Txnrd1 PE=1 SV=3	Txnrd1	1.99088	1.78963	2.24313	38	0.227791	2.47659	2.33255	2.63959	49	0.123975	0.314948	1.24397
Q8BMS1	Trifunctional enzyme subunit alpha, mitochondrial OS=Mus musculus GN=Hadha PE=1 SV=1	Hadha	4.21702	4.13317	4.30435	535	0.0405924	4.54665	4.47561	4.62	509	0.0317575	0.108581	1.07817
Q61171	Peroxiredoxin-2 OS=Mus musculus GN=Prdx2 PE=1 SV=3	Prdx2	4.93961	4.79905	5.08866	81	0.0586314	5.40671	5.28968	5.52904	105	0.0442711	0.130354	1.09456
Q9Z2I8	Succinate--CoA ligase [GDP-forming] subunit beta, mitochondrial OS=Mus musculus GN=Suclg2 PE=1 SV=3	Suclg2	3.77959	3.68346	3.88087	169	0.0522316	4.13118	4.03249	4.23483	145	0.0489769	0.128326	1.09303
Q9CR26	Vacuolar protein sorting-associated protein VTA1 homolog OS=Mus musculus GN=Vta1 PE=1 SV=1	Vta1	2.58264	2.35021	2.86608	11	0.199747	2.08186	1.92766	2.26287	18	0.161017	-0.310973	0.806098
Q9D773	39S ribosomal protein L2, mitochondrial OS=Mus musculus GN=Mrpl2 PE=1 SV=1	Mrpl2	4.97367	4.3654	5.7789	33	0.284196	3.73068	3.35125	4.207	33	0.229382	-0.414871	0.750086
Q9WU19	Hydroxyacid oxidase 1 OS=Mus musculus GN=Hao1 PE=1 SV=1	Hao1	1.60982	1.54508	1.68022	164	0.083947	1.81726	1.74274	1.89844	198	0.0856788	0.174865	1.12886
Q8BHC4	Dephospho-CoA kinase domain-containing protein OS=Mus musculus GN=Dcakd PE=1 SV=1	Dcakd	1.49763	1.40061	1.60909	13	0.139203	1.85093	1.66878	2.0777	14	0.220926	0.305566	1.2359
O09174	Alpha-methylacyl-CoA racemase OS=Mus musculus GN=Amacr PE=1 SV=4	Amacr	2.28702	2.23798	2.33826	261	0.0438472	2.48203	2.42462	2.54222	264	0.0473823	0.118046	1.08526
P63158	High mobility group protein B1 OS=Mus musculus GN=Hmgb1 PE=1 SV=2	Hmgb1	3.09364	2.79943	3.45697	33	0.212545	4.01401	3.58178	4.56489	34	0.244919	0.375738	1.2975
P21981	Protein-glutamine gamma-glutamyltransferase 2 OS=Mus musculus GN=Tgm2 PE=1 SV=4	Tgm2	2.90044	2.64401	3.21195	28	0.195813	3.49729	3.32755	3.68527	56	0.102285	0.269966	1.20578
P55096	ATP-binding cassette sub-family D member 3 OS=Mus musculus GN=Abcd3 PE=1 SV=2	Abcd3	1.96411	1.92716	2.00251	288	0.0383608	2.12159	2.0726	2.17296	286	0.0473029	0.111268	1.08018
Q8VCR2	17-beta-hydroxysteroid dehydrogenase 13 OS=Mus musculus GN=Hsd17b13 PE=1 SV=2	Hsd17b13	2.48781	2.31881	2.68337	43	0.146538	2.07702	1.93438	2.24236	67	0.148278	-0.260363	0.834878
Q9DCG6	Phenazine biosynthesis-like domain-containing protein 1 OS=Mus musculus GN=Pbld1 PE=1 SV=2	Pbld1	4.54059	4.34923	4.74956	32	0.0881667	3.73055	3.3514	4.20644	41	0.229198	-0.283489	0.821602
O08807	Peroxiredoxin-4 OS=Mus musculus GN=Prdx4 PE=1 SV=1	Prdx4	2.83148	2.63264	3.06282	61	0.151928	2.43196	2.32727	2.54651	76	0.0901498	-0.219438	0.8589
P80314	T-complex protein 1 subunit beta OS=Mus musculus GN=Cct2 PE=1 SV=4	Cct2	2.34098	2.09904	2.64595	11	0.233623	3.07659	2.73465	3.51626	21	0.254051	0.394219	1.31423
P05201	Aspartate aminotransferase, cytoplasmic OS=Mus musculus GN=Got1 PE=1 SV=3	Got1	4.52105	4.35012	4.70596	137	0.0787087	3.9932	3.79801	4.20955	155	0.10306	-0.179111	0.883247
Q9CZ13	Cytochrome b-c1 complex subunit 1, mitochondrial OS=Mus musculus GN=Uqcrc1 PE=1 SV=2	Uqcrc1	4.3374	4.26818	4.4089	276	0.0324448	4.63104	4.55545	4.70917	274	0.0331942	0.0945045	1.0677
Q8R0Y6	Cytosolic 10-formyltetrahydrofolate dehydrogenase OS=Mus musculus GN=Aldh1l1 PE=1 SV=1	Aldh1l1	3.02185	2.94746	3.10008	331	0.0505032	3.28315	3.20302	3.3674	317	0.0500692	0.119652	1.08647
P51881	ADP/ATP translocase 2 OS=Mus musculus GN=Slc25a5 PE=1 SV=3	Slc25a5	4.437	4.35135	4.5261	161	0.0393846	4.75767	4.67379	4.84463	153	0.0359081	0.100671	1.07227
Q9QYA2	Mitochondrial import receptor subunit TOM40 homolog OS=Mus musculus GN=Tomm40 PE=1 SV=3	Tomm40	3.0645	2.84417	3.32185	38	0.155877	3.64563	3.4301	3.89006	54	0.126168	0.250515	1.18963
P15105	Glutamine synthetase OS=Mus musculus GN=Glul PE=1 SV=6	Glul	2.96898	2.86287	3.08325	105	0.0742284	2.65957	2.55359	2.77473	93	0.0831498	-0.158772	0.895787
Q9WV68	Peroxisomal 2,4-dienoyl-CoA reductase OS=Mus musculus GN=Decr2 PE=1 SV=1	Decr2	1.95857	1.90444	2.01586	113	0.056888	2.16321	2.07988	2.25349	97	0.0802536	0.143375	1.10449
Q99MN9	Propionyl-CoA carboxylase beta chain, mitochondrial OS=Mus musculus GN=Pccb PE=1 SV=2	Pccb	4.84112	4.65525	5.04246	190	0.0799829	5.30935	5.19451	5.42937	194	0.0442351	0.133192	1.09672
Q99LB7	Sarcosine dehydrogenase, mitochondrial OS=Mus musculus GN=Sardh PE=1 SV=1	Sardh	4.91562	4.82113	5.01389	399	0.0392138	5.24509	5.16484	5.32787	383	0.0310827	0.0935916	1.06702
Q9DBT9	Dimethylglycine dehydrogenase, mitochondrial OS=Mus musculus GN=Dmgdh PE=1 SV=1	Dmgdh	4.44321	4.37893	4.50941	431	0.0293665	4.69946	4.63932	4.76117	436	0.0259281	0.0808898	1.05767
Q91V41	Ras-related protein Rab-14 OS=Mus musculus GN=Rab14 PE=1 SV=3	Rab14	1.32546	1.23921	1.42461	14	0.139881	1.62642	1.46455	1.82853	15	0.223793	0.295208	1.22706
Q8BMF4	Dihydrolipoyllysine-residue acetyltransferase component of pyruvate dehydrogenase complex, mitochondrial OS=Mus musculus GN=Dlat PE=1 SV=2	Dlat	5.09555	4.92957	5.27311	138	0.0674208	5.5684	5.41506	5.73069	138	0.0566821	0.128024	1.0928
O35381	Acidic leucine-rich nuclear phosphoprotein 32 family member A OS=Mus musculus GN=Anp32a PE=1 SV=1	Anp32a	2.6563	2.52058	2.80748	73	0.10801	2.99653	2.88291	3.11947	94	0.0789431	0.173871	1.12808
P62849	40S ribosomal protein S24 OS=Mus musculus GN=Rps24 PE=1 SV=1	Rps24	4.58981	4.25979	4.97526	36	0.155882	5.42796	5.10776	5.79099	44	0.125874	0.241975	1.18261
Q63836	Selenium-binding protein 2 OS=Mus musculus GN=Selenbp2 PE=1 SV=2	Selenbp2	3.15645	2.86044	3.52079	18	0.209205	3.92176	3.61286	4.28843	28	0.172261	0.313201	1.24246
P56480	ATP synthase subunit beta, mitochondrial OS=Mus musculus GN=Atp5b PE=1 SV=2	Atp5b	5.33358	5.24805	5.42195	501	0.0326055	5.62602	5.55974	5.6939	468	0.0238458	0.0770088	1.05483
Q8BWT1	3-ketoacyl-CoA thiolase, mitochondrial OS=Mus musculus GN=Acaa2 PE=1 SV=3	Acaa2	4.90252	4.81789	4.99018	347	0.0351435	5.19121	5.11681	5.26781	290	0.0290873	0.0825479	1.05889
Q9DB77	Cytochrome b-c1 complex subunit 2, mitochondrial OS=Mus musculus GN=Uqcrc2 PE=1 SV=1	Uqcrc2	4.09477	4.0283	4.16348	212	0.0330127	4.35201	4.26879	4.43854	228	0.039006	0.0878983	1.06282
P11725	Ornithine carbamoyltransferase, mitochondrial OS=Mus musculus GN=Otc PE=1 SV=1	Otc	5.43881	5.31694	5.5664	230	0.0458654	5.8425	5.70674	5.98488	240	0.0476074	0.103295	1.07422
Q8JZN5	Acyl-CoA dehydrogenase family member 9, mitochondrial OS=Mus musculus GN=Acad9 PE=1 SV=2	Acad9	4.08132	3.79481	4.41462	97	0.151866	4.95662	4.52415	5.4805	111	0.192944	0.280321	1.21446
Q9EQ20	Methylmalonate-semialdehyde dehydrogenase [acylating], mitochondrial OS=Mus musculus GN=Aldh6a1 PE=1 SV=1	Aldh6a1	4.56525	4.46614	4.66885	325	0.0444019	4.87997	4.77631	4.98824	314	0.0434289	0.0961803	1.06894
P51658	Estradiol 17-beta-dehydrogenase 2 OS=Mus musculus GN=Hsd17b2 PE=1 SV=2	Hsd17b2	1.83414	1.74035	1.93861	36	0.108092	2.07832	1.98292	2.18337	65	0.0964496	0.180318	1.13313
P63038	60 kDa heat shock protein, mitochondrial OS=Mus musculus GN=Hspd1 PE=1 SV=1	Hspd1	4.6946	4.61623	4.77569	470	0.0339664	4.94734	4.88255	5.01387	462	0.0265424	0.0756493	1.05384
Q99JY0	Trifunctional enzyme subunit beta, mitochondrial OS=Mus musculus GN=Hadhb PE=1 SV=1	Hadhb	4.59951	4.47379	4.73249	309	0.0562465	4.9393	4.83533	5.04785	293	0.043026	0.102829	1.07388
Q8K2B3	Succinate dehydrogenase [ubiquinone] flavoprotein subunit, mitochondrial OS=Mus musculus GN=Sdha PE=1 SV=1	Sdha	3.25437	3.17937	3.333	320	0.0472069	3.47921	3.40363	3.55821	295	0.0444286	0.0963804	1.06909
P12710	Fatty acid-binding protein, liver OS=Mus musculus GN=Fabp1 PE=1 SV=2	Fabp1	4.33435	4.22487	4.44965	134	0.0518612	4.63876	4.54031	4.74158	134	0.0433897	0.0979242	1.07023
Q9DBB4	N-alpha-acetyltransferase 16, NatA auxiliary subunit OS=Mus musculus GN=Naa16 PE=2 SV=1	Naa16	2.55178	2.43872	2.67584	23	0.0929257	2.80096	2.72999	2.87572	21	0.0520274	0.134417	1.09765
Q9CR68	Cytochrome b-c1 complex subunit Rieske, mitochondrial OS=Mus musculus GN=Uqcrfs1 PE=1 SV=1	Uqcrfs1	2.78729	2.70096	2.87932	114	0.0639892	3.02522	2.93557	3.12051	118	0.0611318	0.118175	1.08536
P52196	Thiosulfate sulfurtransferase OS=Mus musculus GN=Tst PE=1 SV=3	Tst	4.52031	4.39758	4.65009	216	0.0558594	4.86043	4.74087	4.98619	214	0.0504729	0.104662	1.07524
Q9CQ62	2,4-dienoyl-CoA reductase, mitochondrial OS=Mus musculus GN=Decr1 PE=1 SV=1	Decr1	5.30023	5.1908	5.41437	182	0.0421801	5.65464	5.51952	5.79656	181	0.0489934	0.0933813	1.06687
Q99J99	3-mercaptopyruvate sulfurtransferase OS=Mus musculus GN=Mpst PE=1 SV=3	Mpst	3.11941	2.91141	3.35942	55	0.143619	3.70688	3.42312	4.04194	80	0.166938	0.24893	1.18833
Q8R0F8	Acylpyruvase FAHD1, mitochondrial OS=Mus musculus GN=Fahd1 PE=1 SV=2	Fahd1	4.25561	3.9931	4.55506	58	0.13205	4.91643	4.64128	5.22625	42	0.118982	0.208244	1.15528
Q9DB20	ATP synthase subunit O, mitochondrial OS=Mus musculus GN=Atp5o PE=1 SV=1	Atp5o	5.46987	5.22717	5.7362	143	0.0930616	5.99406	5.84409	6.15192	149	0.0513567	0.132026	1.09583
Q9CPV4	Glyoxalase domain-containing protein 4 OS=Mus musculus GN=Glod4 PE=1 SV=1	Glod4	3.98485	3.65077	4.38622	57	0.184562	4.82326	4.46827	5.23954	83	0.159905	0.275486	1.2104
P50247	Adenosylhomocysteinase OS=Mus musculus GN=Ahcy PE=1 SV=3	Ahcy	3.0091	2.91485	3.10964	282	0.064734	3.25665	3.16582	3.35285	260	0.0574295	0.114059	1.08227
P25444	40S ribosomal protein S2 OS=Mus musculus GN=Rps2 PE=1 SV=3	Rps2	5.09025	4.8778	5.32204	64	0.0872723	4.5062	4.2526	4.79197	72	0.119694	-0.175824	0.885262
Q8BH95	Enoyl-CoA hydratase, mitochondrial OS=Mus musculus GN=Echs1 PE=1 SV=1	Echs1	5.09624	4.92027	5.28526	137	0.0716192	5.61312	5.3797	5.86771	113	0.0869412	0.139368	1.10142
Q8R1G2	Carboxymethylenebutenolidase homolog OS=Mus musculus GN=Cmbl PE=1 SV=1	Cmbl	3.50033	3.32396	3.69647	84	0.106421	3.09792	2.94621	3.26611	90	0.103263	-0.176192	0.885036
O88986	2-amino-3-ketobutyrate coenzyme A ligase, mitochondrial OS=Mus musculus GN=Gcat PE=1 SV=2	Gcat	4.1492	3.94316	4.37795	104	0.104789	4.57951	4.45275	4.71369	104	0.0569796	0.142361	1.10371
Q9DBJ1	Phosphoglycerate mutase 1 OS=Mus musculus GN=Pgam1 PE=1 SV=3	Pgam1	3.43049	3.01785	3.97383	20	0.278671	2.65592	2.40209	2.96972	40	0.213723	-0.369203	0.77421
Q9DCX2	ATP synthase subunit d, mitochondrial OS=Mus musculus GN=Atp5h PE=1 SV=3	Atp5h	5.69021	5.54921	5.83856	205	0.0508514	6.04341	5.93291	6.15811	204	0.037263	0.0868812	1.06207
Q9CQ91	NADH dehydrogenase [ubiquinone] 1 alpha subcomplex subunit 3 OS=Mus musculus GN=Ndufa3 PE=1 SV=1	Ndufa3	4.34658	4.13061	4.58638	17	0.104858	4.82502	4.65896	5.00335	14	0.0713749	0.150653	1.11007
Q9D6Y7	Mitochondrial peptide methionine sulfoxide reductase OS=Mus musculus GN=Msra PE=1 SV=1	Msra	2.72219	2.4967	2.99246	71	0.182116	3.24825	3.03963	3.48763	65	0.137921	0.254895	1.19325
Q920E5	Farnesyl pyrophosphate synthase OS=Mus musculus GN=Fdps PE=1 SV=1	Fdps	2.41273	2.26475	2.58141	54	0.131246	2.74045	2.62095	2.87136	71	0.0913784	0.183742	1.13583
Q71RI9	Kynurenine--oxoglutarate transaminase 3 OS=Mus musculus GN=Kyat3 PE=1 SV=1	Kyat3	4.00816	3.67291	4.41075	23	0.184082	3.14382	2.77873	3.61938	33	0.267398	-0.350419	0.784356
Q9QXE0	2-hydroxyacyl-CoA lyase 1 OS=Mus musculus GN=Hacl1 PE=1 SV=2	Hacl1	1.82891	1.7795	1.88114	187	0.0555744	1.97628	1.90892	2.04857	187	0.0706603	0.111806	1.08058
Q9CQM9	Glutaredoxin-3 OS=Mus musculus GN=Glrx3 PE=1 SV=1	Glrx3	26.2274	24.0839	28.7897	16	0.179421	31.4807	29.211	34.1328	19	0.156341	0.263392	1.2003
P34914	Bifunctional epoxide hydrolase 2 OS=Mus musculus GN=Ephx2 PE=1 SV=2	Ephx2	2.74748	2.70988	2.78614	573	0.0277543	2.86643	2.82625	2.90777	546	0.0284395	0.0611482	1.0433
P47738	Aldehyde dehydrogenase, mitochondrial OS=Mus musculus GN=Aldh2 PE=1 SV=1	Aldh2	2.19175	2.13661	2.24981	171	0.0516485	2.33878	2.28205	2.39841	173	0.049753	0.0936756	1.06709
P35979	60S ribosomal protein L12 OS=Mus musculus GN=Rpl12 PE=1 SV=2	Rpl12	5.50411	5.14854	5.91244	85	0.138788	6.18785	5.99181	6.39714	86	0.0655034	0.168927	1.12422
Q9WTP7	GTP:AMP phosphotransferase AK3, mitochondrial OS=Mus musculus GN=Ak3 PE=1 SV=3	Ak3	2.96832	2.85885	3.0865	90	0.0766935	3.25212	3.12783	3.38669	99	0.0795958	0.131732	1.09561
Q9DCS9	NADH dehydrogenase [ubiquinone] 1 beta subcomplex subunit 10 OS=Mus musculus GN=Ndufb10 PE=1 SV=3	Ndufb10	3.919	3.76896	4.08149	45	0.0797454	4.27096	4.13571	4.41536	50	0.0654768	0.124074	1.08981
Q9CRC0	Vitamin K epoxide reductase complex subunit 1 OS=Mus musculus GN=Vkorc1 PE=1 SV=1	Vkorc1	2.52638	2.36213	2.71517	20	0.139743	2.09503	1.90187	2.33185	21	0.205238	-0.270101	0.829262
P06801	NADP-dependent malic enzyme OS=Mus musculus GN=Me1 PE=1 SV=2	Me1	3.66902	3.52895	3.82066	177	0.0795066	4.04076	3.87005	4.22722	186	0.088391	0.139232	1.10132
Q99JR1	Sideroflexin-1 OS=Mus musculus GN=Sfxn1 PE=1 SV=3	Sfxn1	4.02911	3.9178	4.14692	65	0.0568654	4.33626	4.19946	4.48228	60	0.0652227	0.105992	1.07623
Q9D0F3	Protein ERGIC-53 OS=Mus musculus GN=Lman1 PE=1 SV=1	Lman1	2.29369	2.16219	2.44221	70	0.122087	2.62956	2.47299	2.8073	105	0.127135	0.197154	1.14643
Q3ULJ0	Glycerol-3-phosphate dehydrogenase 1-like protein OS=Mus musculus GN=Gpd1l PE=1 SV=2	Gpd1l	2.85252	2.64533	3.09492	33	0.157612	3.377	3.13369	3.66127	25	0.156225	0.243506	1.18387
Q9DCW4	Electron transfer flavoprotein subunit beta OS=Mus musculus GN=Etfb PE=1 SV=3	Etfb	4.71755	4.60981	4.83045	228	0.0467691	4.97851	4.88868	5.0717	233	0.0367611	0.0776757	1.05532
P16015	Carbonic anhydrase 3 OS=Mus musculus GN=Ca3 PE=1 SV=3	Ca3	3.8521	3.76253	3.94603	286	0.0476377	4.06152	3.99144	4.1341	260	0.0351266	0.0763748	1.05437
Q60597	2-oxoglutarate dehydrogenase, mitochondrial OS=Mus musculus GN=Ogdh PE=1 SV=3	Ogdh	2.38598	2.28686	2.49407	171	0.0868446	2.11977	1.99485	2.26138	163	0.125733	-0.170671	0.88843
Q99LC5	Electron transfer flavoprotein subunit alpha, mitochondrial OS=Mus musculus GN=Etfa PE=1 SV=2	Etfa	5.06171	4.94998	5.1786	222	0.0451652	5.32821	5.23631	5.4234	219	0.0351124	0.0740266	1.05265
O54734	Dolichyl-diphosphooligosaccharide--protein glycosyltransferase 48 kDa subunit OS=Mus musculus GN=Ddost PE=1 SV=2	Ddost	5.05089	4.87994	5.23424	131	0.0701468	5.42509	5.29072	5.56647	173	0.050828	0.103112	1.07409
P17742	Peptidyl-prolyl cis-trans isomerase A OS=Mus musculus GN=Ppia PE=1 SV=2	Ppia	3.20631	3.10053	3.31955	116	0.0683089	3.44126	3.35379	3.53342	124	0.0521986	0.102025	1.07328
Q8JZR0	Long-chain-fatty-acid--CoA ligase 5 OS=Mus musculus GN=Acsl5 PE=1 SV=1	Acsl5	2.37908	2.30096	2.4627	190	0.0679831	2.20422	2.1351	2.27796	233	0.064811	-0.110138	0.9265
Q5FW57	Glycine N-acyltransferase-like protein OS=Mus musculus GN=Gm4952 PE=1 SV=3	Gm4952	4.8788	4.62532	5.16168	124	0.109937	5.45481	5.2114	5.72208	105	0.0936202	0.161003	1.11806
Q9WUR2	Enoyl-CoA delta isomerase 2, mitochondrial OS=Mus musculus GN=Eci2 PE=1 SV=2	Eci2	2.41449	2.35326	2.47899	144	0.0520758	2.59045	2.50169	2.68573	129	0.0710441	0.101482	1.07287
Q9Z2I9	Succinate--CoA ligase [ADP-forming] subunit beta, mitochondrial OS=Mus musculus GN=Sucla2 PE=1 SV=2	Sucla2	3.86878	3.7293	4.01909	169	0.074904	4.17723	4.05502	4.30702	171	0.0603257	0.110667	1.07973
Q3UEG6	Alanine--glyoxylate aminotransferase 2, mitochondrial OS=Mus musculus GN=Agxt2 PE=1 SV=1	Agxt2	4.81645	4.6006	5.05355	153	0.0940417	5.27756	5.09736	5.47098	154	0.0707939	0.131901	1.09574
P05202	Aspartate aminotransferase, mitochondrial OS=Mus musculus GN=Got2 PE=1 SV=1	Got2	5.09373	5.00772	5.18275	314	0.0343624	5.30799	5.22687	5.39166	296	0.0310449	0.0594409	1.04206
Q3UTQ8	Cyclin-dependent kinase-like 5 OS=Mus musculus GN=Cdkl5 PE=1 SV=1	Cdkl5	2.08731	1.8914	2.32849	18	0.209405	2.51942	2.34822	2.71756	22	0.146595	0.271452	1.20702
Q9DCN2	NADH-cytochrome b5 reductase 3 OS=Mus musculus GN=Cyb5r3 PE=1 SV=3	Cyb5r3	2.44692	2.38971	2.50695	274	0.0479156	2.58417	2.52691	2.64409	289	0.0453432	0.0787318	1.05609
Q9JMD3	PCTP-like protein OS=Mus musculus GN=Stard10 PE=1 SV=1	Stard10	3.2602	3.03791	3.5176	34	0.147137	2.80001	2.61331	3.01543	33	0.143615	-0.219531	0.858844
Q9R0H0	Peroxisomal acyl-coenzyme A oxidase 1 OS=Mus musculus GN=Acox1 PE=1 SV=5	Acox1	1.20158	1.13683	1.27415	194	0.114285	1.35167	1.28271	1.42847	190	0.10784	0.169814	1.12491
P50285	Dimethylaniline monooxygenase [N-oxide-forming] 1 OS=Mus musculus GN=Fmo1 PE=1 SV=1	Fmo1	1.67877	1.47591	1.94627	45	0.280183	2.16435	1.95896	2.41787	61	0.212031	0.366534	1.28925
O35129	Prohibitin-2 OS=Mus musculus GN=Phb2 PE=1 SV=1	Phb2	5.43601	5.25375	5.63136	151	0.0694635	5.8332	5.66665	6.00982	159	0.0588307	0.10174	1.07307
Q9QXF8	Glycine N-methyltransferase OS=Mus musculus GN=Gnmt PE=1 SV=3	Gnmt	3.48262	3.3711	3.60176	128	0.0662308	3.72563	3.62425	3.83284	134	0.0559875	0.0973117	1.06978
Q80TN7	Neuron navigator 3 OS=Mus musculus GN=Nav3 PE=1 SV=2	Nav3	3.64395	3.48455	3.81865	21	0.0916861	4.0311	3.84202	4.23976	20	0.0986693	0.14567	1.10624
P18572	Basigin OS=Mus musculus GN=Bsg PE=1 SV=2	Bsg	2.24131	2.10356	2.39837	15	0.131532	1.82974	1.62658	2.09089	25	0.253755	-0.292708	0.816368
Q9DC70	NADH dehydrogenase [ubiquinone] iron-sulfur protein 7, mitochondrial OS=Mus musculus GN=Ndufs7 PE=1 SV=1	Ndufs7	3.51491	3.34572	3.70213	37	0.101397	3.01114	2.75077	3.32596	29	0.191023	-0.223178	0.856676
P24456	Cytochrome P450 2D10 OS=Mus musculus GN=Cyp2d10 PE=1 SV=2	Cyp2d10	1.66353	1.54863	1.79684	36	0.149205	1.44559	1.36181	1.54035	53	0.123508	-0.202594	0.868987
Q71KT5	Delta(14)-sterol reductase OS=Mus musculus GN=Tm7sf2 PE=1 SV=2	Tm7sf2	2.36881	2.18784	2.5824	16	0.166565	1.95992	1.78232	2.17684	20	0.201295	-0.273363	0.827389
Q9CPY7	Cytosol aminopeptidase OS=Mus musculus GN=Lap3 PE=1 SV=3	Lap3	3.54737	3.40444	3.70283	144	0.0841146	3.22979	3.08509	3.38873	148	0.0940116	-0.135309	0.910475
Q9JLJ2	4-trimethylaminobutyraldehyde dehydrogenase OS=Mus musculus GN=Aldh9a1 PE=1 SV=1	Aldh9a1	4.15951	4.03486	4.29211	161	0.0618449	4.40241	4.31023	4.49862	175	0.0427919	0.0818789	1.0584
P12970	60S ribosomal protein L7a OS=Mus musculus GN=Rpl7a PE=1 SV=2	Rpl7a	4.09653	3.86707	4.35493	89	0.11909	4.56356	4.37219	4.77245	109	0.0877073	0.155757	1.11401
Q9CQN1	Heat shock protein 75 kDa, mitochondrial OS=Mus musculus GN=Trap1 PE=1 SV=1	Trap1	2.22057	2.11127	2.3418	159	0.103816	2.46469	2.3506	2.59042	178	0.0973021	0.150474	1.10993
Q99LB2	Dehydrogenase/reductase SDR family member 4 OS=Mus musculus GN=Dhrs4 PE=1 SV=3	Dhrs4	2.35792	2.29168	2.4281	200	0.0578586	2.53254	2.43644	2.63654	180	0.0790115	0.10307	1.07406
Q9WTP6	Adenylate kinase 2, mitochondrial OS=Mus musculus GN=Ak2 PE=1 SV=5	Ak2	4.68701	4.56616	4.81443	144	0.0529701	4.91965	4.83003	5.01267	133	0.0371243	0.0698883	1.04964
P51174	Long-chain specific acyl-CoA dehydrogenase, mitochondrial OS=Mus musculus GN=Acadl PE=1 SV=2	Acadl	4.53417	4.33734	4.74971	124	0.0909476	4.92079	4.76221	5.0903	135	0.0666749	0.118053	1.08527
P67778	Prohibitin OS=Mus musculus GN=Phb PE=1 SV=1	Phb	4.81267	4.52552	5.13873	130	0.127416	5.29679	5.14718	5.45536	132	0.0581822	0.13828	1.10059
Q922Q8	Leucine-rich repeat-containing protein 59 OS=Mus musculus GN=Lrrc59 PE=1 SV=1	Lrrc59	4.54232	4.25371	4.87295	70	0.136326	5.08895	4.88086	5.31557	118	0.0854228	0.163938	1.12034
P00329	Alcohol dehydrogenase 1 OS=Mus musculus GN=Adh1 PE=1 SV=2	Adh1	3.90405	3.83086	3.98009	214	0.0382242	4.06154	3.98585	4.14016	202	0.0379928	0.0570578	1.04034
Q91VA0	Acyl-coenzyme A synthetase ACSM1, mitochondrial OS=Mus musculus GN=Acsm1 PE=1 SV=1	Acsm1	4.86183	4.75577	4.97274	291	0.0446285	5.08284	4.97981	5.19023	304	0.0413985	0.0641353	1.04546
Q9DCT2	NADH dehydrogenase [ubiquinone] iron-sulfur protein 3, mitochondrial OS=Mus musculus GN=Ndufs3 PE=1 SV=2	Ndufs3	3.45807	3.3679	3.5532	133	0.0535857	3.63489	3.55798	3.71521	126	0.0432556	0.0719466	1.05113
O08601	Microsomal triglyceride transfer protein large subunit OS=Mus musculus GN=Mttp PE=1 SV=2	Mttp	2.55232	2.46509	2.64596	196	0.0708635	2.40041	2.33927	2.46483	290	0.0523079	-0.0885308	0.94048
P51660	Peroxisomal multifunctional enzyme type 2 OS=Mus musculus GN=Hsd17b4 PE=1 SV=3	Hsd17b4	1.53426	1.48818	1.58328	225	0.0619805	1.63635	1.58316	1.69324	213	0.0672713	0.09294	1.06654
Q9EPL9	Peroxisomal acyl-coenzyme A oxidase 3 OS=Mus musculus GN=Acox3 PE=1 SV=2	Acox3	2.64016	2.46816	2.83793	67	0.140058	2.30186	2.15549	2.46956	92	0.136444	-0.197823	0.871865
P97494	Glutamate--cysteine ligase catalytic subunit OS=Mus musculus GN=Gclc PE=1 SV=4	Gclc	2.8709	2.54053	3.30003	23	0.264554	3.5345	3.29745	3.80827	29	0.144523	0.300003	1.23115
Q8VCR7	Protein ABHD14B OS=Mus musculus GN=Abhd14b PE=1 SV=1	Abhd14b	4.52273	4.37253	4.68363	94	0.0687849	4.78078	4.67776	4.88844	80	0.0440684	0.0800501	1.05705
Q9CQZ5	NADH dehydrogenase [ubiquinone] 1 alpha subcomplex subunit 6 OS=Mus musculus GN=Ndufa6 PE=1 SV=1	Ndufa6	1.82467	1.68472	1.98999	37	0.167302	2.05825	1.98692	2.13488	48	0.071885	0.173779	1.12801
Q63886	UDP-glucuronosyltransferase 1-1 OS=Mus musculus GN=Ugt1a1 PE=1 SV=2	Ugt1a1	2.27937	2.19781	2.36721	112	0.0743223	2.43815	2.36244	2.51888	114	0.0641624	0.0971546	1.06966
Q9DBF1	Alpha-aminoadipic semialdehyde dehydrogenase OS=Mus musculus GN=Aldh7a1 PE=1 SV=4	Aldh7a1	4.99698	4.91142	5.08558	209	0.0348533	5.16425	5.07354	5.25825	192	0.0357675	0.0475007	1.03347
P26443	Glutamate dehydrogenase 1, mitochondrial OS=Mus musculus GN=Glud1 PE=1 SV=1	Glud1	4.7444	4.64897	4.84384	268	0.0410731	4.90272	4.8264	4.98149	247	0.0316339	0.0473544	1.03337
O89017	Legumain OS=Mus musculus GN=Lgmn PE=1 SV=1	Lgmn	2.7194	2.48931	2.99637	18	0.186458	2.27372	2.08544	2.49939	23	0.182059	-0.258233	0.836111
P50544	Very long-chain specific acyl-CoA dehydrogenase, mitochondrial OS=Mus musculus GN=Acadvl PE=1 SV=3	Acadvl	2.65774	2.55998	2.76327	293	0.0764903	2.49619	2.42477	2.57195	330	0.0589613	-0.0904747	0.939214
P50172	Corticosteroid 11-beta-dehydrogenase isozyme 1 OS=Mus musculus GN=Hsd11b1 PE=1 SV=3	Hsd11b1	1.84421	1.75537	1.94251	57	0.101475	2.0445	1.93309	2.16954	71	0.11565	0.14875	1.10861
O88983	Syntaxin-8 OS=Mus musculus GN=Stx8 PE=1 SV=1	Stx8	4.22692	3.96918	4.52044	23	0.130416	3.77133	3.57593	3.98932	23	0.109614	-0.164534	0.892217
P27773	Protein disulfide-isomerase A3 OS=Mus musculus GN=Pdia3 PE=1 SV=2	Pdia3	2.4698	2.38152	2.56488	190	0.0742402	2.3381	2.2844	2.39439	253	0.0470413	-0.0790575	0.946676
O55137	Acyl-coenzyme A thioesterase 1 OS=Mus musculus GN=Acot1 PE=1 SV=1	Acot1	3.71316	3.34734	4.16875	11	0.221216	4.64573	4.14612	5.28226	11	0.244555	0.323259	1.25115
P08249	Malate dehydrogenase, mitochondrial OS=Mus musculus GN=Mdh2 PE=1 SV=3	Mdh2	5.24433	5.1351	5.35831	230	0.0425617	5.43784	5.3216	5.55928	236	0.0437079	0.0522745	1.0369
Q9DCM0	Persulfide dioxygenase ETHE1, mitochondrial OS=Mus musculus GN=Ethe1 PE=1 SV=2	Ethe1	3.85448	3.69987	4.02257	97	0.0837229	4.17374	3.99501	4.36921	77	0.0896579	0.114805	1.08283
P02088	Hemoglobin subunit beta-1 OS=Mus musculus GN=Hbb-b1 PE=1 SV=2	Hbb-b1	31.3216	29.8098	32.9951	65	0.101696	33.8565	32.761	35.0279	62	0.0669565	0.112273	1.08093
P99027	60S acidic ribosomal protein P2 OS=Mus musculus GN=Rplp2 PE=1 SV=3	Rplp2	4.52961	4.2479	4.85134	63	0.133222	4.95661	4.81663	5.10496	82	0.0581704	0.129967	1.09427
P25688	Uricase OS=Mus musculus GN=Uox PE=1 SV=2	Uox	1.86128	1.82054	1.90388	221	0.0447768	1.94826	1.88915	2.01119	224	0.0626446	0.0658911	1.04673
P49935	Pro-cathepsin H OS=Mus musculus GN=Ctsh PE=1 SV=2	Ctsh	2.75784	2.50033	3.0745	17	0.208195	2.36591	2.22909	2.52063	33	0.123223	-0.221143	0.857885
P50516	V-type proton ATPase catalytic subunit A OS=Mus musculus GN=Atp6v1a PE=1 SV=2	Atp6v1a	3.78621	3.56625	4.03509	28	0.12383	3.21569	2.90832	3.59571	40	0.213761	-0.235627	0.849316
Q9JKR6	Hypoxia up-regulated protein 1 OS=Mus musculus GN=Hyou1 PE=1 SV=1	Hyou1	2.7365	2.59488	2.89446	152	0.109478	2.52252	2.43517	2.61637	257	0.0718342	-0.117463	0.921808
Q8VCT4	Carboxylesterase 1D OS=Mus musculus GN=Ces1d PE=1 SV=1	Ces1d	2.33068	2.24465	2.42356	152	0.0767637	2.19767	2.13557	2.26349	190	0.0582059	-0.0847766	0.942931
Q8BWF0	Succinate-semialdehyde dehydrogenase, mitochondrial OS=Mus musculus GN=Aldh5a1 PE=1 SV=1	Aldh5a1	4.47483	4.27581	4.69329	112	0.0932944	4.83128	4.6538	5.02284	130	0.0763865	0.110572	1.07966
Q8BJ64	Choline dehydrogenase, mitochondrial OS=Mus musculus GN=Chdh PE=1 SV=1	Chdh	4.48539	4.34874	4.6309	197	0.0629074	4.69899	4.58927	4.81408	221	0.0478407	0.0671169	1.04762
Q9D6K5	Synaptojanin-2-binding protein OS=Mus musculus GN=Synj2bp PE=1 SV=1	Synj2bp	3.00144	2.81379	3.2159	50	0.133974	2.63646	2.46036	2.83971	62	0.143886	-0.187052	0.878399
Q8BGC4	Prostaglandin reductase-3 OS=Mus musculus GN=Zadh2 PE=1 SV=1	Zadh2	2.5305	2.41638	2.65593	100	0.0946668	2.78723	2.63138	2.9627	115	0.118871	0.139409	1.10145
P56593	Cytochrome P450 2A12 OS=Mus musculus GN=Cyp2a12 PE=1 SV=2	Cyp2a12	1.98511	1.83808	2.15771	113	0.161014	1.72034	1.60358	1.85543	154	0.146397	-0.206528	0.86662
Q93092	Transaldolase OS=Mus musculus GN=Taldo1 PE=1 SV=2	Taldo1	3.46796	3.21647	3.76212	65	0.15734	3.98302	3.72684	4.27703	71	0.138133	0.199775	1.14852
Q91V76	Ester hydrolase C11orf54 homolog OS=Mus musculus PE=1 SV=1		3.03037	2.89284	3.18163	70	0.0952973	2.72446	2.55311	2.92046	61	0.134834	-0.153524	0.899051
Q9CZU6	Citrate synthase, mitochondrial OS=Mus musculus GN=Cs PE=1 SV=1	Cs	4.30959	4.0972	4.54521	139	0.103957	4.66076	4.5021	4.83102	141	0.0705722	0.113014	1.08149
Q63880	Carboxylesterase 3A OS=Mus musculus GN=Ces3a PE=1 SV=2	Ces3a	2.46923	2.34903	2.6024	83	0.102611	2.27862	2.19267	2.37158	95	0.0785162	-0.115901	0.922806
P32020	Non-specific lipid-transfer protein OS=Mus musculus GN=Scp2 PE=1 SV=3	Scp2	1.49802	1.43543	1.56632	183	0.0873766	1.39032	1.33573	1.44956	175	0.0818745	-0.107639	0.928106
Q6XVG2	Cytochrome P450 2C54 OS=Mus musculus GN=Cyp2c54 PE=1 SV=1	Cyp2c54	1.97971	1.79658	2.2044	23	0.205998	2.37503	2.18127	2.60657	24	0.179072	0.262659	1.19969
P20029	78 kDa glucose-regulated protein OS=Mus musculus GN=Hspa5 PE=1 SV=3	Hspa5	2.72583	2.6258	2.83378	271	0.0762991	2.5955	2.53885	2.65474	324	0.0446514	-0.0706833	0.952187
P70245	3-beta-hydroxysteroid-Delta(8),Delta(7)-isomerase OS=Mus musculus GN=Ebp PE=1 SV=3	Ebp	2.65465	2.38654	2.99062	13	0.227552	3.3558	2.95793	3.87733	18	0.273971	0.338135	1.26412
P35486	Pyruvate dehydrogenase E1 component subunit alpha, somatic form, mitochondrial OS=Mus musculus GN=Pdha1 PE=1 SV=1	Pdha1	4.34024	4.18758	4.50444	180	0.0730056	4.09536	3.96479	4.23481	181	0.0659329	-0.0837841	0.943579
P53026	60S ribosomal protein L10a OS=Mus musculus GN=Rpl10a PE=1 SV=3	Rpl10a	5.2457	5.02833	5.48271	98	0.0866187	5.56262	5.41372	5.71996	115	0.0550532	0.0846307	1.06042
Q91YT0	NADH dehydrogenase [ubiquinone] flavoprotein 1, mitochondrial OS=Mus musculus GN=Ndufv1 PE=1 SV=1	Ndufv1	3.31591	3.2141	3.42438	201	0.063416	3.46759	3.37919	3.56074	226	0.0523565	0.0645298	1.04574
P09103	Protein disulfide-isomerase OS=Mus musculus GN=P4hb PE=1 SV=2	P4hb	2.50334	2.43803	2.57225	306	0.0536149	2.41746	2.36629	2.47089	334	0.0432658	-0.0503627	0.965693
O88451	Retinol dehydrogenase 7 OS=Mus musculus GN=Rdh7 PE=1 SV=1	Rdh7	1.72073	1.64007	1.80974	96	0.0986022	1.86117	1.78561	1.94339	122	0.0847753	0.113186	1.08161
Q9ET01	Glycogen phosphorylase, liver form OS=Mus musculus GN=Pygl PE=1 SV=4	Pygl	5.74665	5.57723	5.92668	205	0.0608096	6.01061	5.84684	6.18382	191	0.0560633	0.06479	1.04593
Q9D0M3	Cytochrome c1, heme protein, mitochondrial OS=Mus musculus GN=Cyc1 PE=1 SV=1	Cyc1	4.47961	4.32003	4.65143	106	0.07398	4.74217	4.58867	4.90628	98	0.0669756	0.0821736	1.05861
Q99KI0	Aconitate hydratase, mitochondrial OS=Mus musculus GN=Aco2 PE=1 SV=1	Aco2	4.22576	4.10933	4.34897	439	0.0567079	4.40182	4.29027	4.51933	465	0.0520378	0.0588905	1.04166
Q8K3K7	1-acyl-sn-glycerol-3-phosphate acyltransferase beta OS=Mus musculus GN=Agpat2 PE=1 SV=1	Agpat2	3.25499	2.97631	3.59125	38	0.188922	2.69801	2.43979	3.01735	51	0.214069	-0.270758	0.828884
Q91ZA3	Propionyl-CoA carboxylase alpha chain, mitochondrial OS=Mus musculus GN=Pcca PE=1 SV=2	Pcca	4.85321	4.71498	4.9998	216	0.058687	5.08955	4.93133	5.25826	237	0.0642349	0.0685986	1.0487
Q9QXD1	Peroxisomal acyl-coenzyme A oxidase 2 OS=Mus musculus GN=Acox2 PE=1 SV=2	Acox2	1.99613	1.93721	2.05874	297	0.0608835	1.90628	1.85172	1.96414	313	0.058973	-0.0664462	0.954988
Q9DCM2	Glutathione S-transferase kappa 1 OS=Mus musculus GN=Gstk1 PE=1 SV=3	Gstk1	2.69478	2.58131	2.81869	120	0.0880876	2.90175	2.77996	3.03469	140	0.0877823	0.106752	1.0768
Q9QXD6	Fructose-1,6-bisphosphatase 1 OS=Mus musculus GN=Fbp1 PE=1 SV=3	Fbp1	2.98429	2.9024	3.07094	224	0.0564744	3.10834	3.02692	3.19427	222	0.0538413	0.0587566	1.04157
P17182	Alpha-enolase OS=Mus musculus GN=Eno1 PE=1 SV=3	Eno1	4.15684	4.04452	4.27558	163	0.0555855	4.3235	4.20949	4.44385	159	0.054206	0.0567111	1.04009
Q9QZW0	Phospholipid-transporting ATPase 11C OS=Mus musculus GN=Atp11c PE=1 SV=2	Atp11c	3.03734	2.83992	3.26426	81	0.139706	2.70648	2.54724	2.88696	107	0.125521	-0.16639	0.891069
P54869	Hydroxymethylglutaryl-CoA synthase, mitochondrial OS=Mus musculus GN=Hmgcs2 PE=1 SV=2	Hmgcs2	2.83276	2.78183	2.88559	372	0.0366294	2.8983	2.83769	2.96156	353	0.0427389	0.0329958	1.02313
Q9DCY0	Glycine N-acyltransferase-like protein Keg1 OS=Mus musculus GN=Keg1 PE=1 SV=1	Keg1	2.84388	2.74098	2.95482	106	0.0751931	2.70303	2.62311	2.78797	106	0.0609923	-0.0732856	0.950471
O08756	3-hydroxyacyl-CoA dehydrogenase type-2 OS=Mus musculus GN=Hsd17b10 PE=1 SV=4	Hsd17b10	4.63074	4.47499	4.79772	168	0.0696928	4.87219	4.71582	5.03928	160	0.0663887	0.0733282	1.05214
Q9JLT4	Thioredoxin reductase 2, mitochondrial OS=Mus musculus GN=Txnrd2 PE=1 SV=4	Txnrd2	5.81769	5.51335	6.15759	26	0.110738	4.78764	4.17568	5.60976	29	0.299538	-0.281132	0.822945
Q9DCN1	Peroxisomal NADH pyrophosphatase NUDT12 OS=Mus musculus GN=Nudt12 PE=1 SV=1	Nudt12	2.60825	2.44797	2.79099	84	0.131514	2.27398	2.09155	2.49128	68	0.175785	-0.197861	0.871842
P14824	Annexin A6 OS=Mus musculus GN=Anxa6 PE=1 SV=3	Anxa6	2.81963	2.71922	2.92774	126	0.0739531	2.62642	2.49807	2.76868	118	0.103035	-0.102407	0.931478
P38060	Hydroxymethylglutaryl-CoA lyase, mitochondrial OS=Mus musculus GN=Hmgcl PE=1 SV=2	Hmgcl	3.26461	3.1727	3.362	116	0.057983	3.4006	3.30174	3.50557	120	0.0599382	0.0588809	1.04166
Q64521	Glycerol-3-phosphate dehydrogenase, mitochondrial OS=Mus musculus GN=Gpd2 PE=1 SV=2	Gpd2	3.70345	3.56426	3.85395	188	0.0782205	3.92184	3.78293	4.07135	230	0.0735424	0.0826638	1.05897
P18242	Cathepsin D OS=Mus musculus GN=Ctsd PE=1 SV=1	Ctsd	3.1762	3.03453	3.33175	103	0.0935794	2.99759	2.90853	3.09227	134	0.0612938	-0.0835016	0.943764
Q8BWN8	Acyl-coenzyme A thioesterase 4 OS=Mus musculus GN=Acot4 PE=1 SV=1	Acot4	2.08231	1.97626	2.20039	87	0.107639	2.29941	2.1593	2.45896	96	0.130323	0.143077	1.10426
P55264	Adenosine kinase OS=Mus musculus GN=Adk PE=1 SV=2	Adk	3.15994	3.02952	3.30209	74	0.0862577	3.37115	3.2402	3.51314	95	0.0809622	0.093344	1.06684
Q91VD9	NADH-ubiquinone oxidoreductase 75 kDa subunit, mitochondrial OS=Mus musculus GN=Ndufs1 PE=1 SV=2	Ndufs1	4.07722	3.93205	4.23353	317	0.0739446	4.24818	4.15403	4.3467	333	0.0453543	0.0592578	1.04193
P97823	Acyl-protein thioesterase 1 OS=Mus musculus GN=Lypla1 PE=1 SV=1	Lypla1	3.52523	3.32256	3.75422	34	0.122448	3.85631	3.68276	4.04703	24	0.0944609	0.129503	1.09392
O55125	Protein NipSnap homolog 1 OS=Mus musculus GN=Nipsnap1 PE=1 SV=1	Nipsnap1	5.59407	5.39146	5.81251	105	0.075268	5.90758	5.70139	6.12924	88	0.0724243	0.0786677	1.05604
P09411	Phosphoglycerate kinase 1 OS=Mus musculus GN=Pgk1 PE=1 SV=4	Pgk1	4.06671	3.93055	4.21265	183	0.0693672	4.26422	4.13193	4.40527	188	0.0641001	0.0684194	1.04857
O88844	Isocitrate dehydrogenase [NADP] cytoplasmic OS=Mus musculus GN=Idh1 PE=1 SV=2	Idh1	4.70094	4.52327	4.89315	165	0.0786834	4.95727	4.79857	5.12682	155	0.0662151	0.076594	1.05453
Q9CXW4	60S ribosomal protein L11 OS=Mus musculus GN=Rpl11 PE=1 SV=4	Rpl11	5.09813	4.78292	5.45781	24	0.132379	5.55532	5.34981	5.77724	26	0.076941	0.123902	1.08968
Q91Z53	Glyoxylate reductase/hydroxypyruvate reductase OS=Mus musculus GN=Grhpr PE=1 SV=1	Grhpr	4.44734	4.27477	4.63443	74	0.0808699	4.18034	4.01308	4.36215	88	0.0835038	-0.0893225	0.939964
P97370	Sodium/potassium-transporting ATPase subunit beta-3 OS=Mus musculus GN=Atp1b3 PE=1 SV=1	Atp1b3	2.44909	2.16473	2.81946	22	0.267335	3.14796	2.76292	3.6577	18	0.284242	0.36217	1.28536
Q91WS0	CDGSH iron-sulfur domain-containing protein 1 OS=Mus musculus GN=Cisd1 PE=1 SV=1	Cisd1	4.27093	4.10869	4.44651	69	0.0790987	3.85509	3.56635	4.1947	88	0.162992	-0.147787	0.902634
P99029	Peroxiredoxin-5, mitochondrial OS=Mus musculus GN=Prdx5 PE=1 SV=2	Prdx5	4.36639	4.27135	4.46575	157	0.0445203	4.47252	4.37418	4.57539	151	0.044989	0.034648	1.02431
P35505	Fumarylacetoacetase OS=Mus musculus GN=Fah PE=1 SV=2	Fah	3.7949	3.67749	3.92006	141	0.0639186	4.02548	3.83952	4.23038	131	0.0970954	0.0850999	1.06076
Q8R0N6	Hydroxyacid-oxoacid transhydrogenase, mitochondrial OS=Mus musculus GN=Adhfe1 PE=1 SV=2	Adhfe1	2.80507	2.65991	2.96697	69	0.109466	3.09883	2.90547	3.31976	73	0.133693	0.143687	1.10472
P11352	Glutathione peroxidase 1 OS=Mus musculus GN=Gpx1 PE=1 SV=2	Gpx1	4.51096	4.38529	4.64405	122	0.0573614	4.6824	4.54752	4.82553	107	0.0593752	0.0538132	1.038
P97450	ATP synthase-coupling factor 6, mitochondrial OS=Mus musculus GN=Atp5j PE=1 SV=1	Atp5j	4.92749	4.66589	5.22017	39	0.112487	5.3302	5.11117	5.56883	47	0.0858617	0.113335	1.08173
P56391	Cytochrome c oxidase subunit 6B1 OS=Mus musculus GN=Cox6b1 PE=1 SV=2	Cox6b1	4.05304	3.91801	4.19771	45	0.069009	4.27634	4.10851	4.45847	43	0.0818368	0.0773722	1.05509
Q91YQ5	Dolichyl-diphosphooligosaccharide--protein glycosyltransferase subunit 1 OS=Mus musculus GN=Rpn1 PE=1 SV=1	Rpn1	4.49899	4.40173	4.60066	239	0.0442165	4.59033	4.50248	4.68168	286	0.0390391	0.0289953	1.0203
Q9CPU0	Lactoylglutathione lyase OS=Mus musculus GN=Glo1 PE=1 SV=3	Glo1	3.54045	3.37496	3.72301	100	0.0983057	3.79257	3.64259	3.95543	104	0.0824874	0.0992446	1.07121
Q9CR62	Mitochondrial 2-oxoglutarate/malate carrier protein OS=Mus musculus GN=Slc25a11 PE=1 SV=3	Slc25a11	4.42892	4.24162	4.63352	130	0.0884863	4.75706	4.53339	5.00395	128	0.0989173	0.103118	1.07409
Q9D6J5	NADH dehydrogenase [ubiquinone] 1 beta subcomplex subunit 8, mitochondrial OS=Mus musculus GN=Ndufb8 PE=1 SV=1	Ndufb8	3.79407	3.60532	4.00368	48	0.104994	4.10698	3.9171	4.31621	64	0.0971784	0.114331	1.08247
Q8VCB3	Glycogen [starch] synthase, liver OS=Mus musculus GN=Gys2 PE=1 SV=2	Gys2	4.07651	3.85097	4.33011	69	0.117536	4.44678	4.23371	4.68243	64	0.100909	0.125428	1.09083
Q9D8E6	60S ribosomal protein L4 OS=Mus musculus GN=Rpl4 PE=1 SV=3	Rpl4	5.44035	5.23127	5.66685	136	0.0800656	5.67202	5.53922	5.81134	178	0.0479774	0.0601614	1.04258
P28271	Cytoplasmic aconitate hydratase OS=Mus musculus GN=Aco1 PE=1 SV=3	Aco1	3.11922	2.98435	3.26684	171	0.0905648	3.29618	3.19267	3.40664	170	0.0649143	0.0796131	1.05673
Q8VCU1	Carboxylesterase 3B OS=Mus musculus GN=Ces3b PE=1 SV=2	Ces3b	1.79775	1.69217	1.91739	29	0.12528	1.96927	1.87385	2.07492	50	0.102103	0.131466	1.09541
P48771	Cytochrome c oxidase subunit 7A2, mitochondrial OS=Mus musculus GN=Cox7a2 PE=1 SV=2	Cox7a2	4.0323	3.85876	4.22219	48	0.0901294	4.26532	4.1239	4.41679	45	0.0686672	0.0810503	1.05779
Q01853	Transitional endoplasmic reticulum ATPase OS=Mus musculus GN=Vcp PE=1 SV=4	Vcp	2.56136	2.39628	2.75088	82	0.13844	2.86649	2.68683	3.07189	146	0.134332	0.162372	1.11913
Q91Y97	Fructose-bisphosphate aldolase B OS=Mus musculus GN=Aldob PE=1 SV=3	Aldob	2.08896	2.04257	2.13751	219	0.0454507	2.14565	2.08739	2.20726	216	0.0558665	0.0386262	1.02714
Q9DBA8	Probable imidazolonepropionase OS=Mus musculus GN=Amdhd1 PE=1 SV=1	Amdhd1	3.81257	3.45546	4.252	38	0.208926	4.43241	4.15173	4.75379	48	0.13583	0.217326	1.16258
Q07417	Short-chain specific acyl-CoA dehydrogenase, mitochondrial OS=Mus musculus GN=Acads PE=1 SV=2	Acads	4.73406	4.61621	4.85809	288	0.0510938	4.85247	4.74204	4.96817	274	0.0466008	0.0356417	1.02501
P40936	Indolethylamine N-methyltransferase OS=Mus musculus GN=Inmt PE=1 SV=1	Inmt	4.39124	4.2948	4.49212	138	0.0449361	4.49064	4.38378	4.60283	144	0.0487791	0.0322909	1.02263
P14131	40S ribosomal protein S16 OS=Mus musculus GN=Rps16 PE=1 SV=4	Rps16	5.07494	4.82516	5.352	79	0.103812	4.67928	4.44051	4.94518	91	0.107853	-0.117107	0.922035
Q60936	Atypical kinase COQ8A, mitochondrial OS=Mus musculus GN=Coq8a PE=1 SV=2	Coq8a	2.18569	1.94475	2.49478	65	0.251652	1.80668	1.65205	1.99326	68	0.18886	-0.274745	0.826597
Q9CQA3	Succinate dehydrogenase [ubiquinone] iron-sulfur subunit, mitochondrial OS=Mus musculus GN=Sdhb PE=1 SV=1	Sdhb	4.03971	3.95111	4.13238	152	0.0448728	4.15046	4.03114	4.27705	146	0.0592488	0.0390172	1.02741
Q921H8	3-ketoacyl-CoA thiolase A, peroxisomal OS=Mus musculus GN=Acaa1a PE=1 SV=1	Acaa1a	1.46472	1.41141	1.52221	89	0.0756456	1.55379	1.48479	1.62951	95	0.0931367	0.0851658	1.06081
Q61207	Prosaposin OS=Mus musculus GN=Psap PE=1 SV=2	Psap	2.09056	2.01417	2.17297	117	0.0759589	1.9822	1.90553	2.0653	118	0.0806047	-0.0767878	0.948166
P50431	Serine hydroxymethyltransferase, cytosolic OS=Mus musculus GN=Shmt1 PE=1 SV=3	Shmt1	2.76122	2.51498	3.0609	50	0.19771	3.19243	2.98467	3.43127	64	0.139892	0.209348	1.15617
Q91XD4	Formimidoyltransferase-cyclodeaminase OS=Mus musculus GN=Ftcd PE=1 SV=1	Ftcd	3.28467	3.18545	3.39026	185	0.0623539	3.16943	3.07569	3.26906	172	0.0610114	-0.0515242	0.964916
Q9DBG1	Sterol 26-hydroxylase, mitochondrial OS=Mus musculus GN=Cyp27a1 PE=1 SV=1	Cyp27a1	2.39082	2.30088	2.48808	142	0.0783021	2.25258	2.1531	2.36169	120	0.0926029	-0.0859312	0.942176
Q9CQC7	NADH dehydrogenase [ubiquinone] 1 beta subcomplex subunit 4 OS=Mus musculus GN=Ndufb4 PE=1 SV=3	Ndufb4	4.07274	3.87044	4.29736	66	0.104824	4.32895	4.1863	4.48167	67	0.06823	0.088019	1.06291
Q9WVD5	Mitochondrial ornithine transporter 1 OS=Mus musculus GN=Slc25a15 PE=1 SV=1	Slc25a15	3.13508	3.02459	3.25395	159	0.0731597	2.9888	2.88088	3.10512	142	0.0750286	-0.0689369	0.95334
P06151	L-lactate dehydrogenase A chain OS=Mus musculus GN=Ldha PE=1 SV=3	Ldha	3.46416	3.34926	3.58722	108	0.0686918	3.60754	3.49402	3.72869	127	0.0650507	0.0585128	1.04139
O35490	Betaine--homocysteine S-methyltransferase 1 OS=Mus musculus GN=Bhmt PE=1 SV=1	Bhmt	2.81279	2.7553	2.87273	204	0.0417493	2.88115	2.79787	2.96954	196	0.0595835	0.0346427	1.0243
Q9CQX2	Cytochrome b5 type B OS=Mus musculus GN=Cyb5b PE=1 SV=1	Cyb5b	2.94112	2.84323	3.04599	45	0.0689396	3.03921	2.96611	3.11601	44	0.049322	0.0473329	1.03335
P14211	Calreticulin OS=Mus musculus GN=Calr PE=1 SV=1	Calr	3.01565	2.85312	3.19781	90	0.114298	2.81384	2.70619	2.93041	108	0.0796847	-0.0999282	0.933079
Q9D0F9	Phosphoglucomutase-1 OS=Mus musculus GN=Pgm1 PE=1 SV=4	Pgm1	4.0676	3.91303	4.23488	169	0.0791254	3.8855	3.7592	4.02059	182	0.0672732	-0.0660782	0.955231
Q64374	Regucalcin OS=Mus musculus GN=Rgn PE=1 SV=1	Rgn	4.55021	4.42462	4.68315	128	0.0568157	4.6673	4.55747	4.78256	116	0.0482254	0.0366544	1.02573
Q60931	Voltage-dependent anion-selective channel protein 3 OS=Mus musculus GN=Vdac3 PE=1 SV=1	Vdac3	4.41321	4.15864	4.70097	73	0.122886	4.93442	4.57351	5.35718	89	0.158817	0.161055	1.1181
Q9CW42	Mitochondrial amidoxime-reducing component 1 OS=Mus musculus GN=Marc1 PE=1 SV=2	Marc1	2.26986	2.19426	2.35084	177	0.0689814	2.19035	2.12881	2.25556	170	0.0578701	-0.0514371	0.964975
Q9D379	Epoxide hydrolase 1 OS=Mus musculus GN=Ephx1 PE=1 SV=2	Ephx1	2.45153	2.32477	2.59292	120	0.109382	2.26465	2.1517	2.39011	157	0.105272	-0.114397	0.923768
Q62186	Translocon-associated protein subunit delta OS=Mus musculus GN=Ssr4 PE=1 SV=1	Ssr4	3.81235	3.62983	4.01421	36	0.100827	4.0707	3.90386	4.25243	46	0.0856279	0.0945931	1.06776
Q91XC9	Peroxisomal membrane protein PEX16 OS=Mus musculus GN=Pex16 PE=1 SV=2	Pex16	1.11486	1.05174	1.18604	37	0.120457	1.27808	1.15343	1.43295	36	0.218702	0.197115	1.1464
Q99LX0	Protein deglycase DJ-1 OS=Mus musculus GN=Park7 PE=1 SV=1	Park7	4.21839	4.02957	4.42579	41	0.0939279	3.93691	3.74951	4.14404	53	0.100215	-0.0996289	0.933273
Q8VCZ9	Probable proline dehydrogenase 2 OS=Mus musculus GN=Prodh2 PE=1 SV=1	Prodh2	4.24677	3.92552	4.6253	43	0.164779	3.80143	3.59095	4.03812	42	0.117631	-0.159826	0.895133
P47963	60S ribosomal protein L13 OS=Mus musculus GN=Rpl13 PE=1 SV=3	Rpl13	5.46486	5.15693	5.81191	70	0.119855	5.83793	5.6496	6.03925	74	0.0667459	0.0952716	1.06827
P08228	Superoxide dismutase [Cu-Zn] OS=Mus musculus GN=Sod1 PE=1 SV=2	Sod1	4.75105	4.57645	4.93951	77	0.0764171	4.96171	4.80001	5.13469	73	0.0674523	0.0625906	1.04434
P47199	Quinone oxidoreductase OS=Mus musculus GN=Cryz PE=1 SV=1	Cryz	3.93265	3.75074	4.1331	106	0.0972269	4.16708	4.01622	4.32972	126	0.075233	0.0835359	1.05961
P56395	Cytochrome b5 OS=Mus musculus GN=Cyb5a PE=1 SV=2	Cyb5a	2.38714	2.27973	2.50518	68	0.0944444	2.53098	2.43423	2.63574	68	0.0796158	0.0844114	1.06026
O35459	Delta(3,5)-Delta(2,4)-dienoyl-CoA isomerase, mitochondrial OS=Mus musculus GN=Ech1 PE=1 SV=1	Ech1	2.47201	2.36575	2.58826	135	0.0900108	2.29197	2.16447	2.43542	137	0.118215	-0.1091	0.927166
Q99KB8	Hydroxyacylglutathione hydrolase, mitochondrial OS=Mus musculus GN=Hagh PE=1 SV=2	Hagh	3.2305	3.1054	3.3661	89	0.0806996	3.00137	2.82821	3.19712	88	0.122913	-0.106136	0.929073
Q6PB66	Leucine-rich PPR motif-containing protein, mitochondrial OS=Mus musculus GN=Lrpprc PE=1 SV=2	Lrpprc	2.31091	2.21432	2.41631	267	0.0874078	2.45037	2.34658	2.56376	335	0.0886329	0.0845373	1.06035
P62830	60S ribosomal protein L23 OS=Mus musculus GN=Rpl23 PE=1 SV=1	Rpl23	5.54424	5.24095	5.88478	58	0.116127	5.90599	5.71258	6.11296	74	0.0677924	0.0911899	1.06525
P62908	40S ribosomal protein S3 OS=Mus musculus GN=Rps3 PE=1 SV=1	Rps3	4.90633	4.69562	5.13685	130	0.0899317	5.1479	4.98245	5.3247	184	0.0664834	0.0693372	1.04923
Q9D1A2	Cytosolic non-specific dipeptidase OS=Mus musculus GN=Cndp2 PE=1 SV=1	Cndp2	3.29376	2.9625	3.70844	17	0.226469	4.00477	3.59544	4.51927	25	0.230683	0.281981	1.21586
Q5BL07	Peroxisome biogenesis factor 1 OS=Mus musculus GN=Pex1 PE=1 SV=2	Pex1	2.49053	2.34767	2.65191	171	0.122158	2.27491	2.14454	2.42217	226	0.122041	-0.130642	0.913425
Q9QXX4	Calcium-binding mitochondrial carrier protein Aralar2 OS=Mus musculus GN=Slc25a13 PE=1 SV=1	Slc25a13	4.69552	4.59467	4.8009	307	0.0439202	4.76622	4.65309	4.88498	288	0.048653	0.0215602	1.01506
Q8R164	Valacyclovir hydrolase OS=Mus musculus GN=Bphl PE=1 SV=1	Bphl	3.50873	3.43142	3.58962	224	0.0450869	3.57801	3.47904	3.68277	195	0.0569394	0.0282071	1.01974
P62751	60S ribosomal protein L23a OS=Mus musculus GN=Rpl23a PE=1 SV=1	Rpl23a	5.43577	5.23223	5.65578	91	0.0779185	5.62354	5.48056	5.77418	84	0.0522122	0.0489936	1.03454
Q99J47	Dehydrogenase/reductase SDR family member 7B OS=Mus musculus GN=Dhrs7b PE=1 SV=1	Dhrs7b	2.58167	2.34776	2.86735	48	0.201257	2.26382	2.12439	2.42284	38	0.131835	-0.189547	0.876881
P63030	Mitochondrial pyruvate carrier 1 OS=Mus musculus GN=Mpc1 PE=1 SV=1	Mpc1	3.43287	3.22126	3.67423	22	0.13195	3.15129	2.99424	3.32572	22	0.105186	-0.123472	0.917976
Q791V5	Mitochondrial carrier homolog 2 OS=Mus musculus GN=Mtch2 PE=1 SV=1	Mtch2	3.64307	3.46337	3.84243	124	0.104048	3.88281	3.7213	4.05896	111	0.0869632	0.0919458	1.06581
Q61176	Arginase-1 OS=Mus musculus GN=Arg1 PE=1 SV=1	Arg1	4.17905	4.01276	4.35971	185	0.0830218	4.3636	4.22211	4.51491	179	0.0670998	0.0623466	1.04416
Q8BFR5	Elongation factor Tu, mitochondrial OS=Mus musculus GN=Tufm PE=1 SV=1	Tufm	4.02022	3.91535	4.13086	170	0.0536063	4.13037	4.00005	4.26947	166	0.0652273	0.0389968	1.0274
Q9D2G2	Dihydrolipoyllysine-residue succinyltransferase component of 2-oxoglutarate dehydrogenase complex, mitochondrial OS=Mus musculus GN=Dlst PE=1 SV=1	Dlst	4.96285	4.77774	5.16288	132	0.0776063	5.16579	4.99912	5.34396	133	0.0667552	0.0578215	1.04089
P97807	Fumarate hydratase, mitochondrial OS=Mus musculus GN=Fh PE=1 SV=3	Fh	4.48803	4.37023	4.61234	200	0.0539458	4.58524	4.4659	4.71114	215	0.0534858	0.0309171	1.02166
P16858	Glyceraldehyde-3-phosphate dehydrogenase OS=Mus musculus GN=Gapdh PE=1 SV=2	Gapdh	3.88183	3.73547	4.04014	131	0.0784871	3.73523	3.61915	3.85901	117	0.064215	-0.0555399	0.962234
Q8C0I1	Alkyldihydroxyacetonephosphate synthase, peroxisomal OS=Mus musculus GN=Agps PE=1 SV=1	Agps	1.5317	1.38483	1.71342	15	0.214529	1.80973	1.65847	1.99134	25	0.183937	0.240636	1.18151
P28474	Alcohol dehydrogenase class-3 OS=Mus musculus GN=Adh5 PE=1 SV=3	Adh5	4.57393	4.42142	4.73733	85	0.0690682	4.7214	4.58466	4.86654	71	0.0597024	0.0457809	1.03224
Q9D5T0	ATPase family AAA domain-containing protein 1 OS=Mus musculus GN=Atad1 PE=1 SV=1	Atad1	1.74819	1.68637	1.81471	58	0.0734162	1.64283	1.55348	1.74309	59	0.115416	-0.089675	0.939734
P47911	60S ribosomal protein L6 OS=Mus musculus GN=Rpl6 PE=1 SV=3	Rpl6	4.6881	4.44061	4.96481	95	0.111814	4.96899	4.8014	5.1487	101	0.0698947	0.0839475	1.05991
Q60759	Glutaryl-CoA dehydrogenase, mitochondrial OS=Mus musculus GN=Gcdh PE=1 SV=2	Gcdh	3.01649	2.93036	3.10784	176	0.0588339	3.09799	3.00497	3.19694	170	0.061966	0.0384584	1.02702
Q3UJU9	Regulator of microtubule dynamics protein 3 OS=Mus musculus GN=Rmdn3 PE=1 SV=2	Rmdn3	5.8607	5.25821	6.61913	88	0.23221	5.01878	4.65913	5.43859	113	0.15531	-0.223738	0.856344
Q3ULD5	Methylcrotonoyl-CoA carboxylase beta chain, mitochondrial OS=Mus musculus GN=Mccc2 PE=1 SV=1	Mccc2	4.43229	4.27195	4.60514	156	0.0751722	4.21808	4.03084	4.42355	154	0.0931017	-0.0714676	0.951669
P09671	Superoxide dismutase [Mn], mitochondrial OS=Mus musculus GN=Sod2 PE=1 SV=3	Sod2	4.92757	4.7423	5.12791	65	0.0782561	5.10811	4.94991	5.27676	67	0.0639865	0.051912	1.03664
P38647	Stress-70 protein, mitochondrial OS=Mus musculus GN=Hspa9 PE=1 SV=3	Hspa9	2.60358	2.54945	2.66007	301	0.0424889	2.56737	2.49633	2.64258	292	0.056964	-0.0202079	0.986091
Q9QYG0	Protein NDRG2 OS=Mus musculus GN=Ndrg2 PE=1 SV=1	Ndrg2	1.7797	1.61383	1.98356	56	0.207747	1.53549	1.41863	1.67333	58	0.165877	-0.212936	0.86278
Q921G7	Electron transfer flavoprotein-ubiquinone oxidoreductase, mitochondrial OS=Mus musculus GN=Etfdh PE=1 SV=1	Etfdh	5.09666	4.9855	5.2129	320	0.0446168	5.22805	5.02737	5.44542	294	0.0799629	0.0367213	1.02578
Q9Z0X1	Apoptosis-inducing factor 1, mitochondrial OS=Mus musculus GN=Aifm1 PE=1 SV=1	Aifm1	4.69634	4.58144	4.81715	260	0.0501907	4.76018	4.63933	4.88751	247	0.0521364	0.0194818	1.0136
P70404	Isocitrate dehydrogenase [NAD] subunit gamma 1, mitochondrial OS=Mus musculus GN=Idh3g PE=1 SV=1	Idh3g	2.01378	1.91039	2.12901	34	0.108562	2.13251	2.04973	2.22227	52	0.0809077	0.0826481	1.05896
Q91WL5	Cytochrome P450 4A12A OS=Mus musculus GN=Cyp4a12a PE=1 SV=2	Cyp4a12a	2.66091	2.37717	3.02157	38	0.242174	2.25276	2.07118	2.46925	63	0.176704	-0.240226	0.846613
Q8VCW8	Acyl-CoA synthetase family member 2, mitochondrial OS=Mus musculus GN=Acsf2 PE=1 SV=1	Acsf2	3.64592	3.53984	3.75855	257	0.0599868	3.55405	3.43827	3.6779	263	0.0674258	-0.0368171	0.974803
Q2TPA8	Hydroxysteroid dehydrogenase-like protein 2 OS=Mus musculus GN=Hsdl2 PE=1 SV=1	Hsdl2	2.11007	2.0018	2.23073	84	0.108493	1.95034	1.83577	2.08017	113	0.125308	-0.113563	0.924302
Q571F8	Glutaminase liver isoform, mitochondrial OS=Mus musculus GN=Gls2 PE=1 SV=2	Gls2	2.37331	2.24427	2.51809	87	0.115378	2.19073	2.06543	2.33222	75	0.121778	-0.115485	0.923072
Q8VCC2	Liver carboxylesterase 1 OS=Mus musculus GN=Ces1 PE=1 SV=1	Ces1	2.96211	2.7231	3.24712	91	0.176904	2.6176	2.4348	2.83009	124	0.151012	-0.178381	0.883694
Q91WD5	NADH dehydrogenase [ubiquinone] iron-sulfur protein 2, mitochondrial OS=Mus musculus GN=Ndufs2 PE=1 SV=1	Ndufs2	3.21714	3.09025	3.35491	125	0.0822672	3.37745	3.22754	3.54197	140	0.0930951	0.0701561	1.04983
Q925I1	ATPase family AAA domain-containing protein 3 OS=Mus musculus GN=Atad3 PE=1 SV=1	Atad3	4.08482	3.72961	4.5148	113	0.192223	4.57605	4.34322	4.83526	132	0.107524	0.163833	1.12026
Q60932	Voltage-dependent anion-selective channel protein 1 OS=Mus musculus GN=Vdac1 PE=1 SV=3	Vdac1	3.7047	3.61088	3.80352	206	0.0520006	3.65066	3.55325	3.75357	227	0.0548717	-0.0211982	0.985414
Q9JLV5	Cullin-3 OS=Mus musculus GN=Cul3 PE=1 SV=1	Cul3	6.2583	5.93582	6.61784	22	0.108978	5.7014	5.298	6.17129	20	0.153172	-0.134455	0.911014
Q9QYR7	Acyl-coenzyme A thioesterase 3 OS=Mus musculus GN=Acot3 PE=1 SV=1	Acot3	1.79712	1.6137	2.02758	29	0.230302	2.12314	1.94959	2.33061	31	0.179459	0.240511	1.18141
Q8VBT2	L-serine dehydratase/L-threonine deaminase OS=Mus musculus GN=Sds PE=1 SV=3	Sds	2.22207	2.0153	2.4761	25	0.207373	1.95618	1.83369	2.09621	28	0.134197	-0.183861	0.880344
Q61694	3 beta-hydroxysteroid dehydrogenase type 5 OS=Mus musculus GN=Hsd3b5 PE=1 SV=4	Hsd3b5	4.60295	4.43407	4.78519	98	0.0762814	4.47506	4.34412	4.61415	100	0.0603417	-0.0406495	0.972217
Q8VC28	Aldo-keto reductase family 1 member C13 OS=Mus musculus GN=Akr1c13 PE=1 SV=2	Akr1c13	3.81204	3.59531	4.05659	61	0.121005	4.18216	3.89823	4.51071	76	0.146451	0.133685	1.09709
Q8CHT0	Delta-1-pyrroline-5-carboxylate dehydrogenase, mitochondrial OS=Mus musculus GN=Aldh4a1 PE=1 SV=3	Aldh4a1	4.48529	4.36774	4.60935	221	0.0538676	4.54641	4.4276	4.67178	226	0.0537079	0.0195263	1.01363
O08914	Fatty-acid amide hydrolase 1 OS=Mus musculus GN=Faah PE=1 SV=1	Faah	1.84907	1.7334	1.98128	58	0.134057	2.01576	1.9012	2.14502	76	0.12096	0.12453	1.09015
P29758	Ornithine aminotransferase, mitochondrial OS=Mus musculus GN=Oat PE=1 SV=1	Oat	1.66255	1.56764	1.7697	150	0.12154	1.83768	1.69771	2.0028	109	0.166019	0.144484	1.10534
P00405	Cytochrome c oxidase subunit 2 OS=Mus musculus GN=Mtco2 PE=1 SV=1	Mtco2	4.50559	4.33771	4.68699	49	0.0775197	4.63335	4.49395	4.78167	51	0.0620979	0.0403384	1.02836
Q9D826	Peroxisomal sarcosine oxidase OS=Mus musculus GN=Pipox PE=1 SV=1	Pipox	1.94682	1.89283	2.00398	183	0.0570937	1.97427	1.92141	2.03011	165	0.0550582	0.0201981	1.0141
Q8JZU2	Tricarboxylate transport protein, mitochondrial OS=Mus musculus GN=Slc25a1 PE=1 SV=1	Slc25a1	4.01199	3.81614	4.22902	51	0.10291	4.17898	4.05458	4.31125	45	0.0614194	0.0588343	1.04162
Q99MR8	Methylcrotonoyl-CoA carboxylase subunit alpha, mitochondrial OS=Mus musculus GN=Mccc1 PE=1 SV=2	Mccc1	4.55358	4.41315	4.70323	210	0.0637048	4.65678	4.50765	4.81611	215	0.0662401	0.032332	1.02266
P07724	Serum albumin OS=Mus musculus GN=Alb PE=1 SV=3	Alb	3.33621	3.26335	3.4124	451	0.0446755	3.31973	3.23804	3.40564	409	0.0504874	-0.00714648	0.995059
P13707	Glycerol-3-phosphate dehydrogenase [NAD(+)], cytoplasmic OS=Mus musculus GN=Gpd1 PE=1 SV=3	Gpd1	3.75315	3.65364	3.85824	211	0.0545151	3.78972	3.69668	3.88758	193	0.0503728	0.0139906	1.00974
Q8BSE0	Regulator of microtubule dynamics protein 2 OS=Mus musculus GN=Rmdn2 PE=1 SV=1	Rmdn2	3.87484	3.69485	4.07326	60	0.0976587	3.63653	3.43982	3.85709	96	0.114745	-0.0915751	0.938498
P17751	Triosephosphate isomerase OS=Mus musculus GN=Tpi1 PE=1 SV=4	Tpi1	3.94226	3.74105	4.16634	113	0.10788	4.17364	3.99089	4.37394	118	0.0917795	0.0822842	1.05869
Q9D1I5	Methylmalonyl-CoA epimerase, mitochondrial OS=Mus musculus GN=Mcee PE=1 SV=1	Mcee	2.64844	2.39215	2.96624	35	0.216764	2.27106	2.08225	2.49752	29	0.182852	-0.221782	0.857506
P30115	Glutathione S-transferase A3 OS=Mus musculus GN=Gsta3 PE=1 SV=2	Gsta3	4.34706	4.16863	4.54145	58	0.085763	4.52534	4.34974	4.71571	60	0.0808698	0.057986	1.04101
Q91X83	S-adenosylmethionine synthase isoform type-1 OS=Mus musculus GN=Mat1a PE=1 SV=1	Mat1a	1.72861	1.63741	1.83056	58	0.111737	1.84778	1.75312	1.95325	61	0.108309	0.0961807	1.06894
Q9WU79	Proline dehydrogenase 1, mitochondrial OS=Mus musculus GN=Prodh PE=1 SV=2	Prodh	2.07113	1.97965	2.17147	76	0.0926189	2.1741	2.07924	2.27803	79	0.0914326	0.0700011	1.04972
Q9DBG6	Dolichyl-diphosphooligosaccharide--protein glycosyltransferase subunit 2 OS=Mus musculus GN=Rpn2 PE=1 SV=1	Rpn2	4.28632	4.17681	4.40174	238	0.0524757	4.3173	4.21391	4.42589	312	0.0491017	0.0103882	1.00723
Q925N2	Sideroflexin-2 OS=Mus musculus GN=Sfxn2 PE=1 SV=1	Sfxn2	4.42503	4.1492	4.74015	40	0.133546	4.70628	4.53691	4.88878	39	0.0747672	0.0888981	1.06356
Q64433	10 kDa heat shock protein, mitochondrial OS=Mus musculus GN=Hspe1 PE=1 SV=2	Hspe1	4.82811	4.71368	4.94824	130	0.0485828	4.81281	4.70428	4.92647	122	0.0461649	-0.00457871	0.996831
Q99J08	SEC14-like protein 2 OS=Mus musculus GN=Sec14l2 PE=1 SV=1	Sec14l2	2.8383	2.7241	2.96251	113	0.0839967	2.96526	2.83261	3.11093	95	0.0938601	0.0631279	1.04473
P19536	Cytochrome c oxidase subunit 5B, mitochondrial OS=Mus musculus GN=Cox5b PE=1 SV=1	Cox5b	4.57335	4.41855	4.73939	77	0.070154	4.37179	4.14685	4.62254	87	0.108809	-0.065026	0.955928
O55142	60S ribosomal protein L35a OS=Mus musculus GN=Rpl35a PE=1 SV=2	Rpl35a	4.80318	4.31875	5.41001	22	0.227195	5.46797	5.17121	5.80085	23	0.115151	0.187015	1.13841
P54071	Isocitrate dehydrogenase [NADP], mitochondrial OS=Mus musculus GN=Idh2 PE=1 SV=3	Idh2	4.3457	4.19886	4.50319	135	0.0700314	4.45029	4.30396	4.60693	132	0.068078	0.0343106	1.02407
Q9DCJ5	NADH dehydrogenase [ubiquinone] 1 alpha subcomplex subunit 8 OS=Mus musculus GN=Ndufa8 PE=1 SV=3	Ndufa8	4.34154	4.09165	4.62393	56	0.122601	4.11132	3.95437	4.28123	65	0.0795022	-0.078605	0.946973
P68040	Receptor of activated protein C kinase 1 OS=Mus musculus GN=Rack1 PE=1 SV=3	Rack1	3.94695	3.74639	4.1702	85	0.107377	4.15485	3.98454	4.34038	99	0.0856454	0.0740581	1.05267
P53657	Pyruvate kinase PKLR OS=Mus musculus GN=Pklr PE=1 SV=1	Pklr	2.83038	2.74808	2.91776	146	0.0599528	2.90065	2.78666	3.02436	142	0.0819456	0.0353817	1.02483
O08709	Peroxiredoxin-6 OS=Mus musculus GN=Prdx6 PE=1 SV=3	Prdx6	3.86577	3.76433	3.97284	179	0.0539377	3.8747	3.79397	3.95894	185	0.0425748	0.0033268	1.00231
P19096	Fatty acid synthase OS=Mus musculus GN=Fasn PE=1 SV=2	Fasn	2.0029	1.93813	2.07214	399	0.0669065	2.04933	1.9781	2.12587	432	0.0721091	0.0330624	1.02318
Q922D8	C-1-tetrahydrofolate synthase, cytoplasmic OS=Mus musculus GN=Mthfd1 PE=1 SV=4	Mthfd1	3.12159	2.98184	3.27509	164	0.0939438	3.01434	2.91154	3.12466	198	0.0706988	-0.0504411	0.965641
Q62425	Cytochrome c oxidase subunit NDUFA4 OS=Mus musculus GN=Ndufa4 PE=1 SV=2	Ndufa4	2.17321	1.98987	2.39377	25	0.18585	2.48655	2.28376	2.72888	27	0.17901	0.194318	1.14418
Q99KR3	Endoribonuclease LACTB2 OS=Mus musculus GN=Lactb2 PE=1 SV=1	Lactb2	2.56598	2.41496	2.73714	97	0.125561	2.79765	2.61131	3.01263	89	0.143449	0.124706	1.09029
Q99L13	3-hydroxyisobutyrate dehydrogenase, mitochondrial OS=Mus musculus GN=Hibadh PE=1 SV=1	Hibadh	5.02545	4.79286	5.28176	130	0.0972851	5.21348	5.03775	5.40192	113	0.0698513	0.0529944	1.03742
P19783	Cytochrome c oxidase subunit 4 isoform 1, mitochondrial OS=Mus musculus GN=Cox4i1 PE=1 SV=2	Cox4i1	4.54773	4.37419	4.73561	61	0.0794726	4.68439	4.51576	4.8661	45	0.0747896	0.042713	1.03005
Q8CAY6	Acetyl-CoA acetyltransferase, cytosolic OS=Mus musculus GN=Acat2 PE=1 SV=2	Acat2	4.07947	3.86759	4.31592	54	0.109897	3.86572	3.69145	4.05725	55	0.0946265	-0.0776465	0.947602
Q7TMF3	NADH dehydrogenase [ubiquinone] 1 alpha subcomplex subunit 12 OS=Mus musculus GN=Ndufa12 PE=1 SV=2	Ndufa12	3.08179	2.94054	3.2373	41	0.096297	3.21092	3.08591	3.34649	41	0.0811538	0.0592183	1.0419
Q8VC30	Triokinase/FMN cyclase OS=Mus musculus GN=Tkfc PE=1 SV=1	Tkfc	2.9391	2.87038	3.01118	252	0.0479055	2.92691	2.84672	3.01175	263	0.0563835	-0.00599411	0.995854
Q9JHI5	Isovaleryl-CoA dehydrogenase, mitochondrial OS=Mus musculus GN=Ivd PE=1 SV=1	Ivd	4.60615	4.47534	4.74483	138	0.0585067	4.6763	4.52131	4.84231	136	0.0686437	0.0218088	1.01523
P47740	Fatty aldehyde dehydrogenase OS=Mus musculus GN=Aldh3a2 PE=1 SV=2	Aldh3a2	2.26766	2.20667	2.33212	141	0.0553192	2.31278	2.22202	2.41127	126	0.0818283	0.0284237	1.0199
Q922Q1	Mitochondrial amidoxime reducing component 2 OS=Mus musculus GN=Marc2 PE=1 SV=1	Marc2	2.25831	2.18709	2.33432	169	0.065195	2.30398	2.22346	2.39055	135	0.0725221	0.0288846	1.02022
Q9ERS2	NADH dehydrogenase [ubiquinone] 1 alpha subcomplex subunit 13 OS=Mus musculus GN=Ndufa13 PE=1 SV=3	Ndufa13	3.4647	3.17325	3.81511	49	0.185256	3.76876	3.63198	3.91624	61	0.0754263	0.121357	1.08776
Q9CQQ7	ATP synthase F(0) complex subunit B1, mitochondrial OS=Mus musculus GN=Atp5f1 PE=1 SV=1	Atp5f1	5.90728	5.58401	6.27028	79	0.116174	6.24159	5.9688	6.5405	74	0.0915947	0.0794185	1.05659
P19157	Glutathione S-transferase P 1 OS=Mus musculus GN=Gstp1 PE=1 SV=2	Gstp1	4.74881	4.57713	4.93387	55	0.0751222	4.60428	4.4168	4.80838	42	0.0850474	-0.0445889	0.969566
Q99J39	Malonyl-CoA decarboxylase, mitochondrial OS=Mus musculus GN=Mlycd PE=1 SV=1	Mlycd	3.08277	2.9662	3.20888	127	0.0787206	3.14814	3.05422	3.24803	166	0.0615624	0.0302719	1.0212
P97328	Ketohexokinase OS=Mus musculus GN=Khk PE=1 SV=1	Khk	3.71783	3.55851	3.89209	72	0.089723	3.54434	3.36916	3.73875	62	0.104275	-0.0689436	0.953336
P35564	Calnexin OS=Mus musculus GN=Canx PE=1 SV=1	Canx	1.86837	1.79128	1.95239	69	0.0862324	1.96389	1.85807	2.0825	89	0.114278	0.0719343	1.05113
P36552	Oxygen-dependent coproporphyrinogen-III oxidase, mitochondrial OS=Mus musculus GN=Cpox PE=1 SV=2	Cpox	2.42483	2.35097	2.50347	93	0.0628913	2.38558	2.30605	2.4708	114	0.0690608	-0.0235403	0.983816
P61922	4-aminobutyrate aminotransferase, mitochondrial OS=Mus musculus GN=Abat PE=1 SV=1	Abat	3.35371	3.23892	3.47694	164	0.0709713	3.43886	3.3082	3.58026	159	0.0791116	0.0361701	1.02539
Q9CQ69	Cytochrome b-c1 complex subunit 8 OS=Mus musculus GN=Uqcrq PE=1 SV=3	Uqcrq	2.5421	2.35276	2.76457	35	0.161993	2.36282	2.26178	2.47332	34	0.0895287	-0.105506	0.929479
Q501J7	Phosphatase and actin regulator 4 OS=Mus musculus GN=Phactr4 PE=1 SV=2	Phactr4	2.41813	2.12102	2.81205	12	0.28577	2.9154	2.67452	3.20397	19	0.181605	0.269801	1.20564
Q8BJZ4	28S ribosomal protein S35, mitochondrial OS=Mus musculus GN=Mrps35 PE=1 SV=2	Mrps35	4.21143	3.89223	4.58766	12	0.165129	3.75884	3.47475	4.09352	19	0.164617	-0.164023	0.892533
P20108	Thioredoxin-dependent peroxide reductase, mitochondrial OS=Mus musculus GN=Prdx3 PE=1 SV=1	Prdx3	4.46368	4.3133	4.62492	117	0.0698133	4.54881	4.39682	4.71169	123	0.0692206	0.0272552	1.01907
Q64471	Glutathione S-transferase theta-1 OS=Mus musculus GN=Gstt1 PE=1 SV=4	Gstt1	3.30513	3.04519	3.6136	40	0.171977	3.82509	3.4347	4.3156	28	0.230294	0.210785	1.15732
P23589	Carbonic anhydrase 5A, mitochondrial OS=Mus musculus GN=Ca5a PE=1 SV=2	Ca5a	3.30345	3.05158	3.60063	43	0.166205	3.04092	2.88766	3.21136	49	0.106449	-0.119465	0.920529
Q9D0S9	Histidine triad nucleotide-binding protein 2, mitochondrial OS=Mus musculus GN=Hint2 PE=1 SV=1	Hint2	3.52787	3.39048	3.67687	54	0.08118	3.60182	3.49301	3.71763	57	0.0623627	0.0299275	1.02096
Q9DBM2	Peroxisomal bifunctional enzyme OS=Mus musculus GN=Ehhadh PE=1 SV=4	Ehhadh	2.0663	2.01269	2.12284	351	0.053309	2.0663	2.01668	2.11844	333	0.0492485	5.23402e-06	1
P16460	Argininosuccinate synthase OS=Mus musculus GN=Ass1 PE=1 SV=1	Ass1	2.90587	2.80477	3.01453	223	0.0721857	2.85654	2.76625	2.95291	222	0.0653454	-0.0247023	0.983023
P52825	Carnitine O-palmitoyltransferase 2, mitochondrial OS=Mus musculus GN=Cpt2 PE=1 SV=2	Cpt2	2.85366	2.77238	2.93984	219	0.0586822	2.81552	2.71925	2.91887	230	0.0709001	-0.0194094	0.986637
Q91WN4	Kynurenine 3-monooxygenase OS=Mus musculus GN=Kmo PE=1 SV=1	Kmo	3.02212	2.93878	3.11033	239	0.0567648	3.03566	2.95405	3.12191	241	0.055297	0.00644894	1.00448
P58710	L-gulonolactone oxidase OS=Mus musculus GN=Gulo PE=1 SV=3	Gulo	2.32264	2.19737	2.46307	126	0.114397	2.20378	2.10385	2.31368	171	0.0952119	-0.0757849	0.948826
P17717	UDP-glucuronosyltransferase 2B17 OS=Mus musculus GN=Ugt2b17 PE=1 SV=1	Ugt2b17	2.16302	2.09522	2.23536	102	0.0647855	2.19455	2.12101	2.27337	120	0.0694298	0.0208744	1.01457
Q8CAQ8	MICOS complex subunit Mic60 OS=Mus musculus GN=Immt PE=1 SV=1	Immt	4.60112	4.44713	4.76614	274	0.0693326	4.64476	4.5211	4.77538	336	0.0547448	0.0136217	1.00949
P42925	Peroxisomal membrane protein 2 OS=Mus musculus GN=Pxmp2 PE=1 SV=2	Pxmp2	2.04872	1.95734	2.14906	85	0.0935807	1.94609	1.84138	2.06342	87	0.114097	-0.0741467	0.949904
Q61425	Hydroxyacyl-coenzyme A dehydrogenase, mitochondrial OS=Mus musculus GN=Hadh PE=1 SV=2	Hadh	4.52828	4.39656	4.66813	158	0.0599736	4.56887	4.42605	4.72121	137	0.0646031	0.0128749	1.00896
Q05816	Fatty acid-binding protein, epidermal OS=Mus musculus GN=Fabp5 PE=1 SV=3	Fabp5	3.00375	2.85128	3.17345	42	0.107253	2.7877	2.59785	3.0075	68	0.146951	-0.107688	0.928074
Q91WU0	Carboxylesterase 1F OS=Mus musculus GN=Ces1f PE=1 SV=1	Ces1f	2.5246	2.39927	2.66374	114	0.104757	2.44981	2.37368	2.53099	158	0.0642136	-0.0433852	0.970375
P14094	Sodium/potassium-transporting ATPase subunit beta-1 OS=Mus musculus GN=Atp1b1 PE=1 SV=1	Atp1b1	3.81052	3.66228	3.97126	63	0.0810853	3.89837	3.7636	4.04314	63	0.0717067	0.0328825	1.02305
P70349	Histidine triad nucleotide-binding protein 1 OS=Mus musculus GN=Hint1 PE=1 SV=3	Hint1	3.95103	3.78719	4.1297	19	0.0866879	3.78648	3.59705	3.99697	29	0.105619	-0.0613726	0.958352
P14206	40S ribosomal protein SA OS=Mus musculus GN=Rpsa PE=1 SV=4	Rpsa	5.65492	5.29007	6.07382	61	0.138596	6.03431	5.75359	6.34384	58	0.0978158	0.0936843	1.06709
P62897	Cytochrome c, somatic OS=Mus musculus GN=Cycs PE=1 SV=2	Cycs	4.32589	4.14597	4.52213	75	0.086956	4.11593	3.88436	4.37686	75	0.119657	-0.0717787	0.951464
Q91ZJ5	UTP--glucose-1-phosphate uridylyltransferase OS=Mus musculus GN=Ugp2 PE=1 SV=3	Ugp2	2.69188	2.55049	2.84987	134	0.111218	2.58685	2.48914	2.69254	163	0.0786268	-0.0574212	0.96098
Q91XE0	Glycine N-acyltransferase OS=Mus musculus GN=Glyat PE=1 SV=1	Glyat	4.27869	4.12523	4.44401	164	0.0745056	4.17958	4.01733	4.3555	178	0.0809084	-0.0338092	0.976838
Q80W54	CAAX prenyl protease 1 homolog OS=Mus musculus GN=Zmpste24 PE=1 SV=2	Zmpste24	1.94833	1.79355	2.13235	18	0.173892	1.77117	1.66302	1.89438	41	0.130625	-0.137529	0.909075
Q9JI75	Ribosyldihydronicotinamide dehydrogenase [quinone] OS=Mus musculus GN=Nqo2 PE=1 SV=3	Nqo2	3.79353	3.35084	4.371	31	0.268923	4.48259	4.13833	4.88932	36	0.167535	0.240793	1.18164
P85094	Isochorismatase domain-containing protein 2A OS=Mus musculus GN=Isoc2a PE=1 SV=1	Isoc2a	3.52906	3.33559	3.74636	99	0.116396	3.68801	3.54516	3.84285	85	0.0807192	0.0635587	1.04504
Q9DB15	39S ribosomal protein L12, mitochondrial OS=Mus musculus GN=Mrpl12 PE=1 SV=2	Mrpl12	3.48244	3.29506	3.69241	80	0.1141	3.65795	3.49385	3.83822	99	0.0941446	0.0709372	1.0504
Q99MZ7	Peroxisomal trans-2-enoyl-CoA reductase OS=Mus musculus GN=Pecr PE=1 SV=1	Pecr	2.35079	2.27889	2.42737	139	0.0631627	2.36527	2.29635	2.43846	144	0.0600804	0.00886168	1.00616
Q9CR61	NADH dehydrogenase [ubiquinone] 1 beta subcomplex subunit 7 OS=Mus musculus GN=Ndufb7 PE=1 SV=3	Ndufb7	4.42776	4.21088	4.66819	73	0.103282	4.76246	4.41513	5.1691	71	0.158316	0.105131	1.07559
Q9CR21	Acyl carrier protein, mitochondrial OS=Mus musculus GN=Ndufab1 PE=1 SV=1	Ndufab1	4.60413	4.31703	4.93214	49	0.133601	4.90178	4.66313	5.16617	46	0.102623	0.0903758	1.06465
P24549	Retinal dehydrogenase 1 OS=Mus musculus GN=Aldh1a1 PE=1 SV=5	Aldh1a1	2.73125	2.62059	2.85166	95	0.0846007	2.63585	2.51225	2.77225	115	0.0986382	-0.0512896	0.965073
P31786	Acyl-CoA-binding protein OS=Mus musculus GN=Dbi PE=1 SV=2	Dbi	3.71377	3.59274	3.84324	79	0.0674516	3.7642	3.63201	3.90638	57	0.0728903	0.0194587	1.01358
Q3UIU2	NADH dehydrogenase [ubiquinone] 1 beta subcomplex subunit 6 OS=Mus musculus GN=Ndufb6 PE=1 SV=3	Ndufb6	4.55704	4.36237	4.7699	53	0.0894279	4.3773	4.161	4.61733	45	0.104249	-0.0580567	0.960557
Q9JKV7	Exostosin-like 1 OS=Mus musculus GN=Extl1 PE=2 SV=2	Extl1	4.65503	4.44845	4.88174	23	0.093081	4.84309	4.61203	5.09854	22	0.100454	0.0571377	1.0404
P62331	ADP-ribosylation factor 6 OS=Mus musculus GN=Arf6 PE=1 SV=2	Arf6	7.89205	7.08809	8.90171	31	0.229803	6.68926	6.03364	7.50473	51	0.219918	-0.238553	0.847595
P10126	Elongation factor 1-alpha 1 OS=Mus musculus GN=Eef1a1 PE=1 SV=3	Eef1a1	2.9691	2.86328	3.08304	62	0.0740151	2.94089	2.85424	3.03295	73	0.0607687	-0.0137747	0.990498
Q99JB2	Stomatin-like protein 2, mitochondrial OS=Mus musculus GN=Stoml2 PE=1 SV=1	Stoml2	3.64532	3.40878	3.91714	54	0.139454	3.98046	3.69609	4.31222	67	0.154788	0.126887	1.09193
Q8VCM8	Nicalin OS=Mus musculus GN=Ncln PE=1 SV=2	Ncln	4.99225	4.53777	5.54789	27	0.202338	5.74396	5.23474	6.36293	40	0.196413	0.202356	1.15058
Q9D051	Pyruvate dehydrogenase E1 component subunit beta, mitochondrial OS=Mus musculus GN=Pdhb PE=1 SV=1	Pdhb	4.58211	4.43562	4.73861	129	0.0661259	4.5416	4.3919	4.70187	147	0.0682508	-0.0128117	0.991159
Q9QZD8	Mitochondrial dicarboxylate carrier OS=Mus musculus GN=Slc25a10 PE=1 SV=2	Slc25a10	2.84836	2.69562	3.01946	95	0.113696	2.64214	2.45686	2.85764	91	0.151688	-0.108429	0.927598
Q8BIJ6	Isoleucine--tRNA ligase, mitochondrial OS=Mus musculus GN=Iars2 PE=1 SV=1	Iars2	3.95202	3.69667	4.24526	106	0.138813	3.75088	3.59594	3.91978	126	0.0863388	-0.0753595	0.949106
P08003	Protein disulfide-isomerase A4 OS=Mus musculus GN=Pdia4 PE=1 SV=3	Pdia4	3.0215	2.79031	3.29446	75	0.166852	3.28099	3.106	3.47687	125	0.113035	0.118865	1.08588
Q9QXY9	Peroxisomal biogenesis factor 3 OS=Mus musculus GN=Pex3 PE=1 SV=1	Pex3	2.33458	2.22159	2.45968	98	0.101987	2.45302	2.31861	2.60397	105	0.116333	0.0713935	1.05073
Q9JII6	Alcohol dehydrogenase [NADP(+)] OS=Mus musculus GN=Akr1a1 PE=1 SV=3	Akr1a1	4.21498	4.06277	4.37905	149	0.0750365	4.25467	4.12595	4.39167	174	0.0624553	0.0135196	1.00942
Q9JIY0	Pleckstrin homology domain-containing family O member 1 OS=Mus musculus GN=Plekho1 PE=1 SV=1	Plekho1	31.4215	29.8503	33.1673	23	0.105565	33.3809	31.2478	35.8266	23	0.137169	0.087273	1.06236
Q9D855	Cytochrome b-c1 complex subunit 7 OS=Mus musculus GN=Uqcrb PE=1 SV=3	Uqcrb	2.87863	2.77938	2.98522	72	0.0715065	2.81294	2.68629	2.95212	90	0.0945011	-0.0333026	0.977181
Q9D1D4	Transmembrane emp24 domain-containing protein 10 OS=Mus musculus GN=Tmed10 PE=1 SV=1	Tmed10	2.3369	2.20592	2.48441	50	0.119171	2.49814	2.3386	2.68103	59	0.137075	0.0962576	1.069
Q91YI0	Argininosuccinate lyase OS=Mus musculus GN=Asl PE=1 SV=1	Asl	3.14017	3.01306	3.27847	148	0.0845191	3.22015	3.08551	3.36707	162	0.0874368	0.036285	1.02547
Q8VE22	28S ribosomal protein S23, mitochondrial OS=Mus musculus GN=Mrps23 PE=1 SV=1	Mrps23	3.21862	2.92108	3.58364	18	0.205851	3.68389	3.37237	4.05882	23	0.186339	0.194788	1.14456
P53395	Lipoamide acyltransferase component of branched-chain alpha-keto acid dehydrogenase complex, mitochondrial OS=Mus musculus GN=Dbt PE=1 SV=2	Dbt	4.05665	3.91593	4.20786	123	0.0719616	4.14319	3.95975	4.34446	125	0.0928528	0.0304535	1.02133
P58281	Dynamin-like 120 kDa protein, mitochondrial OS=Mus musculus GN=Opa1 PE=1 SV=1	Opa1	2.68273	2.50069	2.89336	57	0.146368	2.88266	2.72268	3.06261	101	0.117923	0.103699	1.07452
P62702	40S ribosomal protein S4, X isoform OS=Mus musculus GN=Rps4x PE=1 SV=2	Rps4x	5.69497	5.4855	5.92107	101	0.0764838	5.6293	5.44229	5.82963	110	0.0688076	-0.0167311	0.98847
O08749	Dihydrolipoyl dehydrogenase, mitochondrial OS=Mus musculus GN=Dld PE=1 SV=2	Dld	5.1968	5.02547	5.38021	140	0.0682617	5.29308	5.06108	5.54738	129	0.0918745	0.0264857	1.01853
Q9WUM5	Succinate--CoA ligase [ADP/GDP-forming] subunit alpha, mitochondrial OS=Mus musculus GN=Suclg1 PE=1 SV=4	Suclg1	4.73297	4.53838	4.945	96	0.0859127	4.60728	4.40854	4.82478	88	0.0903435	-0.0388327	0.973442
P11930	Nucleoside diphosphate-linked moiety X motif 19 OS=Mus musculus GN=Nudt19 PE=1 SV=2	Nudt19	1.71539	1.63651	1.80225	118	0.096619	1.76622	1.69469	1.84405	132	0.0845663	0.042128	1.02963
Q6ZWQ7	Signal peptidase complex subunit 3 OS=Mus musculus GN=Spcs3 PE=1 SV=1	Spcs3	3.04172	2.76419	3.38122	21	0.202855	2.67473	2.45345	2.93987	32	0.181858	-0.185497	0.879346
P52840	Sulfotransferase 1A1 OS=Mus musculus GN=Sult1a1 PE=1 SV=1	Sult1a1	2.36296	2.13215	2.64981	61	0.219075	2.06584	1.89585	2.26931	54	0.180775	-0.193867	0.874259
Q9CYW4	Haloacid dehalogenase-like hydrolase domain-containing protein 3 OS=Mus musculus GN=Hdhd3 PE=1 SV=1	Hdhd3	3.49269	3.28875	3.7236	54	0.124502	3.22542	2.99043	3.50051	48	0.158144	-0.114851	0.923478
Q9DCU9	4-hydroxy-2-oxoglutarate aldolase, mitochondrial OS=Mus musculus GN=Hoga1 PE=1 SV=1	Hoga1	5.64338	5.45361	5.84685	125	0.0696818	5.66563	5.49262	5.84989	124	0.0630594	0.0056755	1.00394
Q99K67	Alpha-aminoadipic semialdehyde synthase, mitochondrial OS=Mus musculus GN=Aass PE=1 SV=1	Aass	3.90878	3.7807	4.04585	307	0.0678336	3.9273	3.79854	4.0651	291	0.0678731	0.00681854	1.00474
O35954	Membrane-associated phosphatidylinositol transfer protein 1 OS=Mus musculus GN=Pitpnm1 PE=1 SV=1	Pitpnm1	4.62436	4.35857	4.92466	23	0.122415	4.36003	4.10936	4.64326	22	0.122454	-0.0849167	0.942839
Q8CGK3	Lon protease homolog, mitochondrial OS=Mus musculus GN=Lonp1 PE=1 SV=2	Lonp1	3.21294	3.10175	3.3324	194	0.0717871	3.16884	3.04106	3.30783	201	0.0841835	-0.0199395	0.986274
P09405	Nucleolin OS=Mus musculus GN=Ncl PE=1 SV=2	Ncl	1.83949	1.74518	1.94458	58	0.108403	1.93396	1.82232	2.06019	88	0.122997	0.0722553	1.05136
Q99PG0	Arylacetamide deacetylase OS=Mus musculus GN=Aadac PE=1 SV=3	Aadac	1.9622	1.88251	2.04894	144	0.0848153	2.00097	1.91938	2.0898	179	0.0851686	0.028223	1.01976
Q9R0P3	S-formylglutathione hydrolase OS=Mus musculus GN=Esd PE=1 SV=1	Esd	4.49519	4.29225	4.71828	105	0.0947756	4.4085	4.24692	4.58286	136	0.0762014	-0.0280959	0.980714
Q8VDK1	Nitrilase homolog 1 OS=Mus musculus GN=Nit1 PE=1 SV=2	Nit1	3.97001	3.66865	4.32531	31	0.165405	4.23809	4.04994	4.44458	56	0.0931168	0.0942716	1.06753
Q9CXZ1	NADH dehydrogenase [ubiquinone] iron-sulfur protein 4, mitochondrial OS=Mus musculus GN=Ndufs4 PE=1 SV=3	Ndufs4	2.35325	2.19385	2.53762	24	0.146082	2.49306	2.37561	2.62273	31	0.0991245	0.0832628	1.05941
Q9WVL0	Maleylacetoacetate isomerase OS=Mus musculus GN=Gstz1 PE=1 SV=1	Gstz1	4.35643	4.23397	4.4862	164	0.057899	4.35133	4.19154	4.52378	162	0.0763543	-0.00169186	0.998828
P37040	NADPH--cytochrome P450 reductase OS=Mus musculus GN=Por PE=1 SV=2	Por	2.23039	2.08713	2.39476	66	0.137927	2.12333	2.026	2.2305	110	0.0963089	-0.0709645	0.952001
P97371	Proteasome activator complex subunit 1 OS=Mus musculus GN=Psme1 PE=1 SV=2	Psme1	3.07206	2.91274	3.24981	18	0.109721	2.8554	2.63682	3.1135	35	0.166938	-0.105512	0.929475
Q9Z2G9	Oxidoreductase HTATIP2 OS=Mus musculus GN=Htatip2 PE=1 SV=3	Htatip2	3.87708	3.63188	4.15778	26	0.135644	3.56319	3.29217	3.88283	27	0.165766	-0.121803	0.919038
P03930	ATP synthase protein 8 OS=Mus musculus GN=Mtatp8 PE=1 SV=1	Mtatp8	5.45838	5.1739	5.77597	63	0.110303	5.74807	5.4025	6.14086	60	0.128453	0.0746044	1.05307
Q8BKZ9	Pyruvate dehydrogenase protein X component, mitochondrial OS=Mus musculus GN=Pdhx PE=1 SV=1	Pdhx	4.28759	3.85433	4.83059	32	0.227695	4.97138	4.51812	5.52572	42	0.202681	0.213481	1.15948
Q91X34	Bile acid-CoA:amino acid N-acyltransferase OS=Mus musculus GN=Baat PE=1 SV=1	Baat	1.87222	1.7983	1.95249	122	0.0823554	1.9301	1.82619	2.04654	100	0.114167	0.0439194	1.03091
Q8JZZ0	UDP-glucuronosyltransferase 3A2 OS=Mus musculus GN=Ugt3a2 PE=1 SV=2	Ugt3a2	2.2637	2.13281	2.4117	63	0.123203	2.17334	2.07555	2.28081	107	0.0944464	-0.0587664	0.960085
Q99LC3	NADH dehydrogenase [ubiquinone] 1 alpha subcomplex subunit 10, mitochondrial OS=Mus musculus GN=Ndufa10 PE=1 SV=1	Ndufa10	3.03667	2.89872	3.18839	143	0.0953911	2.91446	2.74954	3.10043	147	0.120398	-0.0592595	0.959757
Q9EST5	Acidic leucine-rich nuclear phosphoprotein 32 family member B OS=Mus musculus GN=Anp32b PE=1 SV=1	Anp32b	2.07372	1.89885	2.28405	46	0.185753	2.22153	2.13493	2.31544	80	0.081256	0.0993316	1.07128
P62270	40S ribosomal protein S18 OS=Mus musculus GN=Rps18 PE=1 SV=3	Rps18	4.68894	4.43423	4.97471	54	0.115267	4.53542	4.34408	4.74439	62	0.0882631	-0.0480257	0.967259
Q8C456	WD repeat-containing and planar cell polarity effector protein fritz homolog OS=Mus musculus GN=Wdpcp PE=1 SV=1	Wdpcp	2.12963	2.05619	2.20851	22	0.0715223	2.04078	1.90294	2.20016	19	0.145637	-0.0614769	0.958283
O35423	Serine--pyruvate aminotransferase, mitochondrial OS=Mus musculus GN=Agxt PE=1 SV=3	Agxt	2.56303	2.48736	2.64345	149	0.0608996	2.56924	2.46953	2.67734	112	0.0808824	0.00349046	1.00242
Q640L5	Coiled-coil domain-containing protein 18 OS=Mus musculus GN=Ccdc18 PE=1 SV=1	Ccdc18	1.90153	1.80529	2.00861	19	0.106927	2.03689	1.87639	2.22742	16	0.172335	0.0992093	1.07119
Q91X44	Glucokinase regulatory protein OS=Mus musculus GN=Gckr PE=1 SV=3	Gckr	3.02869	2.76223	3.35205	23	0.194744	3.45628	3.12978	3.85884	26	0.210938	0.190526	1.14118
Q9Z1J3	Cysteine desulfurase, mitochondrial OS=Mus musculus GN=Nfs1 PE=1 SV=3	Nfs1	2.47	2.35425	2.59772	35	0.0985704	2.64105	2.42518	2.89911	41	0.179445	0.0966037	1.06925
O08573	Galectin-9 OS=Mus musculus GN=Lgals9 PE=1 SV=1	Lgals9	1.99831	1.88698	2.12359	26	0.118409	1.80995	1.63829	2.02179	19	0.211887	-0.142831	0.90574
Q8K4Z3	NAD(P)H-hydrate epimerase OS=Mus musculus GN=Naxe PE=1 SV=1	Naxe	3.79781	3.49359	4.16006	57	0.175486	4.14158	3.88227	4.43801	55	0.134185	0.125015	1.09052
P62754	40S ribosomal protein S6 OS=Mus musculus GN=Rps6 PE=1 SV=1	Rps6	4.34684	4.01284	4.74149	51	0.167626	4.65798	4.42431	4.91772	76	0.105928	0.0997377	1.07158
Q99LC9	Peroxisome assembly factor 2 OS=Mus musculus GN=Pex6 PE=1 SV=1	Pex6	2.63251	2.42648	2.87678	141	0.171056	2.90639	2.68423	3.16864	152	0.166671	0.14279	1.10404
P42125	Enoyl-CoA delta isomerase 1, mitochondrial OS=Mus musculus GN=Eci1 PE=1 SV=2	Eci1	4.99544	4.7301	5.29231	67	0.112546	5.21559	4.93703	5.52745	65	0.113204	0.062219	1.04407
P48036	Annexin A5 OS=Mus musculus GN=Anxa5 PE=1 SV=1	Anxa5	4.19135	3.86913	4.57212	45	0.167722	4.50412	4.26492	4.77175	80	0.112527	0.103829	1.07462
Q80Y14	Glutaredoxin-related protein 5, mitochondrial OS=Mus musculus GN=Glrx5 PE=1 SV=2	Glrx5	2.47558	2.30826	2.66905	35	0.145741	2.66233	2.48777	2.86323	52	0.141026	0.104921	1.07544
Q9EP89	Serine beta-lactamase-like protein LACTB, mitochondrial OS=Mus musculus GN=Lactb PE=1 SV=1	Lactb	4.94789	4.65418	5.28115	71	0.126715	5.1988	4.92143	5.5093	86	0.113079	0.0713665	1.05071
Q9CZ42	ATP-dependent (S)-NAD(P)H-hydrate dehydratase OS=Mus musculus GN=Naxd PE=1 SV=1	Naxd	3.42969	3.18758	3.71159	42	0.152786	3.14932	2.91718	3.4216	53	0.160167	-0.123037	0.918253
Q61598	Rab GDP dissociation inhibitor beta OS=Mus musculus GN=Gdi2 PE=1 SV=1	Gdi2	2.70387	2.60293	2.81294	82	0.0776682	2.62343	2.47151	2.79524	78	0.123402	-0.0435712	0.97025
Q78JT3	3-hydroxyanthranilate 3,4-dioxygenase OS=Mus musculus GN=Haao PE=1 SV=1	Haao	3.25545	3.09195	3.43721	157	0.106056	3.3506	3.20008	3.51598	141	0.0942823	0.0415618	1.02923
Q8CFA2	Aminomethyltransferase, mitochondrial OS=Mus musculus GN=Amt PE=1 SV=1	Amt	2.92505	2.73055	3.14938	57	0.143188	3.1136	2.93207	3.31909	58	0.124298	0.0901238	1.06446
Q9JHW2	Omega-amidase NIT2 OS=Mus musculus GN=Nit2 PE=1 SV=1	Nit2	4.43763	4.2514	4.64092	139	0.0877756	4.49846	4.32035	4.69188	146	0.0825894	0.0196413	1.01371
P62264	40S ribosomal protein S14 OS=Mus musculus GN=Rps14 PE=1 SV=3	Rps14	4.14322	3.796	4.56036	34	0.184485	4.5042	4.24306	4.79958	50	0.123556	0.120518	1.08713
P51410	60S ribosomal protein L9 OS=Mus musculus GN=Rpl9 PE=2 SV=2	Rpl9	5.13108	4.86891	5.42309	70	0.108004	5.24728	5.04276	5.46908	84	0.081246	0.0323064	1.02265
Q8VDN2	Sodium/potassium-transporting ATPase subunit alpha-1 OS=Mus musculus GN=Atp1a1 PE=1 SV=1	Atp1a1	3.63205	3.49659	3.77844	98	0.0776027	3.68218	3.51321	3.86823	96	0.0964155	0.0197738	1.0138
Q64442	Sorbitol dehydrogenase OS=Mus musculus GN=Sord PE=1 SV=3	Sord	3.50628	3.29124	3.75138	103	0.131232	3.68676	3.48794	3.90962	93	0.114378	0.0724115	1.05147
Q8K0E8	Fibrinogen beta chain OS=Mus musculus GN=Fgb PE=1 SV=1	Fgb	2.36629	2.1191	2.67877	40	0.236517	2.01064	1.79869	2.27922	55	0.238991	-0.234972	0.849701
Q8VCN5	Cystathionine gamma-lyase OS=Mus musculus GN=Cth PE=1 SV=1	Cth	2.9022	2.76763	3.05052	89	0.0974753	2.8133	2.66672	2.97694	101	0.110268	-0.0448806	0.96937
Q921X9	Protein disulfide-isomerase A5 OS=Mus musculus GN=Pdia5 PE=1 SV=1	Pdia5	5.14276	4.84953	5.47374	73	0.121377	5.40089	5.08572	5.75771	115	0.124422	0.0706537	1.05019
Q9DC69	NADH dehydrogenase [ubiquinone] 1 alpha subcomplex subunit 9, mitochondrial OS=Mus musculus GN=Ndufa9 PE=1 SV=2	Ndufa9	3.00034	2.85072	3.16653	80	0.105258	3.07938	2.94155	3.23076	90	0.0939161	0.0375135	1.02634
O55022	Membrane-associated progesterone receptor component 1 OS=Mus musculus GN=Pgrmc1 PE=1 SV=4	Pgrmc1	1.91845	1.79376	2.06178	55	0.139708	1.81901	1.71894	1.93146	72	0.116835	-0.0767898	0.948165
Q8BGA8	Acyl-coenzyme A synthetase ACSM5, mitochondrial OS=Mus musculus GN=Acsm5 PE=1 SV=1	Acsm5	4.37905	4.13393	4.65506	146	0.119004	4.22546	4.02106	4.45176	165	0.101929	-0.0515071	0.964928
Q8BHN1	Gamma-taxilin OS=Mus musculus GN=Txlng PE=1 SV=1	Txlng	4.6631	4.37138	4.99653	21	0.134063	4.46483	4.24517	4.70847	19	0.103768	-0.0626813	0.957483
O09173	Homogentisate 1,2-dioxygenase OS=Mus musculus GN=Hgd PE=1 SV=2	Hgd	2.65242	2.55324	2.75962	127	0.0778066	2.61978	2.50122	2.75014	110	0.0950166	-0.0178617	0.987696
Q9R0A0	Peroxisomal membrane protein PEX14 OS=Mus musculus GN=Pex14 PE=1 SV=1	Pex14	1.81368	1.67674	1.97497	68	0.164434	1.9426	1.83352	2.06547	75	0.119403	0.0990669	1.07108
Q8VCM7	Fibrinogen gamma chain OS=Mus musculus GN=Fgg PE=1 SV=1	Fgg	1.56968	1.37886	1.82181	36	0.282193	1.89377	1.69122	2.15145	58	0.243021	0.270789	1.20647
Q8VC12	Urocanate hydratase OS=Mus musculus GN=Uroc1 PE=1 SV=2	Uroc1	3.23193	3.05281	3.43337	88	0.117751	3.36815	3.18666	3.57157	105	0.114279	0.0595638	1.04215
Q4LDG0	Bile acyl-CoA synthetase OS=Mus musculus GN=Slc27a5 PE=1 SV=2	Slc27a5	1.88638	1.77467	2.01309	120	0.126389	1.96265	1.86833	2.06701	179	0.10123	0.0571872	1.04044
Q99LY9	NADH dehydrogenase [ubiquinone] iron-sulfur protein 5 OS=Mus musculus GN=Ndufs5 PE=1 SV=3	Ndufs5	4.13965	3.98573	4.30593	50	0.0773492	4.13946	3.99474	4.29507	43	0.0725536	-6.43282e-05	0.999955
Q8JZZ7	Adhesion G protein-coupled receptor L2 OS=Mus musculus GN=Adgrl2 PE=1 SV=3	Adgrl2	3.42975	3.21597	3.67397	18	0.133536	3.11544	2.82949	3.46567	21	0.204202	-0.138668	0.908358
Q8BWQ1	UDP-glucuronosyltransferase 2A3 OS=Mus musculus GN=Ugt2a3 PE=1 SV=1	Ugt2a3	2.74002	2.59521	2.90196	102	0.111951	2.65396	2.52373	2.79836	114	0.103479	-0.0460423	0.96859
Q9CPP6	NADH dehydrogenase [ubiquinone] 1 alpha subcomplex subunit 5 OS=Mus musculus GN=Ndufa5 PE=1 SV=3	Ndufa5	3.44783	3.27476	3.64022	69	0.105998	3.3794	3.23788	3.53385	82	0.0875792	-0.0289247	0.980151
Q64105	Sepiapterin reductase OS=Mus musculus GN=Spr PE=1 SV=1	Spr	3.08262	2.76249	3.48666	46	0.234922	3.53533	3.22939	3.90531	58	0.19119	0.197691	1.14686
P16332	Methylmalonyl-CoA mutase, mitochondrial OS=Mus musculus GN=Mut PE=1 SV=2	Mut	2.00332	1.93755	2.07372	163	0.0679741	1.98843	1.89455	2.09209	185	0.0993468	-0.0107655	0.992566
P50136	2-oxoisovalerate dehydrogenase subunit alpha, mitochondrial OS=Mus musculus GN=Bckdha PE=1 SV=1	Bckdha	2.75599	2.56147	2.98248	64	0.152761	2.92546	2.76195	3.10954	56	0.118815	0.0860898	1.06149
Q62426	Cystatin-B OS=Mus musculus GN=Cstb PE=1 SV=1	Cstb	3.05471	2.84338	3.29999	41	0.149479	3.25015	3.05362	3.47371	45	0.129251	0.0894679	1.06398
Q91W43	Glycine dehydrogenase (decarboxylating), mitochondrial OS=Mus musculus GN=Gldc PE=1 SV=1	Gldc	2.68871	2.58148	2.80524	143	0.0832215	2.65241	2.52792	2.78979	133	0.0987293	-0.0196127	0.986497
P70694	Estradiol 17 beta-dehydrogenase 5 OS=Mus musculus GN=Akr1c6 PE=1 SV=1	Akr1c6	3.33492	3.20572	3.47498	148	0.0807409	3.33113	3.2076	3.46457	128	0.0771434	-0.00163942	0.998864
P52760	Ribonuclease UK114 OS=Mus musculus GN=Hrsp12 PE=1 SV=3	Hrsp12	4.1906	4.02569	4.36961	93	0.0820691	4.16697	3.99785	4.35103	96	0.0847577	-0.00815779	0.994361
Q80WJ7	Protein LYRIC OS=Mus musculus GN=Mtdh PE=1 SV=1	Mtdh	3.61812	3.3665	3.91041	12	0.15033	3.32114	3.05375	3.63985	21	0.176474	-0.123563	0.917918
Q3TLP5	Enoyl-CoA hydratase domain-containing protein 2, mitochondrial OS=Mus musculus GN=Echdc2 PE=1 SV=2	Echdc2	4.90436	4.68196	5.14895	102	0.095219	4.93851	4.76226	5.12831	117	0.0741211	0.0100097	1.00696
Q91V92	ATP-citrate synthase OS=Mus musculus GN=Acly PE=1 SV=1	Acly	1.847	1.77359	1.92676	149	0.0829296	1.81886	1.72966	1.91777	156	0.103421	-0.0221511	0.984763
Q8CG76	Aflatoxin B1 aldehyde reductase member 2 OS=Mus musculus GN=Akr7a2 PE=1 SV=3	Akr7a2	4.3573	4.14851	4.58822	49	0.100914	4.37603	4.24105	4.51989	57	0.0637185	0.00618778	1.0043
Q7TMB8	Cytoplasmic FMR1-interacting protein 1 OS=Mus musculus GN=Cyfip1 PE=1 SV=1	Cyfip1	4.07852	3.76903	4.44338	14	0.165343	4.33968	4.1066	4.6008	20	0.113879	0.0895438	1.06403
Q60930	Voltage-dependent anion-selective channel protein 2 OS=Mus musculus GN=Vdac2 PE=1 SV=2	Vdac2	3.06517	2.92333	3.22147	148	0.097267	3.09374	2.97696	3.22006	142	0.0785762	0.0133865	1.00932
Q8BVI4	Dihydropteridine reductase OS=Mus musculus GN=Qdpr PE=1 SV=2	Qdpr	3.95095	3.75253	4.17154	101	0.106053	3.87239	3.70049	4.06105	114	0.0931101	-0.0289757	0.980116
Q6PR54	Telomere-associated protein RIF1 OS=Mus musculus GN=Rif1 PE=1 SV=2	Rif1	2.33887	2.18386	2.51756	18	0.142676	2.27687	2.19641	2.36343	21	0.0733547	-0.0387611	0.973491
P45952	Medium-chain specific acyl-CoA dehydrogenase, mitochondrial OS=Mus musculus GN=Acadm PE=1 SV=1	Acadm	3.32747	3.18584	3.48227	90	0.089084	3.28932	3.14465	3.44796	92	0.09221	-0.0166337	0.988537
Q8BW75	Amine oxidase [flavin-containing] B OS=Mus musculus GN=Maob PE=1 SV=4	Maob	3.32632	3.21777	3.44245	182	0.067547	3.32751	3.1805	3.48877	200	0.0926413	0.000518723	1.00036
P61358	60S ribosomal protein L27 OS=Mus musculus GN=Rpl27 PE=1 SV=2	Rpl27	4.78444	4.44208	5.18398	73	0.155065	5.03948	4.78792	5.31895	73	0.105376	0.0749249	1.05331
P62918	60S ribosomal protein L8 OS=Mus musculus GN=Rpl8 PE=1 SV=2	Rpl8	5.46778	4.9991	6.03344	21	0.189171	5.85649	5.56867	6.17567	36	0.103646	0.0990803	1.07109
O35488	Very long-chain acyl-CoA synthetase OS=Mus musculus GN=Slc27a2 PE=1 SV=2	Slc27a2	2.13164	2.04456	2.22647	138	0.0853389	2.12024	2.03308	2.21522	171	0.0859073	-0.00773404	0.994654
Q9CRB9	MICOS complex subunit Mic19 OS=Mus musculus GN=Chchd3 PE=1 SV=1	Chchd3	4.31478	4.10961	4.5415	81	0.100095	4.35562	4.18872	4.53638	87	0.0798182	0.0135922	1.00947
P62204	Calmodulin OS=Mus musculus GN=Calm1 PE=1 SV=2	Calm1	3.86457	3.60951	4.15842	15	0.142035	4.04472	3.83364	4.28039	23	0.110452	0.0657307	1.04661
Q99L04	Dehydrogenase/reductase SDR family member 1 OS=Mus musculus GN=Dhrs1 PE=1 SV=1	Dhrs1	2.36271	2.17397	2.58732	70	0.174948	2.54962	2.38396	2.74002	81	0.13965	0.109842	1.07911
Q9D1R9	60S ribosomal protein L34 OS=Mus musculus GN=Rpl34 PE=1 SV=2	Rpl34	4.04286	3.66199	4.51215	40	0.210288	4.43818	4.15662	4.76066	46	0.136101	0.134592	1.09778
Q66GT5	Phosphatidylglycerophosphatase and protein-tyrosine phosphatase 1 OS=Mus musculus GN=Ptpmt1 PE=1 SV=1	Ptpmt1	3.18253	3.04035	3.33866	21	0.0937349	3.28301	3.0755	3.52056	22	0.135566	0.0448462	1.03157
P24369	Peptidyl-prolyl cis-trans isomerase B OS=Mus musculus GN=Ppib PE=1 SV=2	Ppib	2.40286	2.25652	2.56949	68	0.13025	2.46788	2.36557	2.57944	91	0.0866613	0.0385195	1.02706
P97742	Carnitine O-palmitoyltransferase 1, liver isoform OS=Mus musculus GN=Cpt1a PE=1 SV=4	Cpt1a	2.34048	2.23343	2.45831	123	0.0960822	2.37129	2.26313	2.49031	160	0.0958043	0.0188646	1.01316
P06745	Glucose-6-phosphate isomerase OS=Mus musculus GN=Gpi PE=1 SV=4	Gpi	2.92515	2.637	3.284	62	0.221184	3.19421	3.01996	3.38979	79	0.11578	0.126947	1.09198
Q9JJI8	60S ribosomal protein L38 OS=Mus musculus GN=Rpl38 PE=1 SV=3	Rpl38	3.69305	3.45081	3.97187	76	0.141092	3.80385	3.65007	3.97117	85	0.0844137	0.0426492	1.03
Q9CQ92	Mitochondrial fission 1 protein OS=Mus musculus GN=Fis1 PE=1 SV=1	Fis1	2.47555	2.36413	2.59799	41	0.0944677	2.40133	2.25146	2.57257	42	0.13372	-0.0439156	0.970019
P80316	T-complex protein 1 subunit epsilon OS=Mus musculus GN=Cct5 PE=1 SV=1	Cct5	2.62878	2.33667	3.00437	18	0.253993	3.11591	2.76077	3.57591	30	0.261605	0.245258	1.1853
P61458	Pterin-4-alpha-carbinolamine dehydratase OS=Mus musculus GN=Pcbd1 PE=1 SV=2	Pcbd1	3.46447	3.31146	3.63231	49	0.0926104	3.42802	3.26872	3.60365	41	0.0977026	-0.015259	0.989479
Q9D819	Inorganic pyrophosphatase OS=Mus musculus GN=Ppa1 PE=1 SV=1	Ppa1	3.14859	2.89092	3.45668	25	0.179687	3.36798	3.17294	3.58857	39	0.123408	0.0971788	1.06968
P63323	40S ribosomal protein S12 OS=Mus musculus GN=Rps12 PE=1 SV=2	Rps12	6.13289	5.47429	6.97164	26	0.244152	6.97434	6.38494	7.68363	29	0.186209	0.18549	1.1372
Q5RKR3	Immunoglobulin superfamily containing leucine-rich repeat protein 2 OS=Mus musculus GN=Islr2 PE=1 SV=1	Islr2	3.66805	3.46348	3.8983	20	0.118541	3.80745	3.56975	4.07907	18	0.133768	0.0538122	1.038
Q9CZW5	Mitochondrial import receptor subunit TOM70 OS=Mus musculus GN=Tomm70 PE=1 SV=2	Tomm70	2.39836	2.2306	2.59341	48	0.151276	2.2181	2.0357	2.4364	56	0.180648	-0.112724	0.92484
P19253	60S ribosomal protein L13a OS=Mus musculus GN=Rpl13a PE=1 SV=4	Rpl13a	4.71014	4.35104	5.13386	63	0.1662	4.97221	4.69893	5.27924	83	0.11671	0.0781157	1.05564
Q9CXV1	Succinate dehydrogenase [ubiquinone] cytochrome b small subunit, mitochondrial OS=Mus musculus GN=Sdhd PE=1 SV=2	Sdhd	4.52453	4.20534	4.89616	24	0.152683	4.76337	4.48	5.08501	24	0.127014	0.0742135	1.05279
P62242	40S ribosomal protein S8 OS=Mus musculus GN=Rps8 PE=1 SV=2	Rps8	5.31577	5.03407	5.63088	88	0.112272	5.38121	5.14921	5.6351	104	0.0902931	0.0176515	1.01231
Q8QZR5	Alanine aminotransferase 1 OS=Mus musculus GN=Gpt PE=1 SV=3	Gpt	1.67382	1.48726	1.91389	33	0.254883	1.87844	1.74958	2.0278	41	0.148116	0.166395	1.12225
Q9CPQ8	ATP synthase subunit g, mitochondrial OS=Mus musculus GN=Atp5l PE=1 SV=1	Atp5l	5.60262	5.23625	6.02412	33	0.140626	5.89695	5.50463	6.34948	34	0.14327	0.073866	1.05253
Q9Z211	Peroxisomal membrane protein 11A OS=Mus musculus GN=Pex11a PE=1 SV=1	Pex11a	2.11901	2.02542	2.22166	55	0.0926066	2.17063	2.02999	2.3322	43	0.139229	0.0347243	1.02436
Q80XL6	Acyl-CoA dehydrogenase family member 11 OS=Mus musculus GN=Acad11 PE=1 SV=2	Acad11	1.79806	1.69977	1.90842	223	0.11604	1.84387	1.74361	1.95636	224	0.115382	0.0362943	1.02548
P63325	40S ribosomal protein S10 OS=Mus musculus GN=Rps10 PE=1 SV=1	Rps10	5.25702	4.88573	5.68939	29	0.152872	5.38954	5.19706	5.59683	41	0.0741765	0.0359166	1.02521
Q9Z2Z6	Mitochondrial carnitine/acylcarnitine carrier protein OS=Mus musculus GN=Slc25a20 PE=1 SV=1	Slc25a20	4.4163	4.20599	4.64875	142	0.100254	4.5216	4.24173	4.84102	127	0.132539	0.0339965	1.02384
Q91W52	Transmembrane protein 19 OS=Mus musculus GN=Tmem19 PE=1 SV=1	Tmem19	2.08229	1.90391	2.29755	11	0.189043	1.90725	1.75624	2.08666	23	0.173244	-0.126679	0.915937
Q9CZS1	Aldehyde dehydrogenase X, mitochondrial OS=Mus musculus GN=Aldh1b1 PE=1 SV=1	Aldh1b1	4.08425	3.86201	4.33363	122	0.115473	3.91406	3.63877	4.23441	124	0.152178	-0.0614062	0.95833
P35492	Histidine ammonia-lyase OS=Mus musculus GN=Hal PE=1 SV=1	Hal	3.34063	3.04411	3.70116	65	0.196683	3.18863	3.05005	3.3404	80	0.0910583	-0.0671848	0.954499
Q8BG80	F-box only protein 46 OS=Mus musculus GN=Fbxo46 PE=2 SV=1	Fbxo46	1.93472	1.75418	2.1567	14	0.20805	1.75425	1.61111	1.92531	16	0.179105	-0.141273	0.906719
Q9DBK0	Acyl-coenzyme A thioesterase 12 OS=Mus musculus GN=Acot12 PE=1 SV=1	Acot12	2.52869	2.37466	2.70409	152	0.130274	2.61846	2.46364	2.79404	148	0.126178	0.0503263	1.0355
P47934	Carnitine O-acetyltransferase OS=Mus musculus GN=Crat PE=1 SV=3	Crat	2.16124	2.04654	2.28956	68	0.112448	2.25258	2.08399	2.45085	78	0.162864	0.0597208	1.04226
Q8VC48	Peroxisome assembly protein 12 OS=Mus musculus GN=Pex12 PE=1 SV=1	Pex12	2.53099	2.27544	2.85119	38	0.227478	2.25989	2.06184	2.50004	34	0.193899	-0.163444	0.892891
Q9QWR8	Alpha-N-acetylgalactosaminidase OS=Mus musculus GN=Naga PE=1 SV=2	Naga	4.48779	4.14598	4.89103	24	0.166016	4.06656	3.67208	4.55599	33	0.217362	-0.142198	0.906137
Q6ZQI3	Malectin OS=Mus musculus GN=Mlec PE=1 SV=2	Mlec	5.62154	5.25215	6.04683	51	0.141364	5.80161	5.50066	6.13739	88	0.109752	0.0454865	1.03203
P35980	60S ribosomal protein L18 OS=Mus musculus GN=Rpl18 PE=1 SV=3	Rpl18	5.83282	5.58262	6.10649	57	0.0898141	5.82483	5.53994	6.14062	46	0.103123	-0.00197602	0.998631
Q64310	Surfeit locus protein 4 OS=Mus musculus GN=Surf4 PE=1 SV=1	Surf4	2.08324	1.93904	2.25061	17	0.149561	2.29618	2.04601	2.61606	16	0.248259	0.14041	1.10222
P46978	Dolichyl-diphosphooligosaccharide--protein glycosyltransferase subunit STT3A OS=Mus musculus GN=Stt3a PE=1 SV=1	Stt3a	5.14557	4.66839	5.73141	21	0.206591	4.76123	4.43767	5.13568	24	0.146604	-0.111998	0.925306
Q8CHQ9	Probable N-acetyltransferase CML2 OS=Mus musculus GN=Cml2 PE=1 SV=1	Cml2	1.39514	1.33997	1.45505	36	0.0824838	1.48639	1.32262	1.69644	30	0.2515	0.0914013	1.0654
Q99PL5	Ribosome-binding protein 1 OS=Mus musculus GN=Rrbp1 PE=1 SV=2	Rrbp1	1.97694	1.85847	2.11156	59	0.128022	2.02393	1.91908	2.14089	97	0.109595	0.033884	1.02376
Q80TY5	Vacuolar protein sorting-associated protein 13B OS=Mus musculus GN=Vps13b PE=1 SV=2	Vps13b	4.81855	4.37437	5.36313	12	0.205198	5.18654	4.87415	5.54171	23	0.128711	0.106172	1.07637
P00186	Cytochrome P450 1A2 OS=Mus musculus GN=Cyp1a2 PE=1 SV=1	Cyp1a2	1.8548	1.63827	2.13729	70	0.269042	2.22095	1.94225	2.59303	79	0.29302	0.25991	1.1974
Q8R323	Replication factor C subunit 3 OS=Mus musculus GN=Rfc3 PE=1 SV=1	Rfc3	5.55597	5.09558	6.10783	21	0.182191	5.27793	4.98485	5.60762	22	0.117995	-0.0740675	0.949956
Q9D7J9	Enoyl-CoA hydratase domain-containing protein 3, mitochondrial OS=Mus musculus GN=Echdc3 PE=1 SV=1	Echdc3	3.27059	3.01705	3.57066	78	0.169268	3.49945	3.24234	3.80086	84	0.159603	0.0975778	1.06998
P43024	Cytochrome c oxidase subunit 6A1, mitochondrial OS=Mus musculus GN=Cox6a1 PE=1 SV=2	Cox6a1	2.94935	2.79469	3.12212	40	0.111019	3.04716	2.83333	3.29591	25	0.151809	0.0470711	1.03317
Q9CPU2	NADH dehydrogenase [ubiquinone] 1 beta subcomplex subunit 2, mitochondrial OS=Mus musculus GN=Ndufb2 PE=1 SV=1	Ndufb2	3.73174	3.51665	3.97485	12	0.122782	3.53214	3.24335	3.87739	21	0.179505	-0.0793037	0.946514
Q9D172	ES1 protein homolog, mitochondrial OS=Mus musculus GN=D10Jhu81e PE=1 SV=1	D10Jhu81e	4.63538	4.38324	4.91831	94	0.115432	4.58547	4.3577	4.83838	80	0.104827	-0.0156178	0.989233
Q9CZB0	Succinate dehydrogenase cytochrome b560 subunit, mitochondrial OS=Mus musculus GN=Sdhc PE=1 SV=1	Sdhc	3.96393	3.72576	4.23462	23	0.128372	4.13359	3.83585	4.48146	16	0.156186	0.0604662	1.0428
Q9WUR9	Adenylate kinase 4, mitochondrial OS=Mus musculus GN=Ak4 PE=1 SV=1	Ak4	2.76872	2.57993	2.98733	49	0.147142	2.85867	2.70574	3.02992	46	0.113402	0.046124	1.03249
P97364	Selenide, water dikinase 2 OS=Mus musculus GN=Sephs2 PE=1 SV=3	Sephs2	3.07172	2.9305	3.22725	44	0.096608	3.12964	2.92231	3.36864	52	0.142616	0.0269481	1.01885
P62245	40S ribosomal protein S15a OS=Mus musculus GN=Rps15a PE=1 SV=2	Rps15a	5.57762	5.22245	5.98463	55	0.13665	5.78556	5.41892	6.20543	67	0.135944	0.0528082	1.03728
Q8VEM8	Phosphate carrier protein, mitochondrial OS=Mus musculus GN=Slc25a3 PE=1 SV=1	Slc25a3	3.8121	3.62672	4.01746	101	0.102501	3.71381	3.46075	4.0068	114	0.147032	-0.0376864	0.974216
Q9R0P6	Signal peptidase complex catalytic subunit SEC11A OS=Mus musculus GN=Sec11a PE=1 SV=1	Sec11a	2.92142	2.66829	3.22761	19	0.191456	2.64761	2.40209	2.94902	31	0.206574	-0.141981	0.906274
P99028	Cytochrome b-c1 complex subunit 6, mitochondrial OS=Mus musculus GN=Uqcrh PE=1 SV=2	Uqcrh	4.65397	4.36391	4.98534	20	0.133527	4.72618	4.50945	4.96481	22	0.0963482	0.0222149	1.01552
Q9CQR4	Acyl-coenzyme A thioesterase 13 OS=Mus musculus GN=Acot13 PE=1 SV=1	Acot13	4.14217	3.87094	4.45427	53	0.140829	4.36146	4.02758	4.7557	50	0.166945	0.0744252	1.05294
O35658	Complement component 1 Q subcomponent-binding protein, mitochondrial OS=Mus musculus GN=C1qbp PE=1 SV=1	C1qbp	4.25757	4.03101	4.51111	39	0.112765	4.281	4.07857	4.50458	61	0.0995137	0.00791962	1.0055
Q9ER88	28S ribosomal protein S29, mitochondrial OS=Mus musculus GN=Dap3 PE=1 SV=1	Dap3	4.07981	3.71549	4.52335	15	0.198015	3.61063	3.21876	4.11114	23	0.247156	-0.176254	0.884998
P62962	Profilin-1 OS=Mus musculus GN=Pfn1 PE=1 SV=2	Pfn1	2.53794	2.36496	2.73821	42	0.147071	2.436	2.27806	2.61747	35	0.139331	-0.0591389	0.959837
P22315	Ferrochelatase, mitochondrial OS=Mus musculus GN=Fech PE=1 SV=2	Fech	2.79546	2.65829	2.94756	49	0.103476	2.65151	2.41251	2.94307	70	0.200097	-0.0762716	0.948506
P61027	Ras-related protein Rab-10 OS=Mus musculus GN=Rab10 PE=1 SV=1	Rab10	2.14147	1.91155	2.43426	18	0.244092	2.50039	2.19853	2.89834	18	0.279881	0.223552	1.16761
Q9DCS2	UPF0585 protein C16orf13 homolog OS=Mus musculus PE=1 SV=1		3.00039	2.86051	3.15466	71	0.0980345	2.96615	2.78659	3.17045	64	0.129415	-0.0165596	0.988587
P58137	Acyl-coenzyme A thioesterase 8 OS=Mus musculus GN=Acot8 PE=1 SV=1	Acot8	1.96958	1.7505	2.25134	36	0.25429	2.23816	2.03115	2.49215	60	0.205972	0.184424	1.13636
P10649	Glutathione S-transferase Mu 1 OS=Mus musculus GN=Gstm1 PE=1 SV=2	Gstm1	3.78377	3.55804	4.04009	55	0.1274	3.90546	3.64439	4.20681	45	0.144007	0.0456649	1.03216
P11247	Myeloperoxidase OS=Mus musculus GN=Mpo PE=1 SV=2	Mpo	4.85648	4.49645	5.27918	15	0.161174	4.69013	4.42578	4.98807	17	0.119886	-0.0502814	0.965748
Q9CZX8	40S ribosomal protein S19 OS=Mus musculus GN=Rps19 PE=1 SV=3	Rps19	5.47495	5.13412	5.86425	41	0.133358	5.40495	5.14227	5.69591	57	0.102432	-0.0185655	0.987214
P63017	Heat shock cognate 71 kDa protein OS=Mus musculus GN=Hspa8 PE=1 SV=1	Hspa8	1.58118	1.50013	1.67148	66	0.108366	1.60896	1.50482	1.72859	78	0.139078	0.0251338	1.01757
Q91YP0	L-2-hydroxyglutarate dehydrogenase, mitochondrial OS=Mus musculus GN=L2hgdh PE=1 SV=1	L2hgdh	4.24813	3.91398	4.64467	64	0.172003	4.0623	3.81146	4.34847	97	0.132195	-0.0645338	0.956254
Q9CZM2	60S ribosomal protein L15 OS=Mus musculus GN=Rpl15 PE=2 SV=4	Rpl15	4.70476	4.43135	5.01413	36	0.12387	4.7078	4.51252	4.92074	43	0.0867109	0.000931403	1.00065
Q8BMS4	Ubiquinone biosynthesis O-methyltransferase, mitochondrial OS=Mus musculus GN=Coq3 PE=1 SV=1	Coq3	3.71818	3.30853	4.24361	19	0.251489	4.23833	3.81893	4.76121	17	0.222324	0.188899	1.13989
Q9CR57	60S ribosomal protein L14 OS=Mus musculus GN=Rpl14 PE=1 SV=3	Rpl14	5.7557	5.38163	6.18566	38	0.139693	5.94361	5.56409	6.3787	43	0.137056	0.0463489	1.03265
Q6P6M5	Peroxisomal membrane protein 11C OS=Mus musculus GN=Pex11g PE=1 SV=2	Pex11g	1.71978	1.59616	1.86415	30	0.155832	1.86053	1.67677	2.08953	22	0.221846	0.113493	1.08184
P84099	60S ribosomal protein L19 OS=Mus musculus GN=Rpl19 PE=1 SV=1	Rpl19	3.9754	3.62959	4.39404	16	0.192294	4.12204	3.95235	4.30696	23	0.0860291	0.0522608	1.03689
Q01768	Nucleoside diphosphate kinase B OS=Mus musculus GN=Nme2 PE=1 SV=1	Nme2	3.32497	3.1266	3.55023	25	0.12741	3.25096	3.05246	3.47707	34	0.130612	-0.0324768	0.97774
P48758	Carbonyl reductase [NADPH] 1 OS=Mus musculus GN=Cbr1 PE=1 SV=3	Cbr1	3.749	3.50803	4.02551	41	0.138033	3.61192	3.3619	3.9021	43	0.149559	-0.0537406	0.963435
Q8BHN3	Neutral alpha-glucosidase AB OS=Mus musculus GN=Ganab PE=1 SV=1	Ganab	2.26581	2.11563	2.43894	59	0.14269	2.25222	2.15829	2.3547	121	0.0872039	-0.00867989	0.994002
P70296	Phosphatidylethanolamine-binding protein 1 OS=Mus musculus GN=Pebp1 PE=1 SV=3	Pebp1	3.93823	3.70582	4.20174	61	0.125925	3.8592	3.62346	4.12776	58	0.130677	-0.0292437	0.979934
Q9ET22	Dipeptidyl peptidase 2 OS=Mus musculus GN=Dpp7 PE=1 SV=2	Dpp7	3.15244	2.77488	3.64892	12	0.27726	2.81647	2.58541	3.09288	20	0.180176	-0.16258	0.893426
P62717	60S ribosomal protein L18a OS=Mus musculus GN=Rpl18a PE=1 SV=1	Rpl18a	4.28695	3.93625	4.70626	24	0.179616	4.51381	4.22158	4.8495	23	0.139112	0.0743927	1.05292
Q9D1Q6	Endoplasmic reticulum resident protein 44 OS=Mus musculus GN=Erp44 PE=1 SV=1	Erp44	2.24182	1.95933	2.61949	11	0.294476	1.92997	1.72863	2.1844	22	0.236157	-0.216092	0.860894
Q9DD20	Methyltransferase-like protein 7B OS=Mus musculus GN=Mettl7b PE=1 SV=2	Mettl7b	1.68467	1.57438	1.81158	53	0.140799	1.75251	1.62453	1.90238	58	0.158541	0.0569611	1.04027
Q8C5H8	NAD kinase 2, mitochondrial OS=Mus musculus GN=Nadk2 PE=1 SV=2	Nadk2	4.38801	4.12413	4.68798	100	0.128498	4.44426	4.20332	4.7145	131	0.11502	0.0183755	1.01282
O70503	Very-long-chain 3-oxoacyl-CoA reductase OS=Mus musculus GN=Hsd17b12 PE=1 SV=1	Hsd17b12	2.92857	2.74835	3.13407	103	0.131709	2.93779	2.80625	3.08228	116	0.0939589	0.00453822	1.00315
Q61838	Pregnancy zone protein OS=Mus musculus GN=Pzp PE=1 SV=3	Pzp	2.47639	2.26399	2.73277	73	0.189301	2.31641	2.13704	2.52865	112	0.169063	-0.0963475	0.935398
Q3TC72	Fumarylacetoacetate hydrolase domain-containing protein 2A OS=Mus musculus GN=Fahd2 PE=1 SV=1	Fahd2	4.18235	3.89612	4.51398	46	0.14773	4.3525	4.04136	4.71553	45	0.154892	0.0575278	1.04068
P97872	Dimethylaniline monooxygenase [N-oxide-forming] 5 OS=Mus musculus GN=Fmo5 PE=1 SV=4	Fmo5	1.77646	1.67369	1.89268	79	0.12327	1.75843	1.65973	1.86961	110	0.119355	-0.0147205	0.989848
O88587	Catechol O-methyltransferase OS=Mus musculus GN=Comt PE=1 SV=2	Comt	2.21217	2.11174	2.32263	95	0.095331	2.18625	2.03647	2.35981	84	0.1479	-0.0170059	0.988282
Q9CYV5	Transmembrane protein 135 OS=Mus musculus GN=Tmem135 PE=2 SV=1	Tmem135	1.9358	1.83663	2.0463	64	0.108308	1.86372	1.70664	2.05264	43	0.185649	-0.0547485	0.962762
P23492	Purine nucleoside phosphorylase OS=Mus musculus GN=Pnp PE=1 SV=2	Pnp	3.89879	3.5706	4.29343	18	0.185398	4.08664	3.84154	4.36515	25	0.128125	0.0678882	1.04818
P50171	Estradiol 17-beta-dehydrogenase 8 OS=Mus musculus GN=Hsd17b8 PE=1 SV=2	Hsd17b8	4.327	4.08145	4.60398	68	0.120759	4.26147	3.99636	4.56425	79	0.133264	-0.0220163	0.984855
Q9DB29	Isoamyl acetate-hydrolyzing esterase 1 homolog OS=Mus musculus GN=Iah1 PE=1 SV=1	Iah1	3.11151	2.92598	3.32217	51	0.127331	2.97246	2.72304	3.27217	57	0.18474	-0.0659606	0.955309
Q8R2Y8	Peptidyl-tRNA hydrolase 2, mitochondrial OS=Mus musculus GN=Ptrh2 PE=1 SV=1	Ptrh2	2.25783	2.12903	2.40321	26	0.121432	2.22665	2.09062	2.38161	36	0.130685	-0.0200628	0.98619
Q5U458	DnaJ homolog subfamily C member 11 OS=Mus musculus GN=Dnajc11 PE=1 SV=2	Dnajc11	3.187	2.97574	3.43054	29	0.142703	3.12796	2.94784	3.33152	46	0.122663	-0.0269766	0.981475
Q9Z2I0	LETM1 and EF-hand domain-containing protein 1, mitochondrial OS=Mus musculus GN=Letm1 PE=1 SV=1	Letm1	3.57436	3.37086	3.80401	67	0.121182	3.56211	3.37161	3.77542	88	0.113361	-0.00495473	0.996572
Q8R4N0	Citrate lyase subunit beta-like protein, mitochondrial OS=Mus musculus GN=Clybl PE=1 SV=2	Clybl	5.44237	4.96548	6.02059	82	0.193868	5.13157	4.76197	5.56337	98	0.156171	-0.0848333	0.942893
P15626	Glutathione S-transferase Mu 2 OS=Mus musculus GN=Gstm2 PE=1 SV=2	Gstm2	4.12774	3.85698	4.43939	20	0.141095	4.39992	3.96083	4.9485	30	0.224473	0.0921235	1.06594
O09012	Peroxisomal targeting signal 1 receptor OS=Mus musculus GN=Pex5 PE=1 SV=2	Pex5	2.02902	1.78541	2.34961	46	0.278069	1.7387	1.53675	2.00177	59	0.267451	-0.222768	0.85692
Q6ZWN5	40S ribosomal protein S9 OS=Mus musculus GN=Rps9 PE=1 SV=3	Rps9	6.06821	5.5324	6.71894	76	0.195535	6.3623	5.99129	6.7823	109	0.124328	0.0682782	1.04846
P97351	40S ribosomal protein S3a OS=Mus musculus GN=Rps3a PE=1 SV=3	Rps3a	5.19467	4.86786	5.56852	97	0.134881	5.18354	4.93432	5.45928	121	0.101275	-0.00309495	0.997857
Q06185	ATP synthase subunit e, mitochondrial OS=Mus musculus GN=Atp5i PE=1 SV=2	Atp5i	5.35954	5.02377	5.74342	44	0.134274	5.51493	5.11943	5.97667	41	0.15544	0.0412337	1.02899
P50580	Proliferation-associated protein 2G4 OS=Mus musculus GN=Pa2g4 PE=1 SV=3	Pa2g4	3.83412	3.49371	4.24803	38	0.196738	3.71417	3.52731	3.92193	70	0.10625	-0.0458575	0.968714
P47802	Metaxin-1 OS=Mus musculus GN=Mtx1 PE=1 SV=1	Mtx1	2.1938	2.0362	2.37785	21	0.155736	2.25661	2.11739	2.41543	38	0.132071	0.0407234	1.02863
Q9WV55	Vesicle-associated membrane protein-associated protein A OS=Mus musculus GN=Vapa PE=1 SV=2	Vapa	2.74257	2.50778	3.02587	45	0.18891	2.6993	2.5896	2.81871	69	0.0848769	-0.0229438	0.984222
Q8BH00	Aldehyde dehydrogenase family 8 member A1 OS=Mus musculus GN=Aldh8a1 PE=1 SV=1	Aldh8a1	3.14682	2.94556	3.3776	73	0.137294	3.22932	3.00415	3.49099	96	0.150756	0.0373378	1.02622
Q9D6U8	Protein FAM162A OS=Mus musculus GN=Fam162a PE=1 SV=1	Fam162a	2.68143	2.47164	2.93013	30	0.170987	2.59422	2.43237	2.77914	43	0.133668	-0.0477031	0.967475
Q8BX90	Fibronectin type-III domain-containing protein 3A OS=Mus musculus GN=Fndc3a PE=1 SV=3	Fndc3a	4.32155	3.84868	4.9269	20	0.249497	3.84141	3.45096	4.33148	19	0.229218	-0.169916	0.888895
Q9WVM8	Kynurenine/alpha-aminoadipate aminotransferase, mitochondrial OS=Mus musculus GN=Aadat PE=1 SV=1	Aadat	4.55038	4.26728	4.87371	98	0.133269	4.50334	4.239	4.80283	102	0.125204	-0.0149935	0.989661
O35857	Mitochondrial import inner membrane translocase subunit TIM44 OS=Mus musculus GN=Timm44 PE=1 SV=2	Timm44	2.93426	2.74253	3.15481	31	0.140505	2.95423	2.8028	3.12295	54	0.108371	0.00978258	1.0068
Q9DCS3	Trans-2-enoyl-CoA reductase, mitochondrial OS=Mus musculus GN=Mecr PE=1 SV=2	Mecr	4.91769	4.63234	5.24051	60	0.123671	4.79203	4.43237	5.2152	69	0.163361	-0.0373455	0.974446
P00397	Cytochrome c oxidase subunit 1 OS=Mus musculus GN=Mtco1 PE=1 SV=2	Mtco1	3.40547	3.18474	3.65906	24	0.139282	3.4608	3.2464	3.70553	18	0.132666	0.0232534	1.01625
Q9WV98	Mitochondrial import inner membrane translocase subunit Tim9 OS=Mus musculus GN=Timm9 PE=1 SV=1	Timm9	3.95425	3.59248	4.39704	34	0.203467	3.70621	3.41666	4.04939	45	0.170722	-0.0934572	0.937274
Q9QUM9	Proteasome subunit alpha type-6 OS=Mus musculus GN=Psma6 PE=1 SV=1	Psma6	3.29578	2.99065	3.67024	22	0.206199	3.56391	3.25459	3.9382	26	0.191814	0.112841	1.08136
P00158	Cytochrome b OS=Mus musculus GN=Mt-Cyb PE=1 SV=1	Mt-Cyb	8.40498	7.80787	9.10098	18	0.153851	8.9676	8.06023	10.1052	17	0.228036	0.0934773	1.06694
Q9QVY8	Retinoic acid-induced protein 2 OS=Mus musculus GN=Rai2 PE=2 SV=2	Rai2	5.51101	5.00618	6.12907	23	0.203753	5.17485	4.77013	5.65462	23	0.17092	-0.0907982	0.939003
Q8QZY2	Glycerate kinase OS=Mus musculus GN=Glyctk PE=1 SV=1	Glyctk	4.14205	3.87711	4.44585	93	0.13731	4.13358	3.91289	4.38065	119	0.113162	-0.00295186	0.997956
Q91VT4	Carbonyl reductase family member 4 OS=Mus musculus GN=Cbr4 PE=1 SV=2	Cbr4	4.55087	4.30483	4.82674	45	0.114682	4.57068	4.27131	4.91519	36	0.14087	0.00626786	1.00435
Q9DCV4	Regulator of microtubule dynamics protein 1 OS=Mus musculus GN=Rmdn1 PE=1 SV=2	Rmdn1	2.36645	2.11436	2.68679	23	0.24189	2.6569	2.3763	3.01265	34	0.239506	0.16702	1.12274
Q9D023	Mitochondrial pyruvate carrier 2 OS=Mus musculus GN=Mpc2 PE=1 SV=1	Mpc2	3.42198	3.05601	3.88753	41	0.242995	3.74254	3.43767	4.10675	55	0.178778	0.129188	1.09368
Q8VCH0	3-ketoacyl-CoA thiolase B, peroxisomal OS=Mus musculus GN=Acaa1b PE=1 SV=1	Acaa1b	1.28925	1.22237	1.36387	84	0.109752	1.29055	1.20504	1.38912	81	0.142639	0.00145305	1.00101
Q9D880	Mitochondrial import inner membrane translocase subunit TIM50 OS=Mus musculus GN=Timm50 PE=1 SV=1	Timm50	2.39845	2.23712	2.58487	33	0.144989	2.39389	2.26802	2.53455	43	0.111338	-0.00275006	0.998096
P62301	40S ribosomal protein S13 OS=Mus musculus GN=Rps13 PE=1 SV=2	Rps13	4.19851	3.92095	4.51835	79	0.142289	4.30395	3.98811	4.6741	97	0.159386	0.0357843	1.02511
P48962	ADP/ATP translocase 1 OS=Mus musculus GN=Slc25a4 PE=1 SV=4	Slc25a4	4.89042	4.65005	5.15699	35	0.10366	4.93667	4.55087	5.39394	43	0.170776	0.0135807	1.00946
P62889	60S ribosomal protein L30 OS=Mus musculus GN=Rpl30 PE=1 SV=2	Rpl30	6.05839	5.52433	6.70676	72	0.195172	5.79381	5.39053	6.26232	78	0.150469	-0.0644212	0.956329
Q9Z2U1	Proteasome subunit alpha type-5 OS=Mus musculus GN=Psma5 PE=1 SV=1	Psma5	3.31719	3.10962	3.55446	29	0.1341	3.45362	3.13324	3.84698	34	0.206666	0.058145	1.04113
Q78PY7	Staphylococcal nuclease domain-containing protein 1 OS=Mus musculus GN=Snd1 PE=1 SV=1	Snd1	3.32919	2.96743	3.79139	71	0.247495	3.13704	2.93613	3.36745	127	0.137492	-0.0857683	0.942283
P42932	T-complex protein 1 subunit theta OS=Mus musculus GN=Cct8 PE=1 SV=3	Cct8	2.3557	2.06113	2.74849	17	0.291784	2.63979	2.4217	2.90105	33	0.181585	0.164272	1.1206
O88696	ATP-dependent Clp protease proteolytic subunit, mitochondrial OS=Mus musculus GN=Clpp PE=1 SV=1	Clpp	3.79631	3.42244	4.26188	13	0.221122	4.14624	3.75433	4.62951	19	0.211078	0.127207	1.09218
Q923D2	Flavin reductase (NADPH) OS=Mus musculus GN=Blvrb PE=1 SV=3	Blvrb	4.89444	4.4914	5.37694	41	0.180927	5.19413	4.73638	5.74981	43	0.195111	0.0857372	1.06123
Q60692	Proteasome subunit beta type-6 OS=Mus musculus GN=Psmb6 PE=1 SV=3	Psmb6	3.43624	3.17349	3.74642	26	0.166731	3.25604	2.97019	3.60278	29	0.194283	-0.0777099	0.947561
Q78ZA7	Nucleosome assembly protein 1-like 4 OS=Mus musculus GN=Nap1l4 PE=1 SV=1	Nap1l4	6.90404	6.42073	7.46604	18	0.151406	7.13036	6.56592	7.80098	21	0.173211	0.0465349	1.03278
Q9CQH3	NADH dehydrogenase [ubiquinone] 1 beta subcomplex subunit 5, mitochondrial OS=Mus musculus GN=Ndufb5 PE=1 SV=1	Ndufb5	4.20204	3.8929	4.56452	19	0.159832	4.29679	4.0138	4.62272	26	0.141715	0.0321696	1.02255
Q7TMK6	Protein Hook homolog 2 OS=Mus musculus GN=Hook2 PE=1 SV=3	Hook2	4.28402	3.90281	4.74776	21	0.197234	3.8554	3.40493	4.44323	22	0.269311	-0.152085	0.899949
Q61102	ATP-binding cassette sub-family B member 7, mitochondrial OS=Mus musculus GN=Abcb7 PE=1 SV=3	Abcb7	3.17338	2.85379	3.57356	44	0.226815	3.41239	3.13753	3.74002	64	0.176561	0.104763	1.07532
Q91X91	Nicotinate-nucleotide pyrophosphorylase [carboxylating] OS=Mus musculus GN=Qprt PE=1 SV=1	Qprt	2.95449	2.72635	3.22431	42	0.168544	3.00154	2.82949	3.19586	55	0.12206	0.0227919	1.01592
P97461	40S ribosomal protein S5 OS=Mus musculus GN=Rps5 PE=1 SV=3	Rps5	5.121	4.64208	5.7101	20	0.208556	5.36812	5.01046	5.78078	33	0.1435	0.0679937	1.04826
O70251	Elongation factor 1-beta OS=Mus musculus GN=Eef1b PE=1 SV=5	Eef1b	3.76888	3.49602	4.08793	46	0.15705	3.8685	3.5851	4.20055	53	0.159092	0.0376388	1.02643
Q8K370	Acyl-CoA dehydrogenase family member 10 OS=Mus musculus GN=Acad10 PE=1 SV=1	Acad10	4.48169	4.12972	4.89924	100	0.171704	4.44265	4.20452	4.70936	134	0.113635	-0.012623	0.991289
Q9CXF0	Kynureninase OS=Mus musculus GN=Kynu PE=1 SV=3	Kynu	3.18531	2.84253	3.6221	24	0.244741	3.47095	3.17255	3.83131	20	0.189793	0.123898	1.08967
P62855	40S ribosomal protein S26 OS=Mus musculus GN=Rps26 PE=1 SV=3	Rps26	5.56902	5.16045	6.04786	27	0.159348	5.66912	5.2938	6.10173	23	0.142514	0.0257017	1.01797
P62075	Mitochondrial import inner membrane translocase subunit Tim13 OS=Mus musculus GN=Timm13 PE=1 SV=1	Timm13	2.73198	2.46704	3.06066	18	0.217283	2.85427	2.6789	3.0542	23	0.131486	0.0631749	1.04476
P12787	Cytochrome c oxidase subunit 5A, mitochondrial OS=Mus musculus GN=Cox5a PE=1 SV=2	Cox5a	5.77759	5.32547	6.3136	86	0.171028	5.92656	5.52516	6.39085	79	0.14607	0.0367271	1.02578
Q9DC50	Peroxisomal carnitine O-octanoyltransferase OS=Mus musculus GN=Crot PE=1 SV=1	Crot	1.45192	1.3584	1.55927	123	0.138347	1.45987	1.36313	1.57138	141	0.14265	0.00787228	1.00547
Q64458	Cytochrome P450 2C29 OS=Mus musculus GN=Cyp2c29 PE=1 SV=2	Cyp2c29	2.18134	1.98107	2.42666	41	0.204275	2.08034	1.9223	2.26669	67	0.165548	-0.0683976	0.953697
Q6RT24	Centromere-associated protein E OS=Mus musculus GN=Cenpe PE=1 SV=1	Cenpe	4.367	4.14997	4.60799	21	0.104883	4.40772	4.02431	4.87189	18	0.192295	0.0133906	1.00932
P67984	60S ribosomal protein L22 OS=Mus musculus GN=Rpl22 PE=1 SV=2	Rpl22	6.32176	5.70608	7.08636	27	0.218337	6.67225	6.1871	7.23995	34	0.157795	0.0778476	1.05544
Q922J3	CAP-Gly domain-containing linker protein 1 OS=Mus musculus GN=Clip1 PE=1 SV=1	Clip1	2.19944	2.06829	2.34834	16	0.127327	2.33911	2.0499	2.72333	17	0.287904	0.0888248	1.0635
P56379	6.8 kDa mitochondrial proteolipid OS=Mus musculus GN=Mp68 PE=1 SV=1	Mp68	5.19691	4.7719	5.70503	23	0.179555	5.31381	4.97278	5.70507	22	0.137808	0.0320935	1.02249
P01027	Complement C3 OS=Mus musculus GN=C3 PE=1 SV=3	C3	2.08785	1.91075	2.30112	69	0.186971	1.94081	1.74089	2.19259	89	0.232738	-0.105358	0.929574
Q8K2C6	NAD-dependent protein deacylase sirtuin-5, mitochondrial OS=Mus musculus GN=Sirt5 PE=1 SV=1	Sirt5	5.49407	4.88623	6.27464	21	0.252712	4.843	4.25904	5.61255	28	0.279477	-0.181974	0.881496
Q60710	Deoxynucleoside triphosphate triphosphohydrolase SAMHD1 OS=Mus musculus GN=Samhd1 PE=1 SV=2	Samhd1	6.19949	5.7089	6.78233	23	0.173147	5.77072	5.14897	6.56325	25	0.245078	-0.103398	0.930838
P63101	14-3-3 protein zeta/delta OS=Mus musculus GN=Ywhaz PE=1 SV=1	Ywhaz	3.37421	3.10194	3.69888	47	0.176914	3.42775	3.21534	3.67022	68	0.132706	0.0227127	1.01587
Q8K3J1	NADH dehydrogenase [ubiquinone] iron-sulfur protein 8, mitochondrial OS=Mus musculus GN=Ndufs8 PE=1 SV=1	Ndufs8	4.09118	3.81021	4.41688	29	0.148288	3.87194	3.4666	4.38462	29	0.237095	-0.0794616	0.946411
A2AKK5	Acyl-coenzyme A amino acid N-acyltransferase 1 OS=Mus musculus GN=Acnat1 PE=1 SV=1	Acnat1	2.17482	2.02808	2.34444	31	0.145465	2.23526	2.03445	2.48005	30	0.199348	0.0395465	1.02779
Q9CQ75	NADH dehydrogenase [ubiquinone] 1 alpha subcomplex subunit 2 OS=Mus musculus GN=Ndufa2 PE=1 SV=3	Ndufa2	3.80205	3.52141	4.1313	28	0.160409	3.81643	3.5819	4.08382	24	0.131514	0.00544426	1.00378
P47962	60S ribosomal protein L5 OS=Mus musculus GN=Rpl5 PE=1 SV=3	Rpl5	5.44229	4.88544	6.14242	54	0.230964	5.8139	5.32335	6.40402	61	0.185876	0.0952904	1.06828
Q9EQF5	Dihydropyrimidinase OS=Mus musculus GN=Dpys PE=1 SV=2	Dpys	2.80224	2.54011	3.12471	43	0.208618	2.87674	2.70717	3.06898	43	0.125772	0.0378548	1.02659
Q922F4	Tubulin beta-6 chain OS=Mus musculus GN=Tubb6 PE=1 SV=1	Tubb6	4.31886	4.00256	4.68944	15	0.159042	4.60744	4.06229	5.32159	19	0.27332	0.093315	1.06682
Q61578	NADPH:adrenodoxin oxidoreductase, mitochondrial OS=Mus musculus GN=Fdxr PE=1 SV=1	Fdxr	4.07743	3.73347	4.49121	23	0.185837	3.86331	3.49991	4.3109	42	0.209921	-0.0778252	0.947485
P97493	Thioredoxin, mitochondrial OS=Mus musculus GN=Txn2 PE=1 SV=1	Txn2	2.70864	2.51177	2.939	28	0.157729	2.59052	2.33935	2.90212	31	0.217243	-0.0643282	0.956391
Q14DH7	Acyl-CoA synthetase short-chain family member 3, mitochondrial OS=Mus musculus GN=Acss3 PE=1 SV=2	Acss3	3.61121	3.39997	3.85044	28	0.12474	3.56975	3.26863	3.93198	26	0.185824	-0.016659	0.988519
Q99JY9	Actin-related protein 3 OS=Mus musculus GN=Actr3 PE=1 SV=3	Actr3	3.89317	3.63302	4.19346	21	0.143953	3.71551	3.32967	4.20248	25	0.23491	-0.0673873	0.954365
Q8BWS5	G protein-regulated inducer of neurite outgrowth 3 OS=Mus musculus GN=Gprin3 PE=1 SV=1	Gprin3	2.04109	1.90829	2.19377	14	0.139868	1.89053	1.65247	2.20872	15	0.294227	-0.110554	0.926232
E9Q555	E3 ubiquitin-protein ligase RNF213 OS=Mus musculus GN=Rnf213 PE=1 SV=2	Rnf213	2.4999	2.32434	2.70414	35	0.151924	2.46449	2.27002	2.6954	21	0.1726	-0.0205787	0.985837
Q8K215	LYR motif-containing protein 4 OS=Mus musculus GN=Lyrm4 PE=1 SV=1	Lyrm4	6.07361	5.38972	6.95627	15	0.257929	6.66226	5.99695	7.4936	27	0.224646	0.133458	1.09692
Q9D0D3	Poly(A) RNA polymerase, mitochondrial OS=Mus musculus GN=Mtpap PE=1 SV=1	Mtpap	6.69779	6.07335	7.46535	21	0.207829	6.21976	5.56479	7.04947	21	0.238704	-0.106826	0.928629
Q8VCX1	3-oxo-5-beta-steroid 4-dehydrogenase OS=Mus musculus GN=Akr1d1 PE=1 SV=1	Akr1d1	2.77621	2.50563	3.11232	34	0.218531	2.86602	2.67648	3.08445	48	0.142347	0.0459294	1.03235
Q8BP67	60S ribosomal protein L24 OS=Mus musculus GN=Rpl24 PE=1 SV=2	Rpl24	6.13379	5.4322	7.04347	72	0.262686	5.46986	4.82243	6.31809	75	0.273437	-0.165273	0.891759
Q8BSY0	Aspartyl/asparaginyl beta-hydroxylase OS=Mus musculus GN=Asph PE=1 SV=1	Asph	2.44188	2.21802	2.71601	24	0.203937	2.51831	2.33515	2.73264	37	0.157838	0.0444601	1.0313
P19070	Complement receptor type 2 OS=Mus musculus GN=Cr2 PE=1 SV=1	Cr2	12.1713	11.4531	12.9856	14	0.125909	11.8859	10.7247	13.3291	11	0.219112	-0.0342334	0.976551
Q8K157	Aldose 1-epimerase OS=Mus musculus GN=Galm PE=1 SV=1	Galm	3.96489	3.60918	4.39838	13	0.199046	4.05571	3.77724	4.37852	23	0.148254	0.0326752	1.02291
Q9CQE1	Protein NipSnap homolog 3B OS=Mus musculus GN=Nipsnap3b PE=1 SV=1	Nipsnap3b	4.20718	3.8518	4.6348	46	0.18611	4.25239	3.97914	4.56594	56	0.137994	0.0154224	1.01075
Q3V129	Serine/threonine-protein kinase ULK4 OS=Mus musculus GN=Ulk4 PE=1 SV=2	Ulk4	5.70027	5.2772	6.1971	22	0.161379	5.50661	4.98505	6.15005	20	0.211563	-0.0498669	0.966025
P61979	Heterogeneous nuclear ribonucleoprotein K OS=Mus musculus GN=Hnrnpk PE=1 SV=1	Hnrnpk	1.79192	1.61494	2.01246	36	0.221837	1.97833	1.72606	2.31698	29	0.298696	0.142778	1.10403
Q8CIM7	Cytochrome P450 2D26 OS=Mus musculus GN=Cyp2d26 PE=1 SV=1	Cyp2d26	1.69306	1.55584	1.85683	72	0.17778	1.74361	1.59193	1.92724	78	0.192302	0.0424449	1.02986
P98192	Dihydroxyacetone phosphate acyltransferase OS=Mus musculus GN=Gnpat PE=1 SV=1	Gnpat	3.0905	2.73487	3.55244	42	0.264544	2.87763	2.61993	3.19155	69	0.198642	-0.102957	0.931123
Q8VD04	GRIP1-associated protein 1 OS=Mus musculus GN=Gripap1 PE=1 SV=1	Gripap1	2.79973	2.4586	3.25078	15	0.282951	2.70084	2.54829	2.87282	18	0.120159	-0.0518782	0.96468
P18760	Cofilin-1 OS=Mus musculus GN=Cfl1 PE=1 SV=3	Cfl1	2.09055	1.87706	2.35883	24	0.230451	2.19759	2.0174	2.41313	38	0.180073	0.0720436	1.0512
Q8JZQ2	AFG3-like protein 2 OS=Mus musculus GN=Afg3l2 PE=1 SV=1	Afg3l2	3.2595	3.01794	3.54311	38	0.161119	3.07343	2.71898	3.53413	37	0.265223	-0.0848048	0.942912
Q64464	Cytochrome P450 3A13 OS=Mus musculus GN=Cyp3a13 PE=1 SV=1	Cyp3a13	1.46565	1.32796	1.6352	44	0.20963	1.39095	1.25639	1.55779	57	0.216686	-0.0754763	0.949029
P62281	40S ribosomal protein S11 OS=Mus musculus GN=Rps11 PE=1 SV=3	Rps11	6.22355	5.59216	7.01566	34	0.228728	5.70821	5.05119	6.5617	35	0.26462	-0.124698	0.917196
Q9D7Y9	Protein SLX4IP OS=Mus musculus GN=Slx4ip PE=2 SV=1	Slx4ip	4.45827	3.99531	5.0426	10	0.234909	4.18661	3.78206	4.68806	11	0.216404	-0.0907036	0.939065
Q9R112	Sulfide:quinone oxidoreductase, mitochondrial OS=Mus musculus GN=Sqrdl PE=1 SV=3	Sqrdl	1.81221	1.64207	2.02169	72	0.209477	1.76836	1.6321	1.92943	89	0.168139	-0.0353437	0.975799
P60867	40S ribosomal protein S20 OS=Mus musculus GN=Rps20 PE=1 SV=1	Rps20	6.19674	5.62569	6.89681	24	0.205126	6.31249	5.86845	6.82923	24	0.152204	0.0267002	1.01868
Q9CQX8	28S ribosomal protein S36, mitochondrial OS=Mus musculus GN=Mrps36 PE=1 SV=1	Mrps36	3.54005	3.17558	3.99904	14	0.232614	3.66598	3.40016	3.97689	19	0.157319	0.0504294	1.03557
Q91WK5	Glycine cleavage system H protein, mitochondrial OS=Mus musculus GN=Gcsh PE=1 SV=2	Gcsh	4.97918	4.55116	5.49606	35	0.189771	5.10376	4.67067	5.62538	38	0.187061	0.035653	1.02502
P47758	Signal recognition particle receptor subunit beta OS=Mus musculus GN=Srprb PE=1 SV=1	Srprb	2.5313	2.28478	2.83746	15	0.218339	2.5214	2.37149	2.69153	33	0.126932	-0.0056583	0.996086
Q91XY4	Protocadherin gamma-A4 OS=Mus musculus GN=Pcdhga4 PE=1 SV=1	Pcdhga4	2.51657	2.30863	2.76569	14	0.181618	2.47996	2.27869	2.72024	13	0.17805	-0.0211431	0.985452
P35293	Ras-related protein Rab-18 OS=Mus musculus GN=Rab18 PE=1 SV=2	Rab18	1.38469	1.30615	1.47327	12	0.120693	1.39861	1.24963	1.58792	26	0.241878	0.014428	1.01005
Q60766	Immunity-related GTPase family M protein 1 OS=Mus musculus GN=Irgm1 PE=1 SV=1	Irgm1	1.57463	1.42834	1.75431	22	0.207016	1.64001	1.48759	1.82721	32	0.207086	0.058687	1.04152
Q9CQ54	NADH dehydrogenase [ubiquinone] 1 subunit C2 OS=Mus musculus GN=Ndufc2 PE=1 SV=1	Ndufc2	4.05465	3.77764	4.3755	33	0.147451	3.90702	3.47777	4.45716	36	0.250675	-0.0535085	0.96359
P84091	AP-2 complex subunit mu OS=Mus musculus GN=Ap2m1 PE=1 SV=1	Ap2m1	3.63002	3.44288	3.83868	13	0.109036	3.65983	3.2469	4.19308	21	0.258531	0.0117986	1.00821
O08710	Thyroglobulin OS=Mus musculus GN=Tg PE=1 SV=3	Tg	2.85355	2.65348	3.08625	20	0.151661	2.7687	2.47653	3.13904	16	0.239288	-0.0435484	0.970266
Q9Z2Y8	Proline synthase co-transcribed bacterial homolog protein OS=Mus musculus GN=Prosc PE=1 SV=1	Prosc	2.62214	2.36106	2.94814	30	0.223891	2.63868	2.4849	2.81276	43	0.124251	0.00907254	1.00631
Q9D7B6	Isobutyryl-CoA dehydrogenase, mitochondrial OS=Mus musculus GN=Acad8 PE=1 SV=2	Acad8	4.98814	4.62789	5.40921	96	0.156636	4.95483	4.51387	5.49127	101	0.197262	-0.00966574	0.993323
Q78IK4	MICOS complex subunit Mic27 OS=Mus musculus GN=Apool PE=1 SV=1	Apool	3.71373	3.42898	4.05006	37	0.167237	3.51972	3.10104	4.06909	40	0.275038	-0.0774115	0.947757
Q8K2C9	Very-long-chain (3R)-3-hydroxyacyl-CoA dehydratase 3 OS=Mus musculus GN=Hacd3 PE=1 SV=2	Hacd3	2.72789	2.41585	3.1325	26	0.262715	3.02075	2.63633	3.53642	47	0.297969	0.147122	1.10736
Q9CRB8	Mitochondrial fission process protein 1 OS=Mus musculus GN=Mtfp1 PE=1 SV=1	Mtfp1	2.48281	2.2165	2.82185	16	0.243817	2.37265	2.15391	2.64085	13	0.205227	-0.0654708	0.955633
Q8VHX6	Filamin-C OS=Mus musculus GN=Flnc PE=1 SV=3	Flnc	5.95238	5.30012	6.78772	13	0.249918	5.82619	5.40507	6.31848	21	0.156777	-0.0309137	0.9788
Q9CRB3	5-hydroxyisourate hydrolase OS=Mus musculus GN=Urah PE=1 SV=1	Urah	2.62664	2.39732	2.90448	45	0.193084	2.62055	2.41777	2.86046	43	0.168929	-0.0033504	0.99768
Q99LP6	GrpE protein homolog 1, mitochondrial OS=Mus musculus GN=Grpel1 PE=1 SV=1	Grpel1	1.75676	1.59709	1.95191	44	0.20197	1.78798	1.63573	1.97148	35	0.187783	0.0254071	1.01777
Q8C3Q9	Caspase-9 OS=Mus musculus GN=Casp9 PE=1 SV=1	Casp9	3.16078	2.84474	3.55581	23	0.224966	2.96052	2.61907	3.40436	22	0.265255	-0.0944263	0.936645
Q9CQJ8	NADH dehydrogenase [ubiquinone] 1 beta subcomplex subunit 9 OS=Mus musculus GN=Ndufb9 PE=1 SV=3	Ndufb9	3.35537	2.99186	3.81943	34	0.24664	3.52184	3.18972	3.93117	22	0.21053	0.0698562	1.04961
Q91V64	Isochorismatase domain-containing protein 1 OS=Mus musculus GN=Isoc1 PE=1 SV=1	Isoc1	3.43376	3.10955	3.83345	32	0.210818	3.43014	3.17852	3.72503	43	0.159325	-0.00151958	0.998947
P62259	14-3-3 protein epsilon OS=Mus musculus GN=Ywhae PE=1 SV=1	Ywhae	2.6567	2.47147	2.87193	30	0.150734	2.6959	2.39293	3.08671	24	0.257348	0.0211324	1.01476
P46656	Adrenodoxin, mitochondrial OS=Mus musculus GN=Fdx1 PE=1 SV=1	Fdx1	3.33542	3.03013	3.7091	36	0.203564	3.22242	2.89054	3.64041	40	0.232703	-0.0497203	0.966124
Q76MZ3	Serine/threonine-protein phosphatase 2A 65 kDa regulatory subunit A alpha isoform OS=Mus musculus GN=Ppp2r1a PE=1 SV=3	Ppp2r1a	2.05604	1.82993	2.34591	12	0.250955	2.12043	1.95213	2.3205	25	0.173724	0.0444879	1.03132
Q91WT9	Cystathionine beta-synthase OS=Mus musculus GN=Cbs PE=1 SV=3	Cbs	2.19433	2.00895	2.41741	37	0.186141	2.27251	2.01027	2.61344	49	0.265422	0.0505053	1.03563
O54991	Contactin-associated protein 1 OS=Mus musculus GN=Cntnap1 PE=1 SV=2	Cntnap1	5.71096	5.29063	6.20385	18	0.159906	5.73332	5.15668	6.45515	19	0.226477	0.00563596	1.00391
E9PV24	Fibrinogen alpha chain OS=Mus musculus GN=Fga PE=1 SV=1	Fga	2.25831	2.06632	2.48963	63	0.187446	2.23019	2.02129	2.48724	72	0.208932	-0.0180777	0.987548
Q8K1N1	Calcium-independent phospholipase A2-gamma OS=Mus musculus GN=Pnpla8 PE=1 SV=1	Pnpla8	2.01677	1.84554	2.22302	50	0.18717	2.0546	1.84658	2.31542	55	0.228192	0.0268064	1.01875
Q924W7	Suppression of tumorigenicity 5 protein OS=Mus musculus GN=St5 PE=1 SV=1	St5	6.53431	5.92812	7.27859	15	0.206675	6.70648	6.04376	7.53243	18	0.221975	0.0375215	1.02635
Q9CR98	Protein FAM136A OS=Mus musculus GN=Fam136a PE=1 SV=1	Fam136a	3.31286	2.93661	3.79969	23	0.260523	3.45359	3.14641	3.82723	19	0.197133	0.060017	1.04248
Q9EQC1	3 beta-hydroxysteroid dehydrogenase type 7 OS=Mus musculus GN=Hsd3b7 PE=1 SV=1	Hsd3b7	2.02829	1.84404	2.25344	15	0.201843	2.1261	1.86462	2.47287	21	0.286085	0.0679465	1.04822
Q99KW3	TRIO and F-actin-binding protein OS=Mus musculus GN=Triobp PE=1 SV=3	Triobp	182.793	165.967	203.416	23	0.204868	175.579	155.916	200.918	23	0.256308	-0.0580911	0.960534
Q9DBN5	Lon protease homolog 2, peroxisomal OS=Mus musculus GN=Lonp2 PE=1 SV=1	Lonp2	1.54849	1.41451	1.71052	142	0.191158	1.5531	1.41058	1.72767	99	0.204161	0.00428922	1.00298
Q78XF5	Oligosaccharyltransferase complex subunit OSTC OS=Mus musculus GN=Ostc PE=1 SV=1	Ostc	6.88235	6.14835	7.81535	21	0.242214	7.01849	6.43414	7.71959	28	0.183152	0.0282594	1.01978
Q8BGT5	Alanine aminotransferase 2 OS=Mus musculus GN=Gpt2 PE=1 SV=1	Gpt2	1.91676	1.69996	2.19693	46	0.259274	1.79418	1.58515	2.06671	42	0.268404	-0.0953413	0.936051
P81122	Insulin receptor substrate 2 OS=Mus musculus GN=Irs2 PE=1 SV=2	Irs2	2.70021	2.51428	2.91582	20	0.148708	2.7108	2.39514	3.1223	19	0.268244	0.0056501	1.00392
Q9DBB8	Trans-1,2-dihydrobenzene-1,2-diol dehydrogenase OS=Mus musculus GN=Dhdh PE=1 SV=1	Dhdh	4.29435	3.85511	4.84656	40	0.230875	4.27167	3.91082	4.70586	32	0.18612	-0.00764198	0.994717
Q9QYK5	Heparan-sulfate 6-O-sulfotransferase 1 OS=Mus musculus GN=Hs6st1 PE=1 SV=4	Hs6st1	4.16636	3.80177	4.6083	16	0.193582	4.27666	3.7746	4.93277	16	0.270812	0.0376981	1.02647
P47791	Glutathione reductase, mitochondrial OS=Mus musculus GN=Gsr PE=1 SV=3	Gsr	3.37054	2.9933	3.85658	26	0.256125	3.54644	3.1475	4.06119	29	0.257635	0.0733923	1.05219
Q9DCQ2	Putative L-aspartate dehydrogenase OS=Mus musculus GN=Aspdh PE=1 SV=1	Aspdh	6.09265	5.47053	6.87444	96	0.230427	6.1439	5.60759	6.79366	117	0.193048	0.0120852	1.00841
Q3UQ44	Ras GTPase-activating-like protein IQGAP2 OS=Mus musculus GN=Iqgap2 PE=1 SV=2	Iqgap2	2.18416	1.95192	2.47913	36	0.241382	2.17195	1.98813	2.39322	64	0.186508	-0.00808833	0.994409
P56376	Acylphosphatase-1 OS=Mus musculus GN=Acyp1 PE=1 SV=2	Acyp1	5.47781	4.96545	6.10809	17	0.208595	5.38164	4.82136	6.08924	22	0.235593	-0.0255556	0.982442
Q8BYH3	tRNA:m(4)X modification enzyme TRM13 homolog OS=Mus musculus GN=Trmt13 PE=2 SV=1	Trmt13	3.73301	3.4568	4.0572	12	0.160833	3.7106	3.29638	4.24387	20	0.255345	-0.00869023	0.993994
Q8VDG7	Platelet-activating factor acetylhydrolase 2, cytoplasmic OS=Mus musculus GN=Pafah2 PE=1 SV=2	Pafah2	3.13751	2.84052	3.50386	96	0.211421	3.09592	2.77495	3.50085	106	0.23447	-0.0192547	0.986742
A2AS89	Agmatinase, mitochondrial OS=Mus musculus GN=Agmat PE=1 SV=1	Agmat	4.35179	3.99271	4.78184	34	0.181336	4.3463	3.8877	4.92758	31	0.239256	-0.00182059	0.998739
Q01279	Epidermal growth factor receptor OS=Mus musculus GN=Egfr PE=1 SV=1	Egfr	1.51389	1.32201	1.77093	43	0.296537	1.57783	1.43201	1.75671	62	0.205787	0.0596796	1.04223
P62858	40S ribosomal protein S28 OS=Mus musculus GN=Rps28 PE=1 SV=1	Rps28	4.68462	4.08543	5.48977	14	0.299776	4.70708	4.43709	5.01205	23	0.122149	0.00690018	1.00479
Q8CFX1	GDH/6PGL endoplasmic bifunctional protein OS=Mus musculus GN=H6pd PE=1 SV=2	H6pd	3.84715	3.39709	4.43467	62	0.269702	3.66344	3.24555	4.20486	105	0.26186	-0.0705887	0.952249
Q9DCD0	6-phosphogluconate dehydrogenase, decarboxylating OS=Mus musculus GN=Pgd PE=1 SV=3	Pgd	3.18258	2.86915	3.5729	28	0.221126	3.23115	2.87836	3.68249	39	0.248868	0.0218478	1.01526
P70347	TRAF family member-associated NF-kappa-B activator OS=Mus musculus GN=Tank PE=1 SV=1	Tank	2.24332	1.96922	2.60607	17	0.283884	2.22126	2.03193	2.4495	17	0.187986	-0.0142571	0.990166
P28665	Murinoglobulin-1 OS=Mus musculus GN=Mug1 PE=1 SV=3	Mug1	1.9558	1.73633	2.23879	25	0.256908	1.95285	1.77791	2.16597	57	0.198718	-0.00218254	0.998488
A6X8Z5	Rho GTPase-activating protein 31 OS=Mus musculus GN=Arhgap31 PE=1 SV=1	Arhgap31	5.64218	5.0308	6.42272	11	0.246699	5.43833	4.7976	6.27659	20	0.271957	-0.0530888	0.96387
Q91YJ3	Thymocyte nuclear protein 1 OS=Mus musculus GN=Thyn1 PE=1 SV=1	Thyn1	5.54243	4.93739	6.31647	20	0.248823	5.35753	4.72692	6.1823	19	0.271652	-0.048951	0.966639
Q5SFM8	RNA-binding protein 27 OS=Mus musculus GN=Rbm27 PE=1 SV=3	Rbm27	5.00661	4.53428	5.58879	14	0.210624	4.97708	4.41049	5.71069	13	0.261237	-0.00853533	0.994101
Q9D9V3	Ethylmalonyl-CoA decarboxylase OS=Mus musculus GN=Echdc1 PE=1 SV=2	Echdc1	2.74469	2.39572	3.21266	23	0.297646	2.7604	2.52958	3.03758	24	0.184031	0.00823721	1.00573
P52503	NADH dehydrogenase [ubiquinone] iron-sulfur protein 6, mitochondrial OS=Mus musculus GN=Ndufs6 PE=1 SV=2	Ndufs6	2.65853	2.37033	3.02651	33	0.246824	2.71884	2.38189	3.16683	17	0.288705	0.0323615	1.02268
P62852	40S ribosomal protein S25 OS=Mus musculus GN=Rps25 PE=1 SV=1	Rps25	6.02317	5.297	6.98006	58	0.27943	6.13891	5.44874	7.0293	66	0.257467	0.0274617	1.01922
P21614	Vitamin D-binding protein OS=Mus musculus GN=Gc PE=1 SV=2	Gc	2.43924	2.17106	2.78303	30	0.250886	2.41102	2.12094	2.79301	48	0.278749	-0.0167894	0.98843

## Sheet: Table S9
Supplementary Table S9. Turnover of liver mitochondrial proteins (annotated using MitoMiner)
UniProt	ProteinDescription	Gene	wt.HalfLife	pko.HalfLife	Log2 PKO/WT	HL ratio PKO/WT	% change
P62900	60S ribosomal protein L31 OS=Mus musculus GN=Rpl31 PE=1 SV=1	Rpl31	6.11261	4.19982	-0.541461	0.687075	31.2925	Faster turnover/lower HL
Q8K1Z0	Ubiquinone biosynthesis protein COQ9, mitochondrial OS=Mus musculus GN=Coq9 PE=1 SV=1	Coq9	4.56903	3.17594	-0.524702	0.695103	30.4897
Q9D0G0	28S ribosomal protein S30, mitochondrial OS=Mus musculus GN=Mrps30 PE=1 SV=1	Mrps30	4.51271	3.21535	-0.489018	0.71251	28.749
Q8BH59	Calcium-binding mitochondrial carrier protein Aralar1 OS=Mus musculus GN=Slc25a12 PE=1 SV=1	Slc25a12	4.75637	3.48925	-0.446946	0.733594	26.6406
Q9D773	39S ribosomal protein L2, mitochondrial OS=Mus musculus GN=Mrpl2 PE=1 SV=1	Mrpl2	4.97367	3.73068	-0.414871	0.750086	24.9914
P16675	Lysosomal protective protein OS=Mus musculus GN=Ctsa PE=1 SV=1	Ctsa	1.76715	1.36175	-0.375956	0.770595	22.9405
P11499	Heat shock protein HSP 90-beta OS=Mus musculus GN=Hsp90ab1 PE=1 SV=3	Hsp90ab1	1.82353	1.40877	-0.372298	0.772551	22.7449
Q71RI9	Kynurenine--oxoglutarate transaminase 3 OS=Mus musculus GN=Kyat3 PE=1 SV=1	Kyat3	4.00816	3.14382	-0.350419	0.784356	21.5644
P18572	Basigin OS=Mus musculus GN=Bsg PE=1 SV=2	Bsg	2.24131	1.82974	-0.292708	0.816368	18.3632
Q3UNX5	Acyl-coenzyme A synthetase ACSM3, mitochondrial OS=Mus musculus GN=Acsm3 PE=1 SV=2	Acsm3	5.15201	4.22503	-0.286174	0.820074	17.9926
Q60936	Atypical kinase COQ8A, mitochondrial OS=Mus musculus GN=Coq8a PE=1 SV=2	Coq8a	2.18569	1.80668	-0.274745	0.826597	17.3403
P50516	V-type proton ATPase catalytic subunit A OS=Mus musculus GN=Atp6v1a PE=1 SV=2	Atp6v1a	3.78621	3.21569	-0.235627	0.849316	15.0684
Q9DBL1	Short/branched chain specific acyl-CoA dehydrogenase, mitochondrial OS=Mus musculus GN=Acadsb PE=1 SV=1	Acadsb	1.82656	1.55374	-0.233381	0.850639	14.9361
Q3UJU9	Regulator of microtubule dynamics protein 3 OS=Mus musculus GN=Rmdn3 PE=1 SV=2	Rmdn3	5.8607	5.01878	-0.223738	0.856344	14.3656
Q9DC70	NADH dehydrogenase [ubiquinone] iron-sulfur protein 7, mitochondrial OS=Mus musculus GN=Ndufs7 PE=1 SV=1	Ndufs7	3.51491	3.01114	-0.223178	0.856676	14.3324
O09012	Peroxisomal targeting signal 1 receptor OS=Mus musculus GN=Pex5 PE=1 SV=2	Pex5	2.02902	1.7387	-0.222768	0.85692	14.308
Q9D1I5	Methylmalonyl-CoA epimerase, mitochondrial OS=Mus musculus GN=Mcee PE=1 SV=1	Mcee	2.64844	2.27106	-0.221782	0.857506	14.2494
O08807	Peroxiredoxin-4 OS=Mus musculus GN=Prdx4 PE=1 SV=1	Prdx4	2.83148	2.43196	-0.219438	0.8589	14.11
Q7TNG8	Probable D-lactate dehydrogenase, mitochondrial OS=Mus musculus GN=Ldhd PE=1 SV=1	Ldhd	2.46746	2.1466	-0.200974	0.869963	13.0037
Q9EPL9	Peroxisomal acyl-coenzyme A oxidase 3 OS=Mus musculus GN=Acox3 PE=1 SV=2	Acox3	2.64016	2.30186	-0.197823	0.871865	12.8135
Q99J47	Dehydrogenase/reductase SDR family member 7B OS=Mus musculus GN=Dhrs7b PE=1 SV=1	Dhrs7b	2.58167	2.26382	-0.189547	0.876881	12.3119
Q9D6K5	Synaptojanin-2-binding protein OS=Mus musculus GN=Synj2bp PE=1 SV=1	Synj2bp	3.00144	2.63646	-0.187052	0.878399	12.1601
Q8VBT2	L-serine dehydratase/L-threonine deaminase OS=Mus musculus GN=Sds PE=1 SV=3	Sds	2.22207	1.95618	-0.183861	0.880344	11.9656
Q8K2C6	NAD-dependent protein deacylase sirtuin-5, mitochondrial OS=Mus musculus GN=Sirt5 PE=1 SV=1	Sirt5	5.49407	4.843	-0.181974	0.881496	11.8504
P05201	Aspartate aminotransferase, cytoplasmic OS=Mus musculus GN=Got1 PE=1 SV=3	Got1	4.52105	3.9932	-0.179111	0.883247	11.6753
P08113	Endoplasmin OS=Mus musculus GN=Hsp90b1 PE=1 SV=2	Hsp90b1	2.66498	2.35581	-0.177899	0.883989	11.6011
Q9ER88	28S ribosomal protein S29, mitochondrial OS=Mus musculus GN=Dap3 PE=1 SV=1	Dap3	4.07981	3.61063	-0.176254	0.884998	11.5002
Q60597	2-oxoglutarate dehydrogenase, mitochondrial OS=Mus musculus GN=Ogdh PE=1 SV=3	Ogdh	2.38598	2.11977	-0.170671	0.88843	11.157
Q8VCZ9	Probable proline dehydrogenase 2 OS=Mus musculus GN=Prodh2 PE=1 SV=1	Prodh2	4.24677	3.80143	-0.159826	0.895133	10.4867
P15105	Glutamine synthetase OS=Mus musculus GN=Glul PE=1 SV=6	Glul	2.96898	2.65957	-0.158772	0.895787	10.4213
Q91WS0	CDGSH iron-sulfur domain-containing protein 1 OS=Mus musculus GN=Cisd1 PE=1 SV=1	Cisd1	4.27093	3.85509	-0.147787	0.902634	9.73661
Q8JZZ7	Adhesion G protein-coupled receptor L2 OS=Mus musculus GN=Adgrl2 PE=1 SV=3	Adgrl2	3.42975	3.11544	-0.138668	0.908358	9.16424
Q9CPY7	Cytosol aminopeptidase OS=Mus musculus GN=Lap3 PE=1 SV=3	Lap3	3.54737	3.22979	-0.135309	0.910475	8.95249
P63030	Mitochondrial pyruvate carrier 1 OS=Mus musculus GN=Mpc1 PE=1 SV=1	Mpc1	3.43287	3.15129	-0.123472	0.917976	8.20242
Q9Z2G9	Oxidoreductase HTATIP2 OS=Mus musculus GN=Htatip2 PE=1 SV=3	Htatip2	3.87708	3.56319	-0.121803	0.919038	8.09618
P23589	Carbonic anhydrase 5A, mitochondrial OS=Mus musculus GN=Ca5a PE=1 SV=2	Ca5a	3.30345	3.04092	-0.119465	0.920529	7.9471
Q9JKR6	Hypoxia up-regulated protein 1 OS=Mus musculus GN=Hyou1 PE=1 SV=1	Hyou1	2.7365	2.52252	-0.117463	0.921808	7.81925
P14131	40S ribosomal protein S16 OS=Mus musculus GN=Rps16 PE=1 SV=4	Rps16	5.07494	4.67928	-0.117107	0.922035	7.7965
Q571F8	Glutaminase liver isoform, mitochondrial OS=Mus musculus GN=Gls2 PE=1 SV=2	Gls2	2.37331	2.19073	-0.115485	0.923072	7.69281
Q9CYW4	Haloacid dehalogenase-like hydrolase domain-containing protein 3 OS=Mus musculus GN=Hdhd3 PE=1 SV=1	Hdhd3	3.49269	3.22542	-0.114851	0.923478	7.65224
Q2TPA8	Hydroxysteroid dehydrogenase-like protein 2 OS=Mus musculus GN=Hsdl2 PE=1 SV=1	Hsdl2	2.11007	1.95034	-0.113563	0.924302	7.56976
Q9CZW5	Mitochondrial import receptor subunit TOM70 OS=Mus musculus GN=Tomm70 PE=1 SV=2	Tomm70	2.39836	2.2181	-0.112724	0.92484	7.51598
Q8JZR0	Long-chain-fatty-acid--CoA ligase 5 OS=Mus musculus GN=Acsl5 PE=1 SV=1	Acsl5	2.37908	2.20422	-0.110138	0.9265	7.35003
O35459	Delta(3,5)-Delta(2,4)-dienoyl-CoA isomerase, mitochondrial OS=Mus musculus GN=Ech1 PE=1 SV=1	Ech1	2.47201	2.29197	-0.1091	0.927166	7.28336
Q9QZD8	Mitochondrial dicarboxylate carrier OS=Mus musculus GN=Slc25a10 PE=1 SV=2	Slc25a10	2.84836	2.64214	-0.108429	0.927598	7.24021
P32020	Non-specific lipid-transfer protein OS=Mus musculus GN=Scp2 PE=1 SV=3	Scp2	1.49802	1.39032	-0.107639	0.928106	7.18944
Q9D0D3	Poly(A) RNA polymerase, mitochondrial OS=Mus musculus GN=Mtpap PE=1 SV=1	Mtpap	6.69779	6.21976	-0.106826	0.928629	7.13711
Q9CQ69	Cytochrome b-c1 complex subunit 8 OS=Mus musculus GN=Uqcrq PE=1 SV=3	Uqcrq	2.5421	2.36282	-0.105506	0.929479	7.05212
P98192	Dihydroxyacetone phosphate acyltransferase OS=Mus musculus GN=Gnpat PE=1 SV=1	Gnpat	3.0905	2.87763	-0.102957	0.931123	6.88771
P14824	Annexin A6 OS=Mus musculus GN=Anxa6 PE=1 SV=3	Anxa6	2.81963	2.62642	-0.102407	0.931478	6.85224
P14211	Calreticulin OS=Mus musculus GN=Calr PE=1 SV=1	Calr	3.01565	2.81384	-0.0999282	0.933079	6.69205
Q99LX0	Protein deglycase DJ-1 OS=Mus musculus GN=Park7 PE=1 SV=1	Park7	4.21839	3.93691	-0.0996289	0.933273	6.67269
Q8BGT5	Alanine aminotransferase 2 OS=Mus musculus GN=Gpt2 PE=1 SV=1	Gpt2	1.91676	1.79418	-0.0953413	0.936051	6.39492
Q8C3Q9	Caspase-9 OS=Mus musculus GN=Casp9 PE=1 SV=1	Casp9	3.16078	2.96052	-0.0944263	0.936645	6.33553
Q9WV98	Mitochondrial import inner membrane translocase subunit Tim9 OS=Mus musculus GN=Timm9 PE=1 SV=1	Timm9	3.95425	3.70621	-0.0934572	0.937274	6.2726
Q8BSE0	Regulator of microtubule dynamics protein 2 OS=Mus musculus GN=Rmdn2 PE=1 SV=1	Rmdn2	3.87484	3.63653	-0.0915751	0.938498	6.15024
P50544	Very long-chain specific acyl-CoA dehydrogenase, mitochondrial OS=Mus musculus GN=Acadvl PE=1 SV=3	Acadvl	2.65774	2.49619	-0.0904747	0.939214	6.07863
Q9D5T0	ATPase family AAA domain-containing protein 1 OS=Mus musculus GN=Atad1 PE=1 SV=1	Atad1	1.74819	1.64283	-0.089675	0.939734	6.02656
Q91Z53	Glyoxylate reductase/hydroxypyruvate reductase OS=Mus musculus GN=Grhpr PE=1 SV=1	Grhpr	4.44734	4.18034	-0.0893225	0.939964	6.00359
Q9DBG1	Sterol 26-hydroxylase, mitochondrial OS=Mus musculus GN=Cyp27a1 PE=1 SV=1	Cyp27a1	2.39082	2.25258	-0.0859312	0.942176	5.78238
Q78PY7	Staphylococcal nuclease domain-containing protein 1 OS=Mus musculus GN=Snd1 PE=1 SV=1	Snd1	3.32919	3.13704	-0.0857683	0.942283	5.77174
Q8R4N0	Citrate lyase subunit beta-like protein, mitochondrial OS=Mus musculus GN=Clybl PE=1 SV=2	Clybl	5.44237	5.13157	-0.0848333	0.942893	5.71065
Q8JZQ2	AFG3-like protein 2 OS=Mus musculus GN=Afg3l2 PE=1 SV=1	Afg3l2	3.2595	3.07343	-0.0848048	0.942912	5.70879
P35486	Pyruvate dehydrogenase E1 component subunit alpha, somatic form, mitochondrial OS=Mus musculus GN=Pdha1 PE=1 SV=1	Pdha1	4.34024	4.09536	-0.0837841	0.943579	5.64205
P18242	Cathepsin D OS=Mus musculus GN=Ctsd PE=1 SV=1	Ctsd	3.1762	2.99759	-0.0835016	0.943764	5.62358
Q8K3J1	NADH dehydrogenase [ubiquinone] iron-sulfur protein 8, mitochondrial OS=Mus musculus GN=Ndufs8 PE=1 SV=1	Ndufs8	4.09118	3.87194	-0.0794616	0.946411	5.35892
Q9CPU2	NADH dehydrogenase [ubiquinone] 1 beta subcomplex subunit 2, mitochondrial OS=Mus musculus GN=Ndufb2 PE=1 SV=1	Ndufb2	3.73174	3.53214	-0.0793037	0.946514	5.34857
P27773	Protein disulfide-isomerase A3 OS=Mus musculus GN=Pdia3 PE=1 SV=2	Pdia3	2.4698	2.3381	-0.0790575	0.946676	5.33241
Q9DCJ5	NADH dehydrogenase [ubiquinone] 1 alpha subcomplex subunit 8 OS=Mus musculus GN=Ndufa8 PE=1 SV=3	Ndufa8	4.34154	4.11132	-0.078605	0.946973	5.30272
Q61578	NADPH:adrenodoxin oxidoreductase, mitochondrial OS=Mus musculus GN=Fdxr PE=1 SV=1	Fdxr	4.07743	3.86331	-0.0778252	0.947485	5.25151
Q8CAY6	Acetyl-CoA acetyltransferase, cytosolic OS=Mus musculus GN=Acat2 PE=1 SV=2	Acat2	4.07947	3.86572	-0.0776465	0.947602	5.23978
Q78IK4	MICOS complex subunit Mic27 OS=Mus musculus GN=Apool PE=1 SV=1	Apool	3.71373	3.51972	-0.0774115	0.947757	5.22434
Q61207	Prosaposin OS=Mus musculus GN=Psap PE=1 SV=2	Psap	2.09056	1.9822	-0.0767878	0.948166	5.18336
Q8BIJ6	Isoleucine--tRNA ligase, mitochondrial OS=Mus musculus GN=Iars2 PE=1 SV=1	Iars2	3.95202	3.75088	-0.0753595	0.949106	5.08944
Q9DCY0	Glycine N-acyltransferase-like protein Keg1 OS=Mus musculus GN=Keg1 PE=1 SV=1	Keg1	2.84388	2.70303	-0.0732856	0.950471	4.95291
P62897	Cytochrome c, somatic OS=Mus musculus GN=Cycs PE=1 SV=2	Cycs	4.32589	4.11593	-0.0717787	0.951464	4.85358
Q3ULD5	Methylcrotonoyl-CoA carboxylase beta chain, mitochondrial OS=Mus musculus GN=Mccc2 PE=1 SV=1	Mccc2	4.43229	4.21808	-0.0714676	0.951669	4.83306
P37040	NADPH--cytochrome P450 reductase OS=Mus musculus GN=Por PE=1 SV=2	Por	2.23039	2.12333	-0.0709645	0.952001	4.79987
P20029	78 kDa glucose-regulated protein OS=Mus musculus GN=Hspa5 PE=1 SV=3	Hspa5	2.72583	2.5955	-0.0706833	0.952187	4.78131
Q8CFX1	GDH/6PGL endoplasmic bifunctional protein OS=Mus musculus GN=H6pd PE=1 SV=2	H6pd	3.84715	3.66344	-0.0705887	0.952249	4.77507
Q9WVD5	Mitochondrial ornithine transporter 1 OS=Mus musculus GN=Slc25a15 PE=1 SV=1	Slc25a15	3.13508	2.9888	-0.0689369	0.95334	4.66597
Q9CRB8	Mitochondrial fission process protein 1 OS=Mus musculus GN=Mtfp1 PE=1 SV=1	Mtfp1	2.48281	2.37265	-0.0654708	0.955633	4.43666
Q91YP0	L-2-hydroxyglutarate dehydrogenase, mitochondrial OS=Mus musculus GN=L2hgdh PE=1 SV=1	L2hgdh	4.24813	4.0623	-0.0645338	0.956254	4.37457
P62889	60S ribosomal protein L30 OS=Mus musculus GN=Rpl30 PE=1 SV=2	Rpl30	6.05839	5.79381	-0.0644212	0.956329	4.36711
P97493	Thioredoxin, mitochondrial OS=Mus musculus GN=Txn2 PE=1 SV=1	Txn2	2.70864	2.59052	-0.0643282	0.956391	4.36094
Q9CZS1	Aldehyde dehydrogenase X, mitochondrial OS=Mus musculus GN=Aldh1b1 PE=1 SV=1	Aldh1b1	4.08425	3.91406	-0.0614062	0.95833	4.16704
P70349	Histidine triad nucleotide-binding protein 1 OS=Mus musculus GN=Hint1 PE=1 SV=3	Hint1	3.95103	3.78648	-0.0613726	0.958352	4.16481
Q99LC3	NADH dehydrogenase [ubiquinone] 1 alpha subcomplex subunit 10, mitochondrial OS=Mus musculus GN=Ndufa10 PE=1 SV=1	Ndufa10	3.03667	2.91446	-0.0592595	0.959757	4.02434
Q3UIU2	NADH dehydrogenase [ubiquinone] 1 beta subcomplex subunit 6 OS=Mus musculus GN=Ndufb6 PE=1 SV=3	Ndufb6	4.55704	4.3773	-0.0580567	0.960557	3.94429
P16858	Glyceraldehyde-3-phosphate dehydrogenase OS=Mus musculus GN=Gapdh PE=1 SV=2	Gapdh	3.88183	3.73523	-0.0555399	0.962234	3.77657
Q9CYV5	Transmembrane protein 135 OS=Mus musculus GN=Tmem135 PE=2 SV=1	Tmem135	1.9358	1.86372	-0.0547485	0.962762	3.72377
Q9CQ54	NADH dehydrogenase [ubiquinone] 1 subunit C2 OS=Mus musculus GN=Ndufc2 PE=1 SV=1	Ndufc2	4.05465	3.90702	-0.0535085	0.96359	3.64099
Q8BGA8	Acyl-coenzyme A synthetase ACSM5, mitochondrial OS=Mus musculus GN=Acsm5 PE=1 SV=1	Acsm5	4.37905	4.22546	-0.0515071	0.964928	3.50722
Q9CW42	Mitochondrial amidoxime-reducing component 1 OS=Mus musculus GN=Marc1 PE=1 SV=2	Marc1	2.26986	2.19035	-0.0514371	0.964975	3.50254
Q922D8	C-1-tetrahydrofolate synthase, cytoplasmic OS=Mus musculus GN=Mthfd1 PE=1 SV=4	Mthfd1	3.12159	3.01434	-0.0504411	0.965641	3.43589
P09103	Protein disulfide-isomerase OS=Mus musculus GN=P4hb PE=1 SV=2	P4hb	2.50334	2.41746	-0.0503627	0.965693	3.43065
P11247	Myeloperoxidase OS=Mus musculus GN=Mpo PE=1 SV=2	Mpo	4.85648	4.69013	-0.0502814	0.965748	3.42521
P46656	Adrenodoxin, mitochondrial OS=Mus musculus GN=Fdx1 PE=1 SV=1	Fdx1	3.33542	3.22242	-0.0497203	0.966124	3.38764
P62270	40S ribosomal protein S18 OS=Mus musculus GN=Rps18 PE=1 SV=3	Rps18	4.68894	4.53542	-0.0480257	0.967259	3.27409
Q9D6U8	Protein FAM162A OS=Mus musculus GN=Fam162a PE=1 SV=1	Fam162a	2.68143	2.59422	-0.0477031	0.967475	3.25246
P19157	Glutathione S-transferase P 1 OS=Mus musculus GN=Gstp1 PE=1 SV=2	Gstp1	4.74881	4.60428	-0.0445889	0.969566	3.04339
Q9CQ92	Mitochondrial fission 1 protein OS=Mus musculus GN=Fis1 PE=1 SV=1	Fis1	2.47555	2.40133	-0.0439156	0.970019	2.99814
Q61694	3 beta-hydroxysteroid dehydrogenase type 5 OS=Mus musculus GN=Hsd3b5 PE=1 SV=4	Hsd3b5	4.60295	4.47506	-0.0406495	0.972217	2.77828
Q9WUM5	Succinate--CoA ligase [ADP/GDP-forming] subunit alpha, mitochondrial OS=Mus musculus GN=Suclg1 PE=1 SV=4	Suclg1	4.73297	4.60728	-0.0388327	0.973442	2.65578
Q8VEM8	Phosphate carrier protein, mitochondrial OS=Mus musculus GN=Slc25a3 PE=1 SV=1	Slc25a3	3.8121	3.71381	-0.0376864	0.974216	2.5784
Q9DCS3	Trans-2-enoyl-CoA reductase, mitochondrial OS=Mus musculus GN=Mecr PE=1 SV=2	Mecr	4.91769	4.79203	-0.0373455	0.974446	2.55537
Q8VCW8	Acyl-CoA synthetase family member 2, mitochondrial OS=Mus musculus GN=Acsf2 PE=1 SV=1	Acsf2	3.64592	3.55405	-0.0368171	0.974803	2.51968
Q9R112	Sulfide:quinone oxidoreductase, mitochondrial OS=Mus musculus GN=Sqrdl PE=1 SV=3	Sqrdl	1.81221	1.76836	-0.0353437	0.975799	2.42007
Q91XE0	Glycine N-acyltransferase OS=Mus musculus GN=Glyat PE=1 SV=1	Glyat	4.27869	4.17958	-0.0338092	0.976838	2.31623
Q01768	Nucleoside diphosphate kinase B OS=Mus musculus GN=Nme2 PE=1 SV=1	Nme2	3.32497	3.25096	-0.0324768	0.97774	2.22597
P70296	Phosphatidylethanolamine-binding protein 1 OS=Mus musculus GN=Pebp1 PE=1 SV=3	Pebp1	3.93823	3.8592	-0.0292437	0.979934	2.00661
Q8BVI4	Dihydropteridine reductase OS=Mus musculus GN=Qdpr PE=1 SV=2	Qdpr	3.95095	3.87239	-0.0289757	0.980116	1.98841
Q9CPP6	NADH dehydrogenase [ubiquinone] 1 alpha subcomplex subunit 5 OS=Mus musculus GN=Ndufa5 PE=1 SV=3	Ndufa5	3.44783	3.3794	-0.0289247	0.980151	1.98494
Q5U458	DnaJ homolog subfamily C member 11 OS=Mus musculus GN=Dnajc11 PE=1 SV=2	Dnajc11	3.187	3.12796	-0.0269766	0.981475	1.8525
P16460	Argininosuccinate synthase OS=Mus musculus GN=Ass1 PE=1 SV=1	Ass1	2.90587	2.85654	-0.0247023	0.983023	1.69766
P36552	Oxygen-dependent coproporphyrinogen-III oxidase, mitochondrial OS=Mus musculus GN=Cpox PE=1 SV=2	Cpox	2.42483	2.38558	-0.0235403	0.983816	1.61845
Q91V92	ATP-citrate synthase OS=Mus musculus GN=Acly PE=1 SV=1	Acly	1.847	1.81886	-0.0221511	0.984763	1.52367
P50171	Estradiol 17-beta-dehydrogenase 8 OS=Mus musculus GN=Hsd17b8 PE=1 SV=2	Hsd17b8	4.327	4.26147	-0.0220163	0.984855	1.51447
Q60932	Voltage-dependent anion-selective channel protein 1 OS=Mus musculus GN=Vdac1 PE=1 SV=3	Vdac1	3.7047	3.65066	-0.0211982	0.985414	1.4586
P38647	Stress-70 protein, mitochondrial OS=Mus musculus GN=Hspa9 PE=1 SV=3	Hspa9	2.60358	2.56737	-0.0202079	0.986091	1.39094
Q8R2Y8	Peptidyl-tRNA hydrolase 2, mitochondrial OS=Mus musculus GN=Ptrh2 PE=1 SV=1	Ptrh2	2.25783	2.22665	-0.0200628	0.98619	1.38102
Q8CGK3	Lon protease homolog, mitochondrial OS=Mus musculus GN=Lonp1 PE=1 SV=2	Lonp1	3.21294	3.16884	-0.0199395	0.986274	1.37259
Q91W43	Glycine dehydrogenase (decarboxylating), mitochondrial OS=Mus musculus GN=Gldc PE=1 SV=1	Gldc	2.68871	2.65241	-0.0196127	0.986497	1.35025
P52825	Carnitine O-palmitoyltransferase 2, mitochondrial OS=Mus musculus GN=Cpt2 PE=1 SV=2	Cpt2	2.85366	2.81552	-0.0194094	0.986637	1.33635
Q9CZX8	40S ribosomal protein S19 OS=Mus musculus GN=Rps19 PE=1 SV=3	Rps19	5.47495	5.40495	-0.0185655	0.987214	1.27862
O88587	Catechol O-methyltransferase OS=Mus musculus GN=Comt PE=1 SV=2	Comt	2.21217	2.18625	-0.0170059	0.988282	1.17184
Q14DH7	Acyl-CoA synthetase short-chain family member 3, mitochondrial OS=Mus musculus GN=Acss3 PE=1 SV=2	Acss3	3.61121	3.56975	-0.016659	0.988519	1.14807
P45952	Medium-chain specific acyl-CoA dehydrogenase, mitochondrial OS=Mus musculus GN=Acadm PE=1 SV=1	Acadm	3.32747	3.28932	-0.0166337	0.988537	1.14634
Q9D172	ES1 protein homolog, mitochondrial OS=Mus musculus GN=D10Jhu81e PE=1 SV=1	D10Jhu81e	4.63538	4.58547	-0.0156178	0.989233	1.0767
Q9WVM8	Kynurenine/alpha-aminoadipate aminotransferase, mitochondrial OS=Mus musculus GN=Aadat PE=1 SV=1	Aadat	4.55038	4.50334	-0.0149935	0.989661	1.03389
Q9D051	Pyruvate dehydrogenase E1 component subunit beta, mitochondrial OS=Mus musculus GN=Pdhb PE=1 SV=1	Pdhb	4.58211	4.5416	-0.0128117	0.991159	0.884106
Q8K370	Acyl-CoA dehydrogenase family member 10 OS=Mus musculus GN=Acad10 PE=1 SV=1	Acad10	4.48169	4.44265	-0.012623	0.991289	0.871142
P16332	Methylmalonyl-CoA mutase, mitochondrial OS=Mus musculus GN=Mut PE=1 SV=2	Mut	2.00332	1.98843	-0.0107655	0.992566	0.74343
Q8BHN3	Neutral alpha-glucosidase AB OS=Mus musculus GN=Ganab PE=1 SV=1	Ganab	2.26581	2.25222	-0.00867989	0.994002	0.599838
P52760	Ribonuclease UK114 OS=Mus musculus GN=Hrsp12 PE=1 SV=3	Hrsp12	4.1906	4.16697	-0.00815779	0.994361	0.563859
O35488	Very long-chain acyl-CoA synthetase OS=Mus musculus GN=Slc27a2 PE=1 SV=2	Slc27a2	2.13164	2.12024	-0.00773404	0.994654	0.534648
P47758	Signal recognition particle receptor subunit beta OS=Mus musculus GN=Srprb PE=1 SV=1	Srprb	2.5313	2.5214	-0.0056583	0.996086	0.391436
Q9Z2I0	LETM1 and EF-hand domain-containing protein 1, mitochondrial OS=Mus musculus GN=Letm1 PE=1 SV=1	Letm1	3.57436	3.56211	-0.00495473	0.996572	0.342847
Q64433	10 kDa heat shock protein, mitochondrial OS=Mus musculus GN=Hspe1 PE=1 SV=2	Hspe1	4.82811	4.81281	-0.00457871	0.996831	0.316869
Q9CRB3	5-hydroxyisourate hydrolase OS=Mus musculus GN=Urah PE=1 SV=1	Urah	2.62664	2.62055	-0.0033504	0.99768	0.231962
Q9D880	Mitochondrial import inner membrane translocase subunit TIM50 OS=Mus musculus GN=Timm50 PE=1 SV=1	Timm50	2.39845	2.39389	-0.00275006	0.998096	0.190438
P35980	60S ribosomal protein L18 OS=Mus musculus GN=Rpl18 PE=1 SV=3	Rpl18	5.83282	5.82483	-0.00197602	0.998631	0.136874
A2AS89	Agmatinase, mitochondrial OS=Mus musculus GN=Agmat PE=1 SV=1	Agmat	4.35179	4.3463	-0.00182059	0.998739	0.126114
Q9WVL0	Maleylacetoacetate isomerase OS=Mus musculus GN=Gstz1 PE=1 SV=1	Gstz1	4.35643	4.35133	-0.00169186	0.998828	0.117202
Q99LY9	NADH dehydrogenase [ubiquinone] iron-sulfur protein 5 OS=Mus musculus GN=Ndufs5 PE=1 SV=3	Ndufs5	4.13965	4.13946	-6.43282e-05	0.999955	0.00445879
Q9DBM2	Peroxisomal bifunctional enzyme OS=Mus musculus GN=Ehhadh PE=1 SV=4	Ehhadh	2.0663	2.0663	5.23402e-06	1	0.000362795
Q8BW75	Amine oxidase [flavin-containing] B OS=Mus musculus GN=Maob PE=1 SV=4	Maob	3.32632	3.32751	0.000518723	1.00036	0.0359616
Q8VCH0	3-ketoacyl-CoA thiolase B, peroxisomal OS=Mus musculus GN=Acaa1b PE=1 SV=1	Acaa1b	1.28925	1.29055	0.00145305	1.00101	0.100768
O35423	Serine--pyruvate aminotransferase, mitochondrial OS=Mus musculus GN=Agxt PE=1 SV=3	Agxt	2.56303	2.56924	0.00349046	1.00242	0.242233
Q9DBN5	Lon protease homolog 2, peroxisomal OS=Mus musculus GN=Lonp2 PE=1 SV=1	Lonp2	1.54849	1.5531	0.00428922	1.00298	0.297749
Q9CQ75	NADH dehydrogenase [ubiquinone] 1 alpha subcomplex subunit 2 OS=Mus musculus GN=Ndufa2 PE=1 SV=3	Ndufa2	3.80205	3.81643	0.00544426	1.00378	0.378081
Q9DCU9	4-hydroxy-2-oxoglutarate aldolase, mitochondrial OS=Mus musculus GN=Hoga1 PE=1 SV=1	Hoga1	5.64338	5.66563	0.0056755	1.00394	0.394171
Q8CG76	Aflatoxin B1 aldehyde reductase member 2 OS=Mus musculus GN=Akr7a2 PE=1 SV=3	Akr7a2	4.3573	4.37603	0.00618778	1.0043	0.429825
Q91VT4	Carbonyl reductase family member 4 OS=Mus musculus GN=Cbr4 PE=1 SV=2	Cbr4	4.55087	4.57068	0.00626786	1.00435	0.4354
Q91WN4	Kynurenine 3-monooxygenase OS=Mus musculus GN=Kmo PE=1 SV=1	Kmo	3.02212	3.03566	0.00644894	1.00448	0.448007
Q99K67	Alpha-aminoadipic semialdehyde synthase, mitochondrial OS=Mus musculus GN=Aass PE=1 SV=1	Aass	3.90878	3.9273	0.00681854	1.00474	0.473744
Q9DC50	Peroxisomal carnitine O-octanoyltransferase OS=Mus musculus GN=Crot PE=1 SV=1	Crot	1.45192	1.45987	0.00787228	1.00547	0.547157
Q9D9V3	Ethylmalonyl-CoA decarboxylase OS=Mus musculus GN=Echdc1 PE=1 SV=2	Echdc1	2.74469	2.7604	0.00823721	1.00573	0.572593
Q99MZ7	Peroxisomal trans-2-enoyl-CoA reductase OS=Mus musculus GN=Pecr PE=1 SV=1	Pecr	2.35079	2.36527	0.00886168	1.00616	0.616135
Q9Z2Y8	Proline synthase co-transcribed bacterial homolog protein OS=Mus musculus GN=Prosc PE=1 SV=1	Prosc	2.62214	2.63868	0.00907254	1.00631	0.630842
O35857	Mitochondrial import inner membrane translocase subunit TIM44 OS=Mus musculus GN=Timm44 PE=1 SV=2	Timm44	2.93426	2.95423	0.00978258	1.0068	0.680381
Q3TLP5	Enoyl-CoA hydratase domain-containing protein 2, mitochondrial OS=Mus musculus GN=Echdc2 PE=1 SV=2	Echdc2	4.90436	4.93851	0.0100097	1.00696	0.696235
Q9DBG6	Dolichyl-diphosphooligosaccharide--protein glycosyltransferase subunit 2 OS=Mus musculus GN=Rpn2 PE=1 SV=1	Rpn2	4.28632	4.3173	0.0103882	1.00723	0.722653
P84091	AP-2 complex subunit mu OS=Mus musculus GN=Ap2m1 PE=1 SV=1	Ap2m1	3.63002	3.65983	0.0117986	1.00821	0.821168
Q9DCQ2	Putative L-aspartate dehydrogenase OS=Mus musculus GN=Aspdh PE=1 SV=1	Aspdh	6.09265	6.1439	0.0120852	1.00841	0.841202
Q61425	Hydroxyacyl-coenzyme A dehydrogenase, mitochondrial OS=Mus musculus GN=Hadh PE=1 SV=2	Hadh	4.52828	4.56887	0.0128749	1.00896	0.896412
Q60930	Voltage-dependent anion-selective channel protein 2 OS=Mus musculus GN=Vdac2 PE=1 SV=2	Vdac2	3.06517	3.09374	0.0133865	1.00932	0.932197
P48962	ADP/ATP translocase 1 OS=Mus musculus GN=Slc25a4 PE=1 SV=4	Slc25a4	4.89042	4.93667	0.0135807	1.00946	0.945784
Q9CRB9	MICOS complex subunit Mic19 OS=Mus musculus GN=Chchd3 PE=1 SV=1	Chchd3	4.31478	4.35562	0.0135922	1.00947	0.946594
Q8CAQ8	MICOS complex subunit Mic60 OS=Mus musculus GN=Immt PE=1 SV=1	Immt	4.60112	4.64476	0.0136217	1.00949	0.948653
P13707	Glycerol-3-phosphate dehydrogenase [NAD(+)], cytoplasmic OS=Mus musculus GN=Gpd1 PE=1 SV=3	Gpd1	3.75315	3.78972	0.0139906	1.00974	0.974471
Q9CQE1	Protein NipSnap homolog 3B OS=Mus musculus GN=Nipsnap3b PE=1 SV=1	Nipsnap3b	4.20718	4.25239	0.0154224	1.01075	1.07474
P62242	40S ribosomal protein S8 OS=Mus musculus GN=Rps8 PE=1 SV=2	Rps8	5.31577	5.38121	0.0176515	1.01231	1.23102
Q8C5H8	NAD kinase 2, mitochondrial OS=Mus musculus GN=Nadk2 PE=1 SV=2	Nadk2	4.38801	4.44426	0.0183755	1.01282	1.28184
P97742	Carnitine O-palmitoyltransferase 1, liver isoform OS=Mus musculus GN=Cpt1a PE=1 SV=4	Cpt1a	2.34048	2.37129	0.0188646	1.01316	1.31618
P31786	Acyl-CoA-binding protein OS=Mus musculus GN=Dbi PE=1 SV=2	Dbi	3.71377	3.7642	0.0194587	1.01358	1.35791
Q9Z0X1	Apoptosis-inducing factor 1, mitochondrial OS=Mus musculus GN=Aifm1 PE=1 SV=1	Aifm1	4.69634	4.76018	0.0194818	1.0136	1.35954
Q8CHT0	Delta-1-pyrroline-5-carboxylate dehydrogenase, mitochondrial OS=Mus musculus GN=Aldh4a1 PE=1 SV=3	Aldh4a1	4.48529	4.54641	0.0195263	1.01363	1.36266
Q9JHW2	Omega-amidase NIT2 OS=Mus musculus GN=Nit2 PE=1 SV=1	Nit2	4.43763	4.49846	0.0196413	1.01371	1.37074
P62259	14-3-3 protein epsilon OS=Mus musculus GN=Ywhae PE=1 SV=1	Ywhae	2.6567	2.6959	0.0211324	1.01476	1.47557
Q9QXX4	Calcium-binding mitochondrial carrier protein Aralar2 OS=Mus musculus GN=Slc25a13 PE=1 SV=1	Slc25a13	4.69552	4.76622	0.0215602	1.01506	1.50566
Q9JHI5	Isovaleryl-CoA dehydrogenase, mitochondrial OS=Mus musculus GN=Ivd PE=1 SV=1	Ivd	4.60615	4.6763	0.0218088	1.01523	1.52315
P99028	Cytochrome b-c1 complex subunit 6, mitochondrial OS=Mus musculus GN=Uqcrh PE=1 SV=2	Uqcrh	4.65397	4.72618	0.0222149	1.01552	1.55173
P63101	14-3-3 protein zeta/delta OS=Mus musculus GN=Ywhaz PE=1 SV=1	Ywhaz	3.37421	3.42775	0.0227127	1.01587	1.58678
P00397	Cytochrome c oxidase subunit 1 OS=Mus musculus GN=Mtco1 PE=1 SV=2	Mtco1	3.40547	3.4608	0.0232534	1.01625	1.62486
P63017	Heat shock cognate 71 kDa protein OS=Mus musculus GN=Hspa8 PE=1 SV=1	Hspa8	1.58118	1.60896	0.0251338	1.01757	1.75741
Q99LP6	GrpE protein homolog 1, mitochondrial OS=Mus musculus GN=Grpel1 PE=1 SV=1	Grpel1	1.75676	1.78798	0.0254071	1.01777	1.77669
O08749	Dihydrolipoyl dehydrogenase, mitochondrial OS=Mus musculus GN=Dld PE=1 SV=2	Dld	5.1968	5.29308	0.0264857	1.01853	1.8528
Q8K1N1	Calcium-independent phospholipase A2-gamma OS=Mus musculus GN=Pnpla8 PE=1 SV=1	Pnpla8	2.01677	2.0546	0.0268064	1.01875	1.87545
P20108	Thioredoxin-dependent peroxide reductase, mitochondrial OS=Mus musculus GN=Prdx3 PE=1 SV=1	Prdx3	4.46368	4.54881	0.0272552	1.01907	1.90714
Q8R164	Valacyclovir hydrolase OS=Mus musculus GN=Bphl PE=1 SV=1	Bphl	3.50873	3.57801	0.0282071	1.01974	1.9744
P47740	Fatty aldehyde dehydrogenase OS=Mus musculus GN=Aldh3a2 PE=1 SV=2	Aldh3a2	2.26766	2.31278	0.0284237	1.0199	1.98972
Q922Q1	Mitochondrial amidoxime reducing component 2 OS=Mus musculus GN=Marc2 PE=1 SV=1	Marc2	2.25831	2.30398	0.0288846	1.02022	2.02231
Q91YQ5	Dolichyl-diphosphooligosaccharide--protein glycosyltransferase subunit 1 OS=Mus musculus GN=Rpn1 PE=1 SV=1	Rpn1	4.49899	4.59033	0.0289953	1.0203	2.03014
Q9D0S9	Histidine triad nucleotide-binding protein 2, mitochondrial OS=Mus musculus GN=Hint2 PE=1 SV=1	Hint2	3.52787	3.60182	0.0299275	1.02096	2.09608
Q99J39	Malonyl-CoA decarboxylase, mitochondrial OS=Mus musculus GN=Mlycd PE=1 SV=1	Mlycd	3.08277	3.14814	0.0302719	1.0212	2.12046
P53395	Lipoamide acyltransferase component of branched-chain alpha-keto acid dehydrogenase complex, mitochondrial OS=Mus musculus GN=Dbt PE=1 SV=2	Dbt	4.05665	4.14319	0.0304535	1.02133	2.13331
P97807	Fumarate hydratase, mitochondrial OS=Mus musculus GN=Fh PE=1 SV=3	Fh	4.48803	4.58524	0.0309171	1.02166	2.16614
P56379	6.8 kDa mitochondrial proteolipid OS=Mus musculus GN=Mp68 PE=1 SV=1	Mp68	5.19691	5.31381	0.0320935	1.02249	2.24948
Q9CQH3	NADH dehydrogenase [ubiquinone] 1 beta subcomplex subunit 5, mitochondrial OS=Mus musculus GN=Ndufb5 PE=1 SV=1	Ndufb5	4.20204	4.29679	0.0321696	1.02255	2.25487
Q99MR8	Methylcrotonoyl-CoA carboxylase subunit alpha, mitochondrial OS=Mus musculus GN=Mccc1 PE=1 SV=2	Mccc1	4.55358	4.65678	0.032332	1.02266	2.26638
P52503	NADH dehydrogenase [ubiquinone] iron-sulfur protein 6, mitochondrial OS=Mus musculus GN=Ndufs6 PE=1 SV=2	Ndufs6	2.65853	2.71884	0.0323615	1.02268	2.26848
P54869	Hydroxymethylglutaryl-CoA synthase, mitochondrial OS=Mus musculus GN=Hmgcs2 PE=1 SV=2	Hmgcs2	2.83276	2.8983	0.0329958	1.02313	2.31345
P19096	Fatty acid synthase OS=Mus musculus GN=Fasn PE=1 SV=2	Fasn	2.0029	2.04933	0.0330624	1.02318	2.31817
Q99PL5	Ribosome-binding protein 1 OS=Mus musculus GN=Rrbp1 PE=1 SV=2	Rrbp1	1.97694	2.02393	0.033884	1.02376	2.37646
Q9Z2Z6	Mitochondrial carnitine/acylcarnitine carrier protein OS=Mus musculus GN=Slc25a20 PE=1 SV=1	Slc25a20	4.4163	4.5216	0.0339965	1.02384	2.38444
P54071	Isocitrate dehydrogenase [NADP], mitochondrial OS=Mus musculus GN=Idh2 PE=1 SV=3	Idh2	4.3457	4.45029	0.0343106	1.02407	2.40674
P99029	Peroxiredoxin-5, mitochondrial OS=Mus musculus GN=Prdx5 PE=1 SV=2	Prdx5	4.36639	4.47252	0.034648	1.02431	2.43069
Q07417	Short-chain specific acyl-CoA dehydrogenase, mitochondrial OS=Mus musculus GN=Acads PE=1 SV=2	Acads	4.73406	4.85247	0.0356417	1.02501	2.50127
Q91WK5	Glycine cleavage system H protein, mitochondrial OS=Mus musculus GN=Gcsh PE=1 SV=2	Gcsh	4.97918	5.10376	0.035653	1.02502	2.50207
P62301	40S ribosomal protein S13 OS=Mus musculus GN=Rps13 PE=1 SV=2	Rps13	4.19851	4.30395	0.0357843	1.02511	2.5114
P63325	40S ribosomal protein S10 OS=Mus musculus GN=Rps10 PE=1 SV=1	Rps10	5.25702	5.38954	0.0359166	1.02521	2.5208
P61922	4-aminobutyrate aminotransferase, mitochondrial OS=Mus musculus GN=Abat PE=1 SV=1	Abat	3.35371	3.43886	0.0361701	1.02539	2.53881
Q91YI0	Argininosuccinate lyase OS=Mus musculus GN=Asl PE=1 SV=1	Asl	3.14017	3.22015	0.036285	1.02547	2.54698
Q921G7	Electron transfer flavoprotein-ubiquinone oxidoreductase, mitochondrial OS=Mus musculus GN=Etfdh PE=1 SV=1	Etfdh	5.09666	5.22805	0.0367213	1.02578	2.57799
P12787	Cytochrome c oxidase subunit 5A, mitochondrial OS=Mus musculus GN=Cox5a PE=1 SV=2	Cox5a	5.77759	5.92656	0.0367271	1.02578	2.57841
Q9DC69	NADH dehydrogenase [ubiquinone] 1 alpha subcomplex subunit 9, mitochondrial OS=Mus musculus GN=Ndufa9 PE=1 SV=2	Ndufa9	3.00034	3.07938	0.0375135	1.02634	2.63434
O70251	Elongation factor 1-beta OS=Mus musculus GN=Eef1b PE=1 SV=5	Eef1b	3.76888	3.8685	0.0376388	1.02643	2.64325
Q60759	Glutaryl-CoA dehydrogenase, mitochondrial OS=Mus musculus GN=Gcdh PE=1 SV=2	Gcdh	3.01649	3.09799	0.0384584	1.02702	2.70158
P24369	Peptidyl-prolyl cis-trans isomerase B OS=Mus musculus GN=Ppib PE=1 SV=2	Ppib	2.40286	2.46788	0.0385195	1.02706	2.70593
Q8BFR5	Elongation factor Tu, mitochondrial OS=Mus musculus GN=Tufm PE=1 SV=1	Tufm	4.02022	4.13037	0.0389968	1.0274	2.73991
Q9CQA3	Succinate dehydrogenase [ubiquinone] iron-sulfur subunit, mitochondrial OS=Mus musculus GN=Sdhb PE=1 SV=1	Sdhb	4.03971	4.15046	0.0390172	1.02741	2.74137
P00405	Cytochrome c oxidase subunit 2 OS=Mus musculus GN=Mtco2 PE=1 SV=1	Mtco2	4.50559	4.63335	0.0403384	1.02836	2.8355
Q06185	ATP synthase subunit e, mitochondrial OS=Mus musculus GN=Atp5i PE=1 SV=2	Atp5i	5.35954	5.51493	0.0412337	1.02899	2.89934
Q78JT3	3-hydroxyanthranilate 3,4-dioxygenase OS=Mus musculus GN=Haao PE=1 SV=1	Haao	3.25545	3.3506	0.0415618	1.02923	2.92274
P11930	Nucleoside diphosphate-linked moiety X motif 19 OS=Mus musculus GN=Nudt19 PE=1 SV=2	Nudt19	1.71539	1.76622	0.042128	1.02963	2.96314
P19783	Cytochrome c oxidase subunit 4 isoform 1, mitochondrial OS=Mus musculus GN=Cox4i1 PE=1 SV=2	Cox4i1	4.54773	4.68439	0.042713	1.03005	3.00491
Q66GT5	Phosphatidylglycerophosphatase and protein-tyrosine phosphatase 1 OS=Mus musculus GN=Ptpmt1 PE=1 SV=1	Ptpmt1	3.18253	3.28301	0.0448462	1.03157	3.15732
Q6ZQI3	Malectin OS=Mus musculus GN=Mlec PE=1 SV=2	Mlec	5.62154	5.80161	0.0454865	1.03203	3.20311
P28474	Alcohol dehydrogenase class-3 OS=Mus musculus GN=Adh5 PE=1 SV=3	Adh5	4.57393	4.7214	0.0457809	1.03224	3.22418
Q9WUR9	Adenylate kinase 4, mitochondrial OS=Mus musculus GN=Ak4 PE=1 SV=1	Ak4	2.76872	2.85867	0.046124	1.03249	3.24872
Q9CQX2	Cytochrome b5 type B OS=Mus musculus GN=Cyb5b PE=1 SV=1	Cyb5b	2.94112	3.03921	0.0473329	1.03335	3.33528
P26443	Glutamate dehydrogenase 1, mitochondrial OS=Mus musculus GN=Glud1 PE=1 SV=1	Glud1	4.7444	4.90272	0.0473544	1.03337	3.33682
Q9DBF1	Alpha-aminoadipic semialdehyde dehydrogenase OS=Mus musculus GN=Aldh7a1 PE=1 SV=4	Aldh7a1	4.99698	5.16425	0.0475007	1.03347	3.3473
Q9CQX8	28S ribosomal protein S36, mitochondrial OS=Mus musculus GN=Mrps36 PE=1 SV=1	Mrps36	3.54005	3.66598	0.0504294	1.03557	3.55731
P09671	Superoxide dismutase [Mn], mitochondrial OS=Mus musculus GN=Sod2 PE=1 SV=3	Sod2	4.92757	5.10811	0.051912	1.03664	3.66379
P08249	Malate dehydrogenase, mitochondrial OS=Mus musculus GN=Mdh2 PE=1 SV=3	Mdh2	5.24433	5.43784	0.0522745	1.0369	3.68983
P62245	40S ribosomal protein S15a OS=Mus musculus GN=Rps15a PE=1 SV=2	Rps15a	5.57762	5.78556	0.0528082	1.03728	3.72821
Q99L13	3-hydroxyisobutyrate dehydrogenase, mitochondrial OS=Mus musculus GN=Hibadh PE=1 SV=1	Hibadh	5.02545	5.21348	0.0529944	1.03742	3.74159
P11352	Glutathione peroxidase 1 OS=Mus musculus GN=Gpx1 PE=1 SV=2	Gpx1	4.51096	4.6824	0.0538132	1.038	3.80049
P17182	Alpha-enolase OS=Mus musculus GN=Eno1 PE=1 SV=3	Eno1	4.15684	4.3235	0.0567111	1.04009	4.00919
P00329	Alcohol dehydrogenase 1 OS=Mus musculus GN=Adh1 PE=1 SV=2	Adh1	3.90405	4.06154	0.0570578	1.04034	4.0342
Q9D2G2	Dihydrolipoyllysine-residue succinyltransferase component of 2-oxoglutarate dehydrogenase complex, mitochondrial OS=Mus musculus GN=Dlst PE=1 SV=1	Dlst	4.96285	5.16579	0.0578215	1.04089	4.08928
P06151	L-lactate dehydrogenase A chain OS=Mus musculus GN=Ldha PE=1 SV=3	Ldha	3.46416	3.60754	0.0585128	1.04139	4.13917
Q8JZU2	Tricarboxylate transport protein, mitochondrial OS=Mus musculus GN=Slc25a1 PE=1 SV=1	Slc25a1	4.01199	4.17898	0.0588343	1.04162	4.16238
P38060	Hydroxymethylglutaryl-CoA lyase, mitochondrial OS=Mus musculus GN=Hmgcl PE=1 SV=2	Hmgcl	3.26461	3.4006	0.0588809	1.04166	4.16574
Q99KI0	Aconitate hydratase, mitochondrial OS=Mus musculus GN=Aco2 PE=1 SV=1	Aco2	4.22576	4.40182	0.0588905	1.04166	4.16644
Q7TMF3	NADH dehydrogenase [ubiquinone] 1 alpha subcomplex subunit 12 OS=Mus musculus GN=Ndufa12 PE=1 SV=2	Ndufa12	3.08179	3.21092	0.0592183	1.0419	4.19011
Q91VD9	NADH-ubiquinone oxidoreductase 75 kDa subunit, mitochondrial OS=Mus musculus GN=Ndufs1 PE=1 SV=2	Ndufs1	4.07722	4.24818	0.0592578	1.04193	4.19296
P05202	Aspartate aminotransferase, mitochondrial OS=Mus musculus GN=Got2 PE=1 SV=1	Got2	5.09373	5.30799	0.0594409	1.04206	4.20618
P47934	Carnitine O-acetyltransferase OS=Mus musculus GN=Crat PE=1 SV=3	Crat	2.16124	2.25258	0.0597208	1.04226	4.22641
Q9CR98	Protein FAM136A OS=Mus musculus GN=Fam136a PE=1 SV=1	Fam136a	3.31286	3.45359	0.060017	1.04248	4.24781
Q9D8E6	60S ribosomal protein L4 OS=Mus musculus GN=Rpl4 PE=1 SV=3	Rpl4	5.44035	5.67202	0.0601614	1.04258	4.25824
Q9CZB0	Succinate dehydrogenase cytochrome b560 subunit, mitochondrial OS=Mus musculus GN=Sdhc PE=1 SV=1	Sdhc	3.96393	4.13359	0.0604662	1.0428	4.28027
P34914	Bifunctional epoxide hydrolase 2 OS=Mus musculus GN=Ephx2 PE=1 SV=2	Ephx2	2.74748	2.86643	0.0611482	1.0433	4.32957
P42125	Enoyl-CoA delta isomerase 1, mitochondrial OS=Mus musculus GN=Eci1 PE=1 SV=2	Eci1	4.99544	5.21559	0.062219	1.04407	4.40704
Q61176	Arginase-1 OS=Mus musculus GN=Arg1 PE=1 SV=1	Arg1	4.17905	4.3636	0.0623466	1.04416	4.41628
P08228	Superoxide dismutase [Cu-Zn] OS=Mus musculus GN=Sod1 PE=1 SV=2	Sod1	4.75105	4.96171	0.0625906	1.04434	4.43393
P62075	Mitochondrial import inner membrane translocase subunit Tim13 OS=Mus musculus GN=Timm13 PE=1 SV=1	Timm13	2.73198	2.85427	0.0631749	1.04476	4.47624
P85094	Isochorismatase domain-containing protein 2A OS=Mus musculus GN=Isoc2a PE=1 SV=1	Isoc2a	3.52906	3.68801	0.0635587	1.04504	4.50404
Q91VA0	Acyl-coenzyme A synthetase ACSM1, mitochondrial OS=Mus musculus GN=Acsm1 PE=1 SV=1	Acsm1	4.86183	5.08284	0.0641353	1.04546	4.54582
Q91YT0	NADH dehydrogenase [ubiquinone] flavoprotein 1, mitochondrial OS=Mus musculus GN=Ndufv1 PE=1 SV=1	Ndufv1	3.31591	3.46759	0.0645298	1.04574	4.5744
P62204	Calmodulin OS=Mus musculus GN=Calm1 PE=1 SV=2	Calm1	3.86457	4.04472	0.0657307	1.04661	4.66149
P25688	Uricase OS=Mus musculus GN=Uox PE=1 SV=2	Uox	1.86128	1.94826	0.0658911	1.04673	4.67313
Q8BJ64	Choline dehydrogenase, mitochondrial OS=Mus musculus GN=Chdh PE=1 SV=1	Chdh	4.48539	4.69899	0.0671169	1.04762	4.7621
Q6ZWN5	40S ribosomal protein S9 OS=Mus musculus GN=Rps9 PE=1 SV=3	Rps9	6.06821	6.3623	0.0682782	1.04846	4.84647
P09411	Phosphoglycerate kinase 1 OS=Mus musculus GN=Pgk1 PE=1 SV=4	Pgk1	4.06671	4.26422	0.0684194	1.04857	4.85672
Q91ZA3	Propionyl-CoA carboxylase alpha chain, mitochondrial OS=Mus musculus GN=Pcca PE=1 SV=2	Pcca	4.85321	5.08955	0.0685986	1.0487	4.86975
P62908	40S ribosomal protein S3 OS=Mus musculus GN=Rps3 PE=1 SV=1	Rps3	4.90633	5.1479	0.0693372	1.04923	4.92346
Q9CQJ8	NADH dehydrogenase [ubiquinone] 1 beta subcomplex subunit 9 OS=Mus musculus GN=Ndufb9 PE=1 SV=3	Ndufb9	3.35537	3.52184	0.0698562	1.04961	4.9612
Q9WTP6	Adenylate kinase 2, mitochondrial OS=Mus musculus GN=Ak2 PE=1 SV=5	Ak2	4.68701	4.91965	0.0698883	1.04964	4.96354
Q9WU79	Proline dehydrogenase 1, mitochondrial OS=Mus musculus GN=Prodh PE=1 SV=2	Prodh	2.07113	2.1741	0.0700011	1.04972	4.97175
Q91WD5	NADH dehydrogenase [ubiquinone] iron-sulfur protein 2, mitochondrial OS=Mus musculus GN=Ndufs2 PE=1 SV=1	Ndufs2	3.21714	3.37745	0.0701561	1.04983	4.98303
Q9DB15	39S ribosomal protein L12, mitochondrial OS=Mus musculus GN=Mrpl12 PE=1 SV=2	Mrpl12	3.48244	3.65795	0.0709372	1.0504	5.03988
Q9EP89	Serine beta-lactamase-like protein LACTB, mitochondrial OS=Mus musculus GN=Lactb PE=1 SV=1	Lactb	4.94789	5.1988	0.0713665	1.05071	5.07115
P35564	Calnexin OS=Mus musculus GN=Canx PE=1 SV=1	Canx	1.86837	1.96389	0.0719343	1.05113	5.1125
Q9DCT2	NADH dehydrogenase [ubiquinone] iron-sulfur protein 3, mitochondrial OS=Mus musculus GN=Ndufs3 PE=1 SV=2	Ndufs3	3.45807	3.63489	0.0719466	1.05113	5.1134
P18760	Cofilin-1 OS=Mus musculus GN=Cfl1 PE=1 SV=3	Cfl1	2.09055	2.19759	0.0720436	1.0512	5.12047
Q64442	Sorbitol dehydrogenase OS=Mus musculus GN=Sord PE=1 SV=3	Sord	3.50628	3.68676	0.0724115	1.05147	5.14728
P47791	Glutathione reductase, mitochondrial OS=Mus musculus GN=Gsr PE=1 SV=3	Gsr	3.37054	3.54644	0.0733923	1.05219	5.21879
Q9CPQ8	ATP synthase subunit g, mitochondrial OS=Mus musculus GN=Atp5l PE=1 SV=1	Atp5l	5.60262	5.89695	0.073866	1.05253	5.25334
Q99LC5	Electron transfer flavoprotein subunit alpha, mitochondrial OS=Mus musculus GN=Etfa PE=1 SV=2	Etfa	5.06171	5.32821	0.0740266	1.05265	5.26506
P68040	Receptor of activated protein C kinase 1 OS=Mus musculus GN=Rack1 PE=1 SV=3	Rack1	3.94695	4.15485	0.0740581	1.05267	5.26735
Q9CXV1	Succinate dehydrogenase [ubiquinone] cytochrome b small subunit, mitochondrial OS=Mus musculus GN=Sdhd PE=1 SV=2	Sdhd	4.52453	4.76337	0.0742135	1.05279	5.27869
P62717	60S ribosomal protein L18a OS=Mus musculus GN=Rpl18a PE=1 SV=1	Rpl18a	4.28695	4.51381	0.0743927	1.05292	5.29177
Q9CQR4	Acyl-coenzyme A thioesterase 13 OS=Mus musculus GN=Acot13 PE=1 SV=1	Acot13	4.14217	4.36146	0.0744252	1.05294	5.29415
P03930	ATP synthase protein 8 OS=Mus musculus GN=Mtatp8 PE=1 SV=1	Mtatp8	5.45838	5.74807	0.0746044	1.05307	5.30722
P63038	60 kDa heat shock protein, mitochondrial OS=Mus musculus GN=Hspd1 PE=1 SV=1	Hspd1	4.6946	4.94734	0.0756493	1.05384	5.38352
O88844	Isocitrate dehydrogenase [NADP] cytoplasmic OS=Mus musculus GN=Idh1 PE=1 SV=2	Idh1	4.70094	4.95727	0.076594	1.05453	5.45255
P56480	ATP synthase subunit beta, mitochondrial OS=Mus musculus GN=Atp5b PE=1 SV=2	Atp5b	5.33358	5.62602	0.0770088	1.05483	5.48287
P56391	Cytochrome c oxidase subunit 6B1 OS=Mus musculus GN=Cox6b1 PE=1 SV=2	Cox6b1	4.05304	4.27634	0.0773722	1.05509	5.50945
Q9DCW4	Electron transfer flavoprotein subunit beta OS=Mus musculus GN=Etfb PE=1 SV=3	Etfb	4.71755	4.97851	0.0776757	1.05532	5.53165
O55125	Protein NipSnap homolog 1 OS=Mus musculus GN=Nipsnap1 PE=1 SV=1	Nipsnap1	5.59407	5.90758	0.0786677	1.05604	5.60424
Q9DCN2	NADH-cytochrome b5 reductase 3 OS=Mus musculus GN=Cyb5r3 PE=1 SV=3	Cyb5r3	2.44692	2.58417	0.0787318	1.05609	5.60893
Q9CQQ7	ATP synthase F(0) complex subunit B1, mitochondrial OS=Mus musculus GN=Atp5f1 PE=1 SV=1	Atp5f1	5.90728	6.24159	0.0794185	1.05659	5.65921
P28271	Cytoplasmic aconitate hydratase OS=Mus musculus GN=Aco1 PE=1 SV=3	Aco1	3.11922	3.29618	0.0796131	1.05673	5.67346
Q9DBT9	Dimethylglycine dehydrogenase, mitochondrial OS=Mus musculus GN=Dmgdh PE=1 SV=1	Dmgdh	4.44321	4.69946	0.0808898	1.05767	5.76702
P48771	Cytochrome c oxidase subunit 7A2, mitochondrial OS=Mus musculus GN=Cox7a2 PE=1 SV=2	Cox7a2	4.0323	4.26532	0.0810503	1.05779	5.77878
Q9D0M3	Cytochrome c1, heme protein, mitochondrial OS=Mus musculus GN=Cyc1 PE=1 SV=1	Cyc1	4.47961	4.74217	0.0821736	1.05861	5.86117
P17751	Triosephosphate isomerase OS=Mus musculus GN=Tpi1 PE=1 SV=4	Tpi1	3.94226	4.17364	0.0822842	1.05869	5.86929
Q8C196	Carbamoyl-phosphate synthase [ammonia], mitochondrial OS=Mus musculus GN=Cps1 PE=1 SV=2	Cps1	4.80584	5.08818	0.0823599	1.05875	5.87485
Q8BWT1	3-ketoacyl-CoA thiolase, mitochondrial OS=Mus musculus GN=Acaa2 PE=1 SV=3	Acaa2	4.90252	5.19121	0.0825479	1.05889	5.88865
P70404	Isocitrate dehydrogenase [NAD] subunit gamma 1, mitochondrial OS=Mus musculus GN=Idh3g PE=1 SV=1	Idh3g	2.01378	2.13251	0.0826481	1.05896	5.896
Q64521	Glycerol-3-phosphate dehydrogenase, mitochondrial OS=Mus musculus GN=Gpd2 PE=1 SV=2	Gpd2	3.70345	3.92184	0.0826638	1.05897	5.89715
P47199	Quinone oxidoreductase OS=Mus musculus GN=Cryz PE=1 SV=1	Cryz	3.93265	4.16708	0.0835359	1.05961	5.96119
P47911	60S ribosomal protein L6 OS=Mus musculus GN=Rpl6 PE=1 SV=3	Rpl6	4.6881	4.96899	0.0839475	1.05991	5.99142
P56395	Cytochrome b5 OS=Mus musculus GN=Cyb5a PE=1 SV=2	Cyb5a	2.38714	2.53098	0.0844114	1.06026	6.02551
Q6PB66	Leucine-rich PPR motif-containing protein, mitochondrial OS=Mus musculus GN=Lrpprc PE=1 SV=2	Lrpprc	2.31091	2.45037	0.0845373	1.06035	6.03476
Q921H8	3-ketoacyl-CoA thiolase A, peroxisomal OS=Mus musculus GN=Acaa1a PE=1 SV=1	Acaa1a	1.46472	1.55379	0.0851658	1.06081	6.08096
Q9DCX2	ATP synthase subunit d, mitochondrial OS=Mus musculus GN=Atp5h PE=1 SV=3	Atp5h	5.69021	6.04341	0.0868812	1.06207	6.20717
Q9DB77	Cytochrome b-c1 complex subunit 2, mitochondrial OS=Mus musculus GN=Uqcrc2 PE=1 SV=1	Uqcrc2	4.09477	4.35201	0.0878983	1.06282	6.28207
Q9CQC7	NADH dehydrogenase [ubiquinone] 1 beta subcomplex subunit 4 OS=Mus musculus GN=Ndufb4 PE=1 SV=3	Ndufb4	4.07274	4.32895	0.088019	1.06291	6.29097
Q925N2	Sideroflexin-2 OS=Mus musculus GN=Sfxn2 PE=1 SV=1	Sfxn2	4.42503	4.70628	0.0888981	1.06356	6.35575
Q8CFA2	Aminomethyltransferase, mitochondrial OS=Mus musculus GN=Amt PE=1 SV=1	Amt	2.92505	3.1136	0.0901238	1.06446	6.44615
Q9CR21	Acyl carrier protein, mitochondrial OS=Mus musculus GN=Ndufab1 PE=1 SV=1	Ndufab1	4.60413	4.90178	0.0903758	1.06465	6.46474
P62830	60S ribosomal protein L23 OS=Mus musculus GN=Rpl23 PE=1 SV=1	Rpl23	5.54424	5.90599	0.0911899	1.06525	6.52484
Q791V5	Mitochondrial carrier homolog 2 OS=Mus musculus GN=Mtch2 PE=1 SV=1	Mtch2	3.64307	3.88281	0.0919458	1.06581	6.58067
P51660	Peroxisomal multifunctional enzyme type 2 OS=Mus musculus GN=Hsd17b4 PE=1 SV=3	Hsd17b4	1.53426	1.63635	0.09294	1.06654	6.65414
Q9CQ62	2,4-dienoyl-CoA reductase, mitochondrial OS=Mus musculus GN=Decr1 PE=1 SV=1	Decr1	5.30023	5.65464	0.0933813	1.06687	6.68677
P00158	Cytochrome b OS=Mus musculus GN=Mt-Cyb PE=1 SV=1	Mt-Cyb	8.40498	8.9676	0.0934773	1.06694	6.69387
Q99LB7	Sarcosine dehydrogenase, mitochondrial OS=Mus musculus GN=Sardh PE=1 SV=1	Sardh	4.91562	5.24509	0.0935916	1.06702	6.70232
P47738	Aldehyde dehydrogenase, mitochondrial OS=Mus musculus GN=Aldh2 PE=1 SV=1	Aldh2	2.19175	2.33878	0.0936756	1.06709	6.70854
Q8VDK1	Nitrilase homolog 1 OS=Mus musculus GN=Nit1 PE=1 SV=2	Nit1	3.97001	4.23809	0.0942716	1.06753	6.75263
Q9CZ13	Cytochrome b-c1 complex subunit 1, mitochondrial OS=Mus musculus GN=Uqcrc1 PE=1 SV=2	Uqcrc1	4.3374	4.63104	0.0945045	1.0677	6.76987
Q62186	Translocon-associated protein subunit delta OS=Mus musculus GN=Ssr4 PE=1 SV=1	Ssr4	3.81235	4.0707	0.0945931	1.06776	6.77642
P47963	60S ribosomal protein L13 OS=Mus musculus GN=Rpl13 PE=1 SV=3	Rpl13	5.46486	5.83793	0.0952716	1.06827	6.82665
P47962	60S ribosomal protein L5 OS=Mus musculus GN=Rpl5 PE=1 SV=3	Rpl5	5.44229	5.8139	0.0952904	1.06828	6.82804
Q9EQ20	Methylmalonate-semialdehyde dehydrogenase [acylating], mitochondrial OS=Mus musculus GN=Aldh6a1 PE=1 SV=1	Aldh6a1	4.56525	4.87997	0.0961803	1.06894	6.89395
Q9D1D4	Transmembrane emp24 domain-containing protein 10 OS=Mus musculus GN=Tmed10 PE=1 SV=1	Tmed10	2.3369	2.49814	0.0962576	1.069	6.89969
Q8K2B3	Succinate dehydrogenase [ubiquinone] flavoprotein subunit, mitochondrial OS=Mus musculus GN=Sdha PE=1 SV=1	Sdha	3.25437	3.47921	0.0963804	1.06909	6.90878
Q9Z1J3	Cysteine desulfurase, mitochondrial OS=Mus musculus GN=Nfs1 PE=1 SV=3	Nfs1	2.47	2.64105	0.0966037	1.06925	6.92534
Q9D7J9	Enoyl-CoA hydratase domain-containing protein 3, mitochondrial OS=Mus musculus GN=Echdc3 PE=1 SV=1	Echdc3	3.27059	3.49945	0.0975778	1.06998	6.99755
P12710	Fatty acid-binding protein, liver OS=Mus musculus GN=Fabp1 PE=1 SV=2	Fabp1	4.33435	4.63876	0.0979242	1.07023	7.02324
P62918	60S ribosomal protein L8 OS=Mus musculus GN=Rpl8 PE=1 SV=2	Rpl8	5.46778	5.85649	0.0990803	1.07109	7.10904
Q03265	ATP synthase subunit alpha, mitochondrial OS=Mus musculus GN=Atp5a1 PE=1 SV=1	Atp5a1	5.07986	5.44523	0.100203	1.07192	7.19245
P51881	ADP/ATP translocase 2 OS=Mus musculus GN=Slc25a5 PE=1 SV=3	Slc25a5	4.437	4.75767	0.100671	1.07227	7.22721
Q9WUR2	Enoyl-CoA delta isomerase 2, mitochondrial OS=Mus musculus GN=Eci2 PE=1 SV=2	Eci2	2.41449	2.59045	0.101482	1.07287	7.28748
O35129	Prohibitin-2 OS=Mus musculus GN=Phb2 PE=1 SV=1	Phb2	5.43601	5.8332	0.10174	1.07307	7.30665
P41216	Long-chain-fatty-acid--CoA ligase 1 OS=Mus musculus GN=Acsl1 PE=1 SV=2	Acsl1	2.2504	2.41498	0.101824	1.07313	7.31296
Q99JY0	Trifunctional enzyme subunit beta, mitochondrial OS=Mus musculus GN=Hadhb PE=1 SV=1	Hadhb	4.59951	4.9393	0.102829	1.07388	7.38771
Q99LB2	Dehydrogenase/reductase SDR family member 4 OS=Mus musculus GN=Dhrs4 PE=1 SV=3	Dhrs4	2.35792	2.53254	0.10307	1.07406	7.40569
O54734	Dolichyl-diphosphooligosaccharide--protein glycosyltransferase 48 kDa subunit OS=Mus musculus GN=Ddost PE=1 SV=2	Ddost	5.05089	5.42509	0.103112	1.07409	7.40878
Q9CR62	Mitochondrial 2-oxoglutarate/malate carrier protein OS=Mus musculus GN=Slc25a11 PE=1 SV=3	Slc25a11	4.42892	4.75706	0.103118	1.07409	7.4092
P11725	Ornithine carbamoyltransferase, mitochondrial OS=Mus musculus GN=Otc PE=1 SV=1	Otc	5.43881	5.8425	0.103295	1.07422	7.42239
P58281	Dynamin-like 120 kDa protein, mitochondrial OS=Mus musculus GN=Opa1 PE=1 SV=1	Opa1	2.68273	2.88266	0.103699	1.07452	7.45247
P52196	Thiosulfate sulfurtransferase OS=Mus musculus GN=Tst PE=1 SV=3	Tst	4.52031	4.86043	0.104662	1.07524	7.52425
Q61102	ATP-binding cassette sub-family B member 7, mitochondrial OS=Mus musculus GN=Abcb7 PE=1 SV=3	Abcb7	3.17338	3.41239	0.104763	1.07532	7.53174
Q80Y14	Glutaredoxin-related protein 5, mitochondrial OS=Mus musculus GN=Glrx5 PE=1 SV=2	Glrx5	2.47558	2.66233	0.104921	1.07544	7.54356
Q9CR61	NADH dehydrogenase [ubiquinone] 1 beta subcomplex subunit 7 OS=Mus musculus GN=Ndufb7 PE=1 SV=3	Ndufb7	4.42776	4.76246	0.105131	1.07559	7.55922
Q99JR1	Sideroflexin-1 OS=Mus musculus GN=Sfxn1 PE=1 SV=3	Sfxn1	4.02911	4.33626	0.105992	1.07623	7.62338
Q9DCM2	Glutathione S-transferase kappa 1 OS=Mus musculus GN=Gstk1 PE=1 SV=3	Gstk1	2.69478	2.90175	0.106752	1.0768	7.6801
Q8BMS1	Trifunctional enzyme subunit alpha, mitochondrial OS=Mus musculus GN=Hadha PE=1 SV=1	Hadha	4.21702	4.54665	0.108581	1.07817	7.81673
Q99L04	Dehydrogenase/reductase SDR family member 1 OS=Mus musculus GN=Dhrs1 PE=1 SV=1	Dhrs1	2.36271	2.54962	0.109842	1.07911	7.91098
Q8QZT1	Acetyl-CoA acetyltransferase, mitochondrial OS=Mus musculus GN=Acat1 PE=1 SV=1	Acat1	4.544	4.90454	0.110154	1.07934	7.93436
Q8BWF0	Succinate-semialdehyde dehydrogenase, mitochondrial OS=Mus musculus GN=Aldh5a1 PE=1 SV=1	Aldh5a1	4.47483	4.83128	0.110572	1.07966	7.96561
Q9Z2I9	Succinate--CoA ligase [ADP-forming] subunit beta, mitochondrial OS=Mus musculus GN=Sucla2 PE=1 SV=2	Sucla2	3.86878	4.17723	0.110667	1.07973	7.97271
P55096	ATP-binding cassette sub-family D member 3 OS=Mus musculus GN=Abcd3 PE=1 SV=2	Abcd3	1.96411	2.12159	0.111268	1.08018	8.01771
Q9CZU6	Citrate synthase, mitochondrial OS=Mus musculus GN=Cs PE=1 SV=1	Cs	4.30959	4.66076	0.113014	1.08149	8.14856
P97450	ATP synthase-coupling factor 6, mitochondrial OS=Mus musculus GN=Atp5j PE=1 SV=1	Atp5j	4.92749	5.3302	0.113335	1.08173	8.17257
Q9D6J5	NADH dehydrogenase [ubiquinone] 1 beta subcomplex subunit 8, mitochondrial OS=Mus musculus GN=Ndufb8 PE=1 SV=1	Ndufb8	3.79407	4.10698	0.114331	1.08247	8.24727
Q9DCM0	Persulfide dioxygenase ETHE1, mitochondrial OS=Mus musculus GN=Ethe1 PE=1 SV=2	Ethe1	3.85448	4.17374	0.114805	1.08283	8.28288
O09174	Alpha-methylacyl-CoA racemase OS=Mus musculus GN=Amacr PE=1 SV=4	Amacr	2.28702	2.48203	0.118046	1.08526	8.52641
Q9CR68	Cytochrome b-c1 complex subunit Rieske, mitochondrial OS=Mus musculus GN=Uqcrfs1 PE=1 SV=1	Uqcrfs1	2.78729	3.02522	0.118175	1.08536	8.5361
Q8R0Y6	Cytosolic 10-formyltetrahydrofolate dehydrogenase OS=Mus musculus GN=Aldh1l1 PE=1 SV=1	Aldh1l1	3.02185	3.28315	0.119652	1.08647	8.64726
P62264	40S ribosomal protein S14 OS=Mus musculus GN=Rps14 PE=1 SV=3	Rps14	4.14322	4.5042	0.120518	1.08713	8.71251
Q9ERS2	NADH dehydrogenase [ubiquinone] 1 alpha subcomplex subunit 13 OS=Mus musculus GN=Ndufa13 PE=1 SV=3	Ndufa13	3.4647	3.76876	0.121357	1.08776	8.77573
Q9DCS9	NADH dehydrogenase [ubiquinone] 1 beta subcomplex subunit 10 OS=Mus musculus GN=Ndufb10 PE=1 SV=3	Ndufb10	3.919	4.27096	0.124074	1.08981	8.98082
O08914	Fatty-acid amide hydrolase 1 OS=Mus musculus GN=Faah PE=1 SV=1	Faah	1.84907	2.01576	0.12453	1.09015	9.01525
Q99KR3	Endoribonuclease LACTB2 OS=Mus musculus GN=Lactb2 PE=1 SV=1	Lactb2	2.56598	2.79765	0.124706	1.09029	9.02856
Q8K4Z3	NAD(P)H-hydrate epimerase OS=Mus musculus GN=Naxe PE=1 SV=1	Naxe	3.79781	4.14158	0.125015	1.09052	9.05191
Q99JB2	Stomatin-like protein 2, mitochondrial OS=Mus musculus GN=Stoml2 PE=1 SV=1	Stoml2	3.64532	3.98046	0.126887	1.09193	9.19348
P06745	Glucose-6-phosphate isomerase OS=Mus musculus GN=Gpi PE=1 SV=4	Gpi	2.92515	3.19421	0.126947	1.09198	9.19801
O88696	ATP-dependent Clp protease proteolytic subunit, mitochondrial OS=Mus musculus GN=Clpp PE=1 SV=1	Clpp	3.79631	4.14624	0.127207	1.09218	9.21769
Q8BMF4	Dihydrolipoyllysine-residue acetyltransferase component of pyruvate dehydrogenase complex, mitochondrial OS=Mus musculus GN=Dlat PE=1 SV=2	Dlat	5.09555	5.5684	0.128024	1.0928	9.2796
Q9Z2I8	Succinate--CoA ligase [GDP-forming] subunit beta, mitochondrial OS=Mus musculus GN=Suclg2 PE=1 SV=3	Suclg2	3.77959	4.13118	0.128326	1.09303	9.3025
Q9D023	Mitochondrial pyruvate carrier 2 OS=Mus musculus GN=Mpc2 PE=1 SV=1	Mpc2	3.42198	3.74254	0.129188	1.09368	9.36777
P97823	Acyl-protein thioesterase 1 OS=Mus musculus GN=Lypla1 PE=1 SV=1	Lypla1	3.52523	3.85631	0.129503	1.09392	9.39169
P99027	60S acidic ribosomal protein P2 OS=Mus musculus GN=Rplp2 PE=1 SV=3	Rplp2	4.52961	4.95661	0.129967	1.09427	9.42683
Q61171	Peroxiredoxin-2 OS=Mus musculus GN=Prdx2 PE=1 SV=3	Prdx2	4.93961	5.40671	0.130354	1.09456	9.45622
Q9WTP7	GTP:AMP phosphotransferase AK3, mitochondrial OS=Mus musculus GN=Ak3 PE=1 SV=3	Ak3	2.96832	3.25212	0.131732	1.09561	9.56085
Q3UEG6	Alanine--glyoxylate aminotransferase 2, mitochondrial OS=Mus musculus GN=Agxt2 PE=1 SV=1	Agxt2	4.81645	5.27756	0.131901	1.09574	9.57368
Q9DB20	ATP synthase subunit O, mitochondrial OS=Mus musculus GN=Atp5o PE=1 SV=1	Atp5o	5.46987	5.99406	0.132026	1.09583	9.58313
Q99MN9	Propionyl-CoA carboxylase beta chain, mitochondrial OS=Mus musculus GN=Pccb PE=1 SV=2	Pccb	4.84112	5.30935	0.133192	1.09672	9.67179
Q8K215	LYR motif-containing protein 4 OS=Mus musculus GN=Lyrm4 PE=1 SV=1	Lyrm4	6.07361	6.66226	0.133458	1.09692	9.69198
Q8VC28	Aldo-keto reductase family 1 member C13 OS=Mus musculus GN=Akr1c13 PE=1 SV=2	Akr1c13	3.81204	4.18216	0.133685	1.09709	9.7092
Q9D1R9	60S ribosomal protein L34 OS=Mus musculus GN=Rpl34 PE=1 SV=2	Rpl34	4.04286	4.43818	0.134592	1.09778	9.77823
Q8CC88	von Willebrand factor A domain-containing protein 8 OS=Mus musculus GN=Vwa8 PE=1 SV=2	Vwa8	2.29879	2.52741	0.136784	1.09945	9.94517
P67778	Prohibitin OS=Mus musculus GN=Phb PE=1 SV=1	Phb	4.81267	5.29679	0.13828	1.10059	10.0592
P06801	NADP-dependent malic enzyme OS=Mus musculus GN=Me1 PE=1 SV=2	Me1	3.66902	4.04076	0.139232	1.10132	10.1319
Q8BH95	Enoyl-CoA hydratase, mitochondrial OS=Mus musculus GN=Echs1 PE=1 SV=1	Echs1	5.09624	5.61312	0.139368	1.10142	10.1423
Q8BGC4	Prostaglandin reductase-3 OS=Mus musculus GN=Zadh2 PE=1 SV=1	Zadh2	2.5305	2.78723	0.139409	1.10145	10.1454
O88986	2-amino-3-ketobutyrate coenzyme A ligase, mitochondrial OS=Mus musculus GN=Gcat PE=1 SV=2	Gcat	4.1492	4.57951	0.142361	1.10371	10.371
P61979	Heterogeneous nuclear ribonucleoprotein K OS=Mus musculus GN=Hnrnpk PE=1 SV=1	Hnrnpk	1.79192	1.97833	0.142778	1.10403	10.4029
Q8R0N6	Hydroxyacid-oxoacid transhydrogenase, mitochondrial OS=Mus musculus GN=Adhfe1 PE=1 SV=2	Adhfe1	2.80507	3.09883	0.143687	1.10472	10.4725
P29758	Ornithine aminotransferase, mitochondrial OS=Mus musculus GN=Oat PE=1 SV=1	Oat	1.66255	1.83768	0.144484	1.10534	10.5335
Q8K2C9	Very-long-chain (3R)-3-hydroxyacyl-CoA dehydratase 3 OS=Mus musculus GN=Hacd3 PE=1 SV=2	Hacd3	2.72789	3.02075	0.147122	1.10736	10.7358
Q9CQN1	Heat shock protein 75 kDa, mitochondrial OS=Mus musculus GN=Trap1 PE=1 SV=1	Trap1	2.22057	2.46469	0.150474	1.10993	10.9934
Q9CQ91	NADH dehydrogenase [ubiquinone] 1 alpha subcomplex subunit 3 OS=Mus musculus GN=Ndufa3 PE=1 SV=1	Ndufa3	4.34658	4.82502	0.150653	1.11007	11.0072
Q80XN0	D-beta-hydroxybutyrate dehydrogenase, mitochondrial OS=Mus musculus GN=Bdh1 PE=1 SV=2	Bdh1	4.83234	5.39493	0.158884	1.11642	11.6423
Q91VR2	ATP synthase subunit gamma, mitochondrial OS=Mus musculus GN=Atp5c1 PE=1 SV=1	Atp5c1	5.50873	6.15283	0.15953	1.11692	11.6923
Q5FW57	Glycine N-acyltransferase-like protein OS=Mus musculus GN=Gm4952 PE=1 SV=3	Gm4952	4.8788	5.45481	0.161003	1.11806	11.8064
Q60931	Voltage-dependent anion-selective channel protein 3 OS=Mus musculus GN=Vdac3 PE=1 SV=1	Vdac3	4.41321	4.93442	0.161055	1.1181	11.8104
P14152	Malate dehydrogenase, cytoplasmic OS=Mus musculus GN=Mdh1 PE=1 SV=3	Mdh1	3.70254	4.14497	0.162849	1.1195	11.9496
Q925I1	ATPase family AAA domain-containing protein 3 OS=Mus musculus GN=Atad3 PE=1 SV=1	Atad3	4.08482	4.57605	0.163833	1.12026	12.026
Q922Q8	Leucine-rich repeat-containing protein 59 OS=Mus musculus GN=Lrrc59 PE=1 SV=1	Lrrc59	4.54232	5.08895	0.163938	1.12034	12.0341
Q9DCV4	Regulator of microtubule dynamics protein 1 OS=Mus musculus GN=Rmdn1 PE=1 SV=2	Rmdn1	2.36645	2.6569	0.16702	1.12274	12.2737
P40142	Transketolase OS=Mus musculus GN=Tkt PE=1 SV=1	Tkt	5.77779	6.49817	0.169516	1.12468	12.4681
Q9R0H0	Peroxisomal acyl-coenzyme A oxidase 1 OS=Mus musculus GN=Acox1 PE=1 SV=5	Acox1	1.20158	1.35167	0.169814	1.12491	12.4913
Q9CQZ5	NADH dehydrogenase [ubiquinone] 1 alpha subcomplex subunit 6 OS=Mus musculus GN=Ndufa6 PE=1 SV=1	Ndufa6	1.82467	2.05825	0.173779	1.12801	12.8009
P14148	60S ribosomal protein L7 OS=Mus musculus GN=Rpl7 PE=1 SV=2	Rpl7	5.03581	5.70153	0.179124	1.1322	13.2196
Q920E5	Farnesyl pyrophosphate synthase OS=Mus musculus GN=Fdps PE=1 SV=1	Fdps	2.41273	2.74045	0.183742	1.13583	13.5826
P58137	Acyl-coenzyme A thioesterase 8 OS=Mus musculus GN=Acot8 PE=1 SV=1	Acot8	1.96958	2.23816	0.184424	1.13636	13.6363
O55142	60S ribosomal protein L35a OS=Mus musculus GN=Rpl35a PE=1 SV=2	Rpl35a	4.80318	5.46797	0.187015	1.13841	13.8406
Q8BMS4	Ubiquinone biosynthesis O-methyltransferase, mitochondrial OS=Mus musculus GN=Coq3 PE=1 SV=1	Coq3	3.71818	4.23833	0.188899	1.13989	13.9894
P14869	60S acidic ribosomal protein P0 OS=Mus musculus GN=Rplp0 PE=1 SV=3	Rplp0	5.46675	6.23161	0.188923	1.13991	13.9912
Q9D6J6	NADH dehydrogenase [ubiquinone] flavoprotein 2, mitochondrial OS=Mus musculus GN=Ndufv2 PE=1 SV=2	Ndufv2	3.55961	4.06187	0.190425	1.1411	14.11
Q91X44	Glucokinase regulatory protein OS=Mus musculus GN=Gckr PE=1 SV=3	Gckr	3.02869	3.45628	0.190526	1.14118	14.1179
Q62425	Cytochrome c oxidase subunit NDUFA4 OS=Mus musculus GN=Ndufa4 PE=1 SV=2	Ndufa4	2.17321	2.48655	0.194318	1.14418	14.4183
Q8VE22	28S ribosomal protein S23, mitochondrial OS=Mus musculus GN=Mrps23 PE=1 SV=1	Mrps23	3.21862	3.68389	0.194788	1.14456	14.4556
Q9D0F3	Protein ERGIC-53 OS=Mus musculus GN=Lman1 PE=1 SV=1	Lman1	2.29369	2.62956	0.197154	1.14643	14.6434
Q64435	UDP-glucuronosyltransferase 1-6 OS=Mus musculus GN=Ugt1a6 PE=1 SV=1	Ugt1a6	2.49861	2.8767	0.203293	1.15132	15.1323
Q8R086	Sulfite oxidase, mitochondrial OS=Mus musculus GN=Suox PE=1 SV=2	Suox	3.4138	3.93123	0.203603	1.15157	15.157
Q8R0F8	Acylpyruvase FAHD1, mitochondrial OS=Mus musculus GN=Fahd1 PE=1 SV=2	Fahd1	4.25561	4.91643	0.208244	1.15528	15.5281
P35700	Peroxiredoxin-1 OS=Mus musculus GN=Prdx1 PE=1 SV=1	Prdx1	2.98335	3.44692	0.208372	1.15538	15.5383
P50431	Serine hydroxymethyltransferase, cytosolic OS=Mus musculus GN=Shmt1 PE=1 SV=3	Shmt1	2.76122	3.19243	0.209348	1.15617	15.6166
Q8BKZ9	Pyruvate dehydrogenase protein X component, mitochondrial OS=Mus musculus GN=Pdhx PE=1 SV=1	Pdhx	4.28759	4.97138	0.213481	1.15948	15.9482
P61027	Ras-related protein Rab-10 OS=Mus musculus GN=Rab10 PE=1 SV=1	Rab10	2.14147	2.50039	0.223552	1.16761	16.7605
P27659	60S ribosomal protein L3 OS=Mus musculus GN=Rpl3 PE=1 SV=3	Rpl3	5.41355	6.38516	0.238148	1.17948	17.9478
Q99J99	3-mercaptopyruvate sulfurtransferase OS=Mus musculus GN=Mpst PE=1 SV=3	Mpst	3.11941	3.70688	0.24893	1.18833	18.8326
Q9QYA2	Mitochondrial import receptor subunit TOM40 homolog OS=Mus musculus GN=Tomm40 PE=1 SV=3	Tomm40	3.0645	3.64563	0.250515	1.18963	18.9632
Q6P3A8	2-oxoisovalerate dehydrogenase subunit beta, mitochondrial OS=Mus musculus GN=Bckdhb PE=1 SV=2	Bckdhb	3.97336	4.73583	0.253257	1.1919	19.1895
Q9D6Y7	Mitochondrial peptide methionine sulfoxide reductase OS=Mus musculus GN=Msra PE=1 SV=1	Msra	2.72219	3.24825	0.254895	1.19325	19.3249
P21981	Protein-glutamine gamma-glutamyltransferase 2 OS=Mus musculus GN=Tgm2 PE=1 SV=4	Tgm2	2.90044	3.49729	0.269966	1.20578	20.5779
Q9CPV4	Glyoxalase domain-containing protein 4 OS=Mus musculus GN=Glod4 PE=1 SV=1	Glod4	3.98485	4.82326	0.275486	1.2104	21.0402
[truncated: 15 more rows]

## Sheet: Table S10
Supplementary Table S10. Turnover of striatal synaptic mitochondrial proteins
[truncated: 413 more rows]

[truncated: 5 more sheets: Table S11, Table S12, Table S13, Table S14, Table S15]
